# Supplementary material for: Different murine-derived feeder cells alter the definitive endoderm differentiation of human induced pluripotent stem cells
Source: PLoS One. 2018 Jul 26;13(7):e0201239. doi: 10.1371/journal.pone.0201239 (PMC6062072; doi:10.1371/journal.pone.0201239)
Supplement: S2 Table — (XLSX) [file pone.0201239.s004.xlsx]

## Sheet: Sheet1
Primary or Secondary	Target antigen	Host	Company, Catalog number
Primary	Octamer-binding transcription factor 4 (OCT4)	Rabbit	Stemgent, 09-0023
Primary	Sex determining region Y-box 2 (SOX2)	Rabbit	Stemgent, 09-0024
Primary	Nanog homeobox (NANOG)	Rabbit	Stemgent, 09-0020
Primary	Stage-specific embryonic antigen 4 (SSEA4)	Mouse	Stemgent, 09-0006
Primary	TRA-1-81	Mouse	Stemgent, 09-0011
Primary	TRA-1-60	Mouse	Stemgent, 09-0010
Primary	Hepatocyte nuclear factor 3β (HNF3β)/Forkhead box A2 (FOXA2)	Rabbit	Millipore, 07-633
Primary	Sex determining region Y-box 17 (SOX17)	Goat	R&D Systems, AF1924
Secondary	Alexa Fluor 546-conjugated anti-rabbit IgG antibody	Goat	Life Technologies, A11035
Secondary	Alexa Fluor 488-conjugated anti-goat IgG antibody	Donkey	Life Technologies, A11055
Secondary	Alexa Fluor 488-conjugated anti-mouse IgG antibody	Goat	Life Technologies, A11001
