# Supplementary material for: Different murine-derived feeder cells alter the definitive endoderm differentiation of human induced pluripotent stem cells
Source: PLoS One. 2018 Jul 26;13(7):e0201239. doi: 10.1371/journal.pone.0201239 (PMC6062072; doi:10.1371/journal.pone.0201239)
Supplement: S3 Table — (XLSX) [file pone.0201239.s005.xlsx]

## Sheet: Sheet1
Target gene (symbol)	Sequences (Forward (F), Reverse (R); 5' to 3')	Product size
Octamer-binding transcription factor 3/4 (OCT3/4)	F: GACAGGGGGAGGGGAGGAGCTAGG R: CTTCCCTCCAACCAGTTGCCCCAAAC	144 bp
Sex determining region Y-box 2 (SOX2)	F: GGGAAATGGGAGGGGTGCAAAAGAGG R: TTGCGTGAGTGTGGATGGGATTGGTG	151 bp
Nanog homeobox (NANOG)	F: CAGCCCCGATTCTTCCACCAGTCCC R: CGGAAGATTCCCAGTCGGGTTCACC	391 bp
v-myc myelocytomatosis viral oncogene homolog (c-MYC)	F: GCGTCCTGGGAAGGGAGATCCGGAGC R: TTGAGGGGCATCGTCGCGGGAGGCTG	328 bp
Growth differentiation factor-3 (GDF3)	F: CTTATGCTACGTAAAGGAGCTGGG R: GTGCCAACCCAGGTCCCGGAAGTT	631 bp
Zinc finger protein 42 (ZFP42)	F: CAGATCCTAAACAGCTCGCAGAAT R: GCGTACGCAAATTAAAGTCCAGA	306 bp
Fibroblast growth factor 4 (FGF4)	F: CTACAACGCCTACGAGTCCTACA R: GTTGCACCAGAAAAGTCAGAGTTG	371 bp
Embryonic stem cell-specific gene 1 (ESG1)	F: ATATCCCGCCGTGGGTGAAAGTTC R: ACTCAGCCATGGACTGGAGCATCC	243 bp
Developmental pluripotency associated 2 (DPPA2)	F: CCGTCCCCGCAATCTCCTTCCATC R: ATGATGCCAACATGGCTCCCGGTG	608 bp
Developmental pluripotency associated 4 (DPPA4)	F: GGAGCCGCCTGCCCTGGAAAATTC R: TTTTTCCTGATATTCTATTCCCAT	408 bp
DNA (cytosine-5-)-methyltransferase 3 beta (DNMT3b)	F: TGCTGCTCACAGGGCCCGATACTTC R: TCCTTTCGAGCTCAGTGCACCACAAAAC	242 bp
Gamma-aminobutyric acid type A receptor beta 3 subunit (GABRB3)	F: CCTTGCCCAAAATCCCCTATGTCAAAGC R: GTATCGCCAATGCCGCCTGAGACCTC	277 bp
Interferon-induced transmembrane protein 1 (IFITM1)	F: CCCCAAAGCCAGAAGATGCACAAGGAG R: CGTCGCCAACCATCTTCCTGTCCCTAG	229 bp
Galanin/GMAP prepropeptide (GAL)	F: TGCGGCCCGAAGATGACATGAAACC R: CCCAGGAGGCTCTCAGGACCGCTC	188 bp
Nodal growth differentiation factor (NODAL)	F: GGGCAAGAGGCACCGTCGACATCA R: GGGACTCGGTGGGGCTGGTAACGTTTC	234 bp
BRX1, biogenesis of ribosomes (BRIX1)	F: CACCACGGTATCATCCCAAAAGCCAACC R: ACGCCGATGCATGTTTGGTGACTGGTAG	230 bp
Podocalyxin like (PODXL)	F: TCCAGCCCCACAGCAGCATCAACTACC R: CCGGGTTGAAGGTGGCTTTGACTGCTC	226 bp
Teratocarcinoma-derived growth factor 1 (TDGF1)	F: CTGCTGCCTGAATGGGGGAACCTGC R: GCCACGAGGTGCTCATCCATCACAAGG	237 bp
Telomerase reverse transcriptase (TERT)	F: CCTGCTCAAGCTGACTCGACACCGTG R: GGAAAAGCTGGCCCTGGGGTGGAGC	446 bp
Kruppel-like factor 4 (KLF4)	F: TGATTGTAGTGCTTTCTGGCTGGGCTCC R: ACGATCGTGGCCCCGGAAAAGGACC	397 bp
Undifferentiated embryonic cell transcription factor 1 (UTF1)	F: CCGTCGCTGAACACCGCCCTGCTG R: CGCGCTGCCCAGAATGAAGCCCAC	171 bp
Growth factor receptor bound protein 7 (GRB7)	F: CGCCTCTTCAAGTACGGGGTGCAGCTGT R: TGGGCAGGCTGAGGCGGTGGTTTG	241 bp
Left-right determination factor 1 (LEFTY1)	F: CTTGGGGACTATGGAGCTCAGGGCGAC R: CATGGGCAGCGAGTCAGTCTCCGAGG	255 bp
Left-right determination factor 2 (LEFTY2)	F: GCTGGAGCTGCACACCCTGGACCTCAG R: GGGCAGCGAGGCAGTCTCCGAGGC	274 bp
Glyceraldehyde 3-phosphate dehydrogenase (GAPDH)	F: CGAGATCCCTCCAAAATCAA R: CATGAGTCCTTCCACGATACCAA	288 bp
