# Supplementary material for: Different murine-derived feeder cells alter the definitive endoderm differentiation of human induced pluripotent stem cells
Source: PLoS One. 2018 Jul 26;13(7):e0201239. doi: 10.1371/journal.pone.0201239 (PMC6062072; doi:10.1371/journal.pone.0201239)
Supplement: S4 Table — The p-values of the normalized RPKM values of RNA sequences of SNL- and MEFP1-201B7 cells (n = 6 each) were calculated. The histogram was generated and is shown at the bottom of the Table. (XLSX) [file pone.0201239.s006.xlsx]

## Sheet: 数値データチェック
		Gene symbol	Gene definition				MEFP1-201B7 #1	MEFP1-201B7 #2	MEFP1-201B7 #3	MEFP1-201B7 #4	MEFP1-201B7 #5	MEFP1-201B7 #6	SNL-201B7 #1	SNL-201B7 #2	SNL-201B7 #3	SNL-201B7 #4	SNL-201B7 #5	SNL-201B7 #6		SNL-201B7 AVE	MEFP1-201B7 AVE			SNL-201B7 AVE vs MEFP1-201B7 AVE	p-Value				MEFP1-201B7 #1(GAPDH)	MEFP1-201B7 #2(GAPDH)	MEFP1-201B7 #3(GAPDH)	MEFP1-201B7 #4(GAPDH)	MEFP1-201B7 #5(GAPDH)	MEFP1-201B7 #6(GAPDH)	SNL-201B7 #1(GAPDH)	SNL-201B7 #2(GAPDH)	SNL-201B7 #3(GAPDH)	SNL-201B7 #4(GAPDH)	SNL-201B7 #5(GAPDH)	SNL-201B7 #6(GAPDH)		SNL-201B7 AVE (GAPDH)	MEFP1-201B7 AVE (GAPDH)	0.0005			SNL-201B7 AVE vs MEFP1-201B7 AVE (GAPDH)	p-Value
10357	NM_001101	ACTB	actin, beta				2830.04	2884.51	2888.31	2917.42	2870.48	2954.81	2722.91	2702.1	2787.55	2923.02	2931.15	3030.66		2849.57	2890.93			1.01452	0.490878				1.58503	1.6342	1.63331	1.62831	1.61532	1.5956	1.73525	1.76809	1.747	1.82771	1.82907	1.85812		1.79421	1.61529	TRUE			0.900283	0.000120014
19921	NR_106805	MIR6747	microRNA 6747				2440	2246.88	2278.19	2267.04	2327.54	2407.86	2239.01	2297.37	2165.08	2079.67	2170.81	2072.95		2170.82	2327.92			1.07237	0.00889078				1.36658	1.27295	1.28829	1.26531	1.30978	1.30025	1.42688	1.50326	1.35689	1.30038	1.35461	1.27094		1.36882	1.30053	TRUE			0.950106	0.114438
17593	NM_000146	FTL	ferritin, light polypeptide				1976.31	2043.81	2093.22	2101.42	2089.44	2139.33	2208.09	2122.34	2108.76	2060.49	2076.84	2162.62		2123.19	2073.92			0.976795	0.157201				1.10688	1.15791	1.18369	1.17287	1.1758	1.15524	1.40717	1.38873	1.32159	1.28839	1.29597	1.32591		1.33796	1.15873	TRUE			0.866043	5.63115e-05
1295	NM_001256799,NM_001289745,NM_001289746,NM_002046	GAPDH	glyceraldehyde-3-phosphate dehydrogenase				1785.48	1765.09	1768.38	1791.69	1777.04	1851.85	1569.17	1528.26	1595.62	1599.28	1602.54	1631.04		1587.65	1789.92			1.1274	1.15827e-06				1	1	1	1	1	1	1	1	1	1	1	1		1	1	TRUE			1
20778	NR_027122	ESRG	embryonic stem cell related (non-protein coding)				1718.14	1707.81	1722.96	1640.74	1734.33	1639.53	1849.05	1771.42	1790.23	1852.05	1696.13	1763.73		1787.1	1693.92			0.947858	0.01145				0.962285	0.967548	0.974315	0.91575	0.975966	0.885347	1.17836	1.15911	1.12197	1.15805	1.0584	1.08135		1.12621	0.946869	TRUE			0.840759	3.80267e-05
2365	NM_001199954,NM_001614	ACTG1	actin, gamma 1				1649.77	1653.26	1634.53	1689.26	1659	1683.9	1526.57	1539.52	1587.03	1640.15	1669.41	1678.32		1606.83	1661.62			1.0341	0.0990977				0.923992	0.936643	0.924309	0.942831	0.933575	0.909307	0.972852	1.00737	0.994617	1.02556	1.04173	1.02899		1.01185	0.928443	TRUE			0.917569	0.00015284
6416	NM_001099285,NM_002823	PTMA	prothymosin, alpha				1409.14	1410.2	1482.09	1442.7	1490.65	1507.32	1430.54	1302.7	1271.63	1215.33	1190.19	1223.7		1272.35	1457.02			1.14514	0.00215431				0.789222	0.798939	0.838106	0.805217	0.838839	0.813954	0.911654	0.852407	0.79695	0.759923	0.74269	0.750258		0.802314	0.814046	TRUE			1.01462	0.696813
11599	NM_000975,NM_001199802	RPL11	ribosomal protein L11				1406.48	1401.84	1461.57	1410.42	1467.74	1472.94	1377.4	1305.76	1260.33	1186.55	1165.88	1223.87		1253.3	1436.83			1.14644	0.0013377				0.787732	0.794203	0.826502	0.787201	0.825947	0.795388	0.877789	0.85441	0.789869	0.741928	0.72752	0.750362		0.790313	0.802829	TRUE			1.01584	0.655807
12951	NM_000973,NM_033301	RPL8	ribosomal protein L8				1199.71	1229.84	1225.47	1262.93	1248.17	1288.56	1203.41	1184.72	1150.17	1127.8	1145.13	1163.5		1162.45	1242.45			1.06881	0.000869824				0.671926	0.696758	0.69299	0.704882	0.702387	0.695823	0.766909	0.775208	0.72083	0.705192	0.714572	0.713349		0.732677	0.694128	TRUE			0.947386	0.0247674
16479	NM_001402	EEF1A1	eukaryotic translation elongation factor 1 alpha 1				1214.14	1197.5	1248.17	1218.63	1256.71	1279.6	1217.53	1175.88	1201.38	1187.56	1211.5	1198.9		1198.79	1235.79			1.03086	0.0322675				0.680008	0.678436	0.705827	0.680157	0.707193	0.690985	0.775907	0.769424	0.752924	0.742559	0.755987	0.735052		0.755309	0.690434	TRUE			0.914108	1.70719e-05
15741	NM_001010	RPS6	ribosomal protein S6				1181.94	1152.73	1206.89	1199.89	1205.39	1225.6	1186.83	1123.55	1140.55	1101.29	1132.53	1108.39		1132.19	1195.41			1.05584	0.00308659				0.661973	0.653072	0.682483	0.669697	0.678313	0.661825	0.756343	0.735182	0.714801	0.688616	0.706709	0.67956		0.713535	0.667894	TRUE			0.936035	0.00963348
4339	NM_002131,NM_145899,NM_145901,NM_145902,NM_145903,NM_145905	HMGA1	high mobility group AT-hook 1				1141.55	1138.7	1144.97	1146.31	1168.4	1193.18	1092.07	1044.28	1070.7	1065.56	1053.13	1051.49		1062.87	1155.52			1.08717	1.119e-05				0.639352	0.645123	0.647468	0.639793	0.657498	0.644318	0.695954	0.683313	0.671024	0.666275	0.657163	0.644675		0.669734	0.645592	TRUE			0.963953	0.0214705
13807	NM_001003,NM_213725	RPLP1	ribosomal protein, large, P1				1020.23	1116.26	1177.3	1179.27	1154.47	1193.47	1072.14	994.47	958.84	1053.59	997.1	1107.57		1030.62	1140.17			1.10629	0.0108743				0.571404	0.63241	0.665751	0.658189	0.649659	0.644474	0.683253	0.65072	0.60092	0.65879	0.6222	0.679058		0.649157	0.636981	TRUE			0.981244	0.539567
8859	NM_001961	EEF2	eukaryotic translation elongation factor 2				1022.4	1035.66	1023.47	1054.86	1043.5	1083.43	1018.36	992.79	1007.08	987.01	1001.2	986.42		998.81	1043.89			1.04513	0.00312094				0.572619	0.586746	0.578761	0.588751	0.587212	0.585053	0.64898	0.649621	0.631153	0.617159	0.624758	0.60478		0.629408	0.583191	TRUE			0.926569	0.000829574
11508	NM_006098	GNB2L1	guanine nucleotide binding protein (G protein), beta polypeptide 2-like 1				1008.76	1016.96	1020.13	1032.04	1033.6	1059.63	990.14	978.23	992.3	967.82	1004.37	992.6		987.577	1028.52			1.04146	0.00134298				0.56498	0.576152	0.576873	0.576015	0.581641	0.572201	0.630996	0.640094	0.62189	0.60516	0.626736	0.608569		0.622241	0.574644	TRUE			0.923507	0.000111111
17394	NM_000998	RPL37A	ribosomal protein L37a				948.61	984.71	1029.8	1008.06	1000.43	1047.39	994.23	928.2	899.09	926.81	892.53	924.64		927.583	1003.17			1.08148	0.00410524				0.531291	0.557881	0.582341	0.562631	0.562976	0.565591	0.633602	0.607357	0.563474	0.579517	0.556947	0.566902		0.584633	0.560452	TRUE			0.958638	0.1223
1110	NM_001015	RPS11	ribosomal protein S11				951.51	964.05	1001.09	987.1	1017.13	1036.28	984.24	900.88	911.74	873.68	850.37	893.52		902.405	992.86			1.10024	0.00324468				0.532916	0.546176	0.566106	0.550932	0.572373	0.559592	0.627236	0.589481	0.571402	0.546296	0.530639	0.547822		0.568813	0.554682	TRUE			0.975159	0.396268
253	NM_001021	RPS17	ribosomal protein S17				882.9	922.85	956	928.45	947.86	967.56	933.26	844.5	822.46	814.93	787.4	858.83		843.563	934.27			1.10753	0.00516092				0.494489	0.522835	0.540608	0.518198	0.533393	0.522483	0.594748	0.552589	0.515449	0.509561	0.491345	0.526554		0.531707	0.522001	TRUE			0.981744	0.573164
11830	NM_001028	RPS25	ribosomal protein S25				875.62	907.49	953.13	944.25	941.38	972.56	948.53	832.52	787.98	681.18	660.36	692.6		767.195	932.405			1.21534	0.0134144				0.490412	0.514132	0.538985	0.527016	0.529746	0.525183	0.604479	0.54475	0.493839	0.425929	0.412071	0.424637		0.484284	0.520912	TRUE			1.07563	0.30755
17246	NM_006597,NM_153201	HSPA8	heat shock 70kDa protein 8				859.88	848.58	880.5	880.01	884.65	912.48	783.66	746.61	749.53	721.59	721.12	710.88		738.898	877.683			1.18783	2.49969e-06				0.481596	0.480757	0.497913	0.491162	0.497822	0.49274	0.499411	0.488536	0.469742	0.451197	0.449986	0.435845		0.465786	0.490332	TRUE			1.0527	0.0585176
4845	NM_002568	PABPC1	poly(A) binding protein, cytoplasmic 1				824.89	816.41	843.9	827.32	847.22	853.71	787.1	757.43	780.24	760.29	754.46	746.58		764.35	835.575			1.09318	1.11331e-05				0.461999	0.462532	0.477216	0.461754	0.476759	0.461004	0.501603	0.495616	0.488989	0.475395	0.47079	0.457732		0.481688	0.466877	TRUE			0.969254	0.0878567
9629	NM_001271969,NM_001271970,NM_001271971,NM_001271972,NM_007355	HSP90AB1	heat shock protein 90kDa alpha (cytosolic), class B member 1				828.16	814.6	828.9	827.51	833.13	857.88	802.67	776.83	780.34	761.09	778.95	760.69		776.762	831.697			1.07072	8.05834e-05				0.46383	0.461506	0.468734	0.46186	0.46883	0.463256	0.511525	0.50831	0.489051	0.475895	0.486072	0.466383		0.48954	0.464669	TRUE			0.949197	0.0177523
8478	NM_001007	RPS4X	ribosomal protein S4, X-linked				797.1	792.06	838.42	805.94	846.92	846.67	783.19	735.98	762.98	745.87	751.41	757.51		756.157	821.185			1.086	0.000636772				0.446435	0.448736	0.474118	0.449821	0.47659	0.457202	0.499111	0.48158	0.478171	0.466379	0.468887	0.464434		0.476427	0.458817	TRUE			0.963037	0.0430723
12560	NM_021109	TMSB4X	thymosin beta 4, X-linked				802.13	794.14	828.95	821.46	794.22	833.57	811.65	833.59	812.25	795.85	861.12	849.63		827.348	812.412			0.981946	0.263989				0.449252	0.449915	0.468762	0.458483	0.446934	0.450128	0.517248	0.54545	0.50905	0.49763	0.537347	0.520913		0.521273	0.453912	TRUE			0.870777	6.03236e-05
4903	NM_178014	TUBB	tubulin, beta class I				777.62	757.5	768.03	772.74	771.73	792.6	760.86	751.45	763.82	748.79	779.08	764.26		761.377	773.37			1.01575	0.0936657				0.435524	0.429157	0.434313	0.431291	0.434278	0.428004	0.484881	0.491703	0.478698	0.468204	0.486153	0.468572		0.479702	0.432095	TRUE			0.900757	2.63748e-05
15030	NM_005022	PFN1	profilin 1				737.05	752.99	774.52	764.65	770.52	784.1	719.76	674.73	691.94	710.66	683.23	727.76		701.347	763.972			1.08929	0.000249271				0.412802	0.426601	0.437983	0.426776	0.433597	0.423414	0.458688	0.441502	0.43365	0.444362	0.426342	0.446194		0.44179	0.426862	TRUE			0.966212	0.0280284
5509	NM_021103	TMSB10	thymosin beta 10				708.85	725.87	759.81	769.43	760.12	773.5	759.23	732.13	707.67	698.44	697.88	746.74		723.682	749.597			1.03581	0.116615				0.397008	0.411237	0.429664	0.429444	0.427745	0.41769	0.483842	0.479061	0.443508	0.436722	0.435484	0.457831		0.456074	0.418798	TRUE			0.918267	0.00598986
11905	NM_005381	NCL	nucleolin				743.83	721.97	747.71	730.32	750.04	777.92	736.71	703.76	697.63	657.18	645.9	650.5		681.947	745.298			1.0929	0.00601897				0.416599	0.409027	0.422822	0.407615	0.422073	0.420077	0.46949	0.460498	0.437216	0.410922	0.403048	0.398825		0.43	0.416369	TRUE			0.9683	0.327418
11274	NM_000582,NM_001040058,NM_001040060,NM_001251829,NM_001251830	SPP1	secreted phosphoprotein 1				728.65	727.76	756.58	752.57	754.16	724.09	844.18	848.69	854.97	858.85	888.34	875.82		861.808	740.635			0.859396	1.52191e-07				0.408098	0.412308	0.427838	0.420034	0.424391	0.391009	0.537979	0.555331	0.535823	0.537023	0.554332	0.53697		0.54291	0.413946	TRUE			0.762458	1.43949e-08
1212	NM_001037738,NM_002520,NM_199185	NPM1	nucleophosmin (nucleolar phosphoprotein B23, numatrin)				713.68	696.56	735.15	719.95	730.31	745.78	693.93	654.93	666.37	617.84	639.4	616.19		648.11	723.572			1.11643	0.00069136				0.399713	0.394631	0.415719	0.401827	0.41097	0.402722	0.442227	0.428546	0.417624	0.386324	0.398992	0.37779		0.408584	0.404264	TRUE			0.989427	0.700998
15106	NM_007209	RPL35	ribosomal protein L35				683.39	686.15	729.17	723.82	716.84	754.34	689.82	654.3	642.32	635.82	622.41	686.71		655.23	715.618			1.09216	0.00333468				0.382749	0.388734	0.412338	0.403987	0.40339	0.407344	0.439608	0.428134	0.402552	0.397566	0.38839	0.421026		0.412879	0.399757	TRUE			0.968217	0.197163
13821	NM_002952	RPS2	ribosomal protein S2				667.8	678.26	680.59	691.22	671.9	711.74	645.37	630.31	646.71	603.84	638.69	630.65		632.595	683.585			1.0806	0.000235902				0.374017	0.384264	0.384866	0.385792	0.378101	0.38434	0.411281	0.412436	0.405303	0.37757	0.398549	0.386655		0.398632	0.381897	TRUE			0.958017	0.0316787
17702	NM_022551	RPS18	ribosomal protein S18				675.99	653.32	673.06	695.84	673.06	700.23	640.84	662.49	641.23	600.33	676.19	659.79		646.812	678.583			1.04912	0.0370169				0.378604	0.370134	0.380608	0.388371	0.378753	0.378125	0.408394	0.433493	0.401869	0.375375	0.421949	0.404521		0.4076	0.379099	TRUE			0.930076	0.0153187
16185	NM_000852	GSTP1	glutathione S-transferase pi 1				660.83	669.11	666.03	692.13	658.45	693.28	658.3	672.02	680.82	693.42	687.92	713.88		684.393	673.305			0.983798	0.295272				0.370113	0.37908	0.376633	0.3863	0.370532	0.374372	0.419521	0.439729	0.426681	0.433583	0.429269	0.437684		0.431078	0.376172	TRUE			0.872631	1.10635e-07
3812	NM_001404	EEF1G	eukaryotic translation elongation factor 1 gamma				662.06	651.37	661.11	671.71	675.61	694.73	646.82	632.1	622.55	602.15	626.45	620.13		625.033	669.432			1.07103	0.000420718				0.370802	0.369029	0.373851	0.374903	0.380188	0.375155	0.412205	0.413608	0.390162	0.376513	0.390911	0.380205		0.393934	0.373988	TRUE			0.949367	0.0255614
11103	NM_000996	RPL35A	ribosomal protein L35a				651.96	635.25	680.76	656.97	665.05	661.82	643.6	628.69	624.88	619.31	625.54	623.27		627.548	658.635			1.04954	0.00235965				0.365146	0.359897	0.384963	0.366676	0.374246	0.357383	0.410153	0.411376	0.391622	0.387243	0.390343	0.38213		0.395478	0.368052	TRUE			0.93065	0.00193098
13262	NM_000976	RPL12	ribosomal protein L12				633.19	643.42	668.39	646.75	658.63	684.83	628.83	586.42	579.12	569.86	551.95	582.25		583.072	655.868			1.12485	0.000301208				0.354633	0.364525	0.377967	0.360972	0.370633	0.369809	0.400741	0.383717	0.362944	0.356323	0.344422	0.356981		0.367521	0.366423	TRUE			0.997013	0.907737
3248	NM_000967,NM_001033853	RPL3	ribosomal protein L3				643.77	641.09	636.62	658.95	650.97	672.36	627.26	633.14	639.32	623.01	662.7	643.93		638.227	650.627			1.01943	0.149083				0.360559	0.363205	0.360002	0.367781	0.366323	0.363075	0.39974	0.414288	0.400672	0.389557	0.413531	0.394797		0.402097	0.363491	TRUE			0.903987	0.000106933
10751	NM_001035267,NM_021104	RPL41	ribosomal protein L41				603.32	614.74	632.03	645.85	618.35	649.45	583.69	599.64	546.16	524.76	570.68	540.65		560.93	627.29			1.1183	0.00112495				0.337904	0.348277	0.357406	0.36047	0.347966	0.350703	0.371974	0.392368	0.342287	0.328123	0.35611	0.331476		0.353723	0.350454	TRUE			0.99076	0.770185
10740	NM_000988	RPL27	ribosomal protein L27				620.34	603.38	620.2	623.79	621.24	649.89	590.42	614.71	577.81	598.87	627.65	627.46		606.153	623.14			1.02802	0.134857				0.347436	0.341841	0.350716	0.348157	0.349593	0.350941	0.376263	0.402229	0.362123	0.374462	0.391659	0.384699		0.381906	0.348114	TRUE			0.911518	0.00161214
17582	NM_001270491,NM_012423	RPL13A	ribosomal protein L13a				615.38	606.96	614.42	611.53	623.34	631.15	595.59	586.67	594.42	574.7	606.08	620.37		596.305	617.13			1.03492	0.0225298				0.344658	0.343869	0.347448	0.341315	0.350774	0.340821	0.379557	0.383881	0.372532	0.359349	0.3782	0.380352		0.375645	0.344814	TRUE			0.917925	0.000117497
11157	NM_002032	FTH1	ferritin, heavy polypeptide 1				583.21	580.48	614.45	590.51	618.42	620.64	562.4	512.15	529.17	526.46	506.02	533.51		528.285	601.285			1.13818	6.18447e-05				0.32664	0.328867	0.347465	0.329583	0.348006	0.335146	0.358406	0.33512	0.331639	0.329186	0.315761	0.327098		0.332868	0.335951	TRUE			1.00926	0.668628
13223	NM_000999,NM_001035258	RPL38	ribosomal protein L38				572.95	582.39	609.56	588.54	596.4	637.11	578.23	560.12	552.62	531.3	530.02	556.25		551.423	597.825			1.08415	0.00338288				0.320894	0.329949	0.3447	0.328483	0.335614	0.34404	0.368494	0.366508	0.346336	0.332212	0.330737	0.34104		0.347555	0.333947	TRUE			0.960847	0.117128
7453	NM_001002,NM_053275	RPLP0	ribosomal protein, large, P0				570.75	572.15	591.85	592.94	597.21	614.62	546.77	528.81	540.7	502.04	523.46	519.67		526.908	589.92			1.11959	5.20101e-05				0.319662	0.324148	0.334685	0.330939	0.33607	0.331895	0.348445	0.346021	0.338865	0.313916	0.326644	0.318613		0.332084	0.329566	TRUE			0.992419	0.708587
4684	NM_004559	YBX1	Y box binding protein 1				570.95	573.93	587.3	591.53	590.08	616.09	565.29	528.8	520.01	480.46	491.46	479.7		510.953	588.313			1.1514	0.00131247				0.319774	0.325156	0.332112	0.330152	0.332058	0.332689	0.360248	0.346014	0.325898	0.300423	0.306676	0.294107		0.322228	0.328657	TRUE			1.01995	0.584381
3407	NM_000986	RPL24	ribosomal protein L24				564.98	573.13	593.93	589.19	596.28	610.8	560.9	535.14	535.16	500.71	514.71	528.8		529.237	588.052			1.11113	0.0003186				0.31643	0.324703	0.335861	0.328846	0.335547	0.329832	0.35745	0.350163	0.335393	0.313085	0.321184	0.32421		0.333581	0.328537	TRUE			0.984878	0.533846
1718	NM_000165	GJA1	gap junction protein, alpha 1, 43kDa				580.63	579.62	587.04	583.47	595.99	580.69	538.36	546.46	546.39	532.09	568.23	534.08		544.268	584.573			1.07405	0.000242552				0.325195	0.32838	0.331965	0.325653	0.335384	0.313573	0.343086	0.35757	0.342431	0.332706	0.354581	0.327448		0.34297	0.326692	TRUE			0.952537	0.0201261
15095	NM_000989	RPL30	ribosomal protein L30				559.83	553.23	562.59	573.28	566.55	584.15	532	530.86	532.74	514.24	551.89	530.27		532	566.605			1.06505	0.000390681				0.313546	0.313429	0.318139	0.319966	0.318817	0.315441	0.339033	0.347362	0.333876	0.321545	0.344385	0.325112		0.335219	0.316556	TRUE			0.944327	0.00592106
15642	NM_000978	RPL23	ribosomal protein L23				551.02	561.88	561.69	561.76	565.04	576.27	549.32	544.61	536.77	499.01	541.24	529.06		533.335	562.943			1.05552	0.00844133				0.308612	0.318329	0.31763	0.313536	0.317967	0.311186	0.35007	0.35636	0.336402	0.312022	0.337739	0.32437		0.33616	0.314543	TRUE			0.935694	0.021503
14739	NM_001207055,NM_001207056,NM_006892,NM_175848,NM_175849,NM_175850	DNMT3B	DNA (cytosine-5-)-methyltransferase 3 beta				562.31	553.49	552.41	551.85	559.37	576.58	506.62	482.38	485.89	473.47	463.11	466.05		479.587	559.335			1.16629	5.10398e-06				0.314935	0.313576	0.312382	0.308005	0.314776	0.311354	0.322859	0.31564	0.304515	0.296052	0.288985	0.285738		0.302298	0.312505	TRUE			1.03376	0.153778
3246	NM_001012	RPS8	ribosomal protein S8				550.31	545.56	557.4	566.51	561.24	570.45	536.85	526.87	525.7	507.14	541.91	529.09		527.927	558.578			1.05806	0.000702284				0.308214	0.309083	0.315204	0.316188	0.315829	0.308043	0.342124	0.344752	0.329464	0.317105	0.338157	0.324388		0.332665	0.312093	TRUE			0.938161	0.00416291
2327	NM_002415	MIF	macrophage migration inhibitory factor (glycosylation-inhibiting factor)				519.09	548.53	544.99	568.48	572.06	584.91	517.5	489.55	478.82	511.46	466.55	528.71		498.765	556.343			1.11544	0.00191815				0.290729	0.310766	0.308186	0.317287	0.321917	0.315852	0.329792	0.320332	0.300084	0.319806	0.291132	0.324155		0.314217	0.310789	TRUE			0.989092	0.663511
7508	NM_002136,NM_031157	HNRNPA1	heterogeneous nuclear ribonucleoprotein A1				550.75	538.5	557.48	549.8	554.6	572.91	551.48	525.94	532.14	505.65	514.83	508.37		523.068	554.007			1.05915	0.00547858				0.30846	0.305084	0.315249	0.306861	0.312092	0.309372	0.351447	0.344143	0.3335	0.316174	0.321259	0.311685		0.329701	0.30952	TRUE			0.938788	0.0260048
18253	NM_000981	RPL19	ribosomal protein L19				535.81	541.47	535.58	552.52	540.91	559.12	511.5	505.88	498.53	486.68	511.96	506.85		503.567	544.235			1.08076	2.41299e-05				0.300093	0.306766	0.302865	0.308379	0.304388	0.301925	0.325969	0.331017	0.312437	0.304312	0.319468	0.310753		0.317326	0.304069	TRUE			0.958225	0.0215738
5905	NM_000980	RPL18A	ribosomal protein L18a				523.23	531.1	535.58	537.3	548.61	547.42	504.82	480.35	500.58	504.17	511.11	521.35		503.73	537.207			1.06646	0.000820518				0.293047	0.300891	0.302865	0.299884	0.308721	0.295607	0.321711	0.314312	0.313721	0.315248	0.318937	0.319643		0.317262	0.300169	TRUE			0.946124	0.000171696
5387	NM_001016	RPS12	ribosomal protein S12				527.81	522.62	527.57	547.19	516.32	560.89	468.15	459.16	449.04	429.64	448.27	453.2		451.243	533.733			1.18281	4.0254e-06				0.295612	0.296087	0.298335	0.305404	0.290551	0.302881	0.298342	0.300446	0.28142	0.268646	0.279725	0.27786		0.284407	0.298145	TRUE			1.04831	0.0429205
17531	NM_000968	RPL4	ribosomal protein L4				529.87	520.13	527.24	526.96	529.43	541.55	513.74	507.34	506.31	509.69	530.47	524.14		515.282	529.197			1.027	0.0200305				0.296766	0.294676	0.298149	0.294113	0.297928	0.292437	0.327396	0.331972	0.317312	0.3187	0.331018	0.321353		0.324625	0.295678	TRUE			0.910829	3.2491e-05
6899	NM_001206796,NM_001206797,NM_001206798,NM_001206799,NM_002654,NM_182470,NM_182471	PKM	pyruvate kinase, muscle				518.43	510.51	525.62	532.25	534.02	544.72	502.66	486.79	498.87	494.97	500.48	508.97		498.79	527.592			1.05774	0.000998431				0.290359	0.289226	0.297232	0.297066	0.300511	0.294149	0.320335	0.318526	0.31265	0.309496	0.312304	0.312052		0.314227	0.294757	TRUE			0.938039	1.37816e-05
11949	NM_003486	SLC7A5	solute carrier family 7 (amino acid transporter light chain, L system), member 5				502.84	524.45	498.01	522.49	504.19	504.29	411.34	440.1	446.91	458.96	471.36	467.78		449.408	509.378			1.13344	0.000478264				0.281627	0.297124	0.281619	0.291619	0.283725	0.272317	0.262139	0.287975	0.280085	0.286979	0.294133	0.286799		0.283018	0.284672	TRUE			1.00584	0.780571
9272	NM_001034996,NM_003973	RPL14	ribosomal protein L14				500.01	496.39	510.76	515.84	512.31	517.7	499.65	476.95	475.91	461.66	476.01	479.78		478.327	508.835			1.06378	0.000751015				0.280042	0.281226	0.288829	0.287907	0.288294	0.279558	0.318417	0.312087	0.29826	0.288667	0.297035	0.294156		0.301437	0.28431	TRUE			0.943181	0.0122745
4703	NM_000972	RPL7A	ribosomal protein L7a				499.28	494.22	495.28	516.01	498.68	522.33	480.32	485.88	475.5	471.94	489.4	489.2		482.04	504.3			1.04618	0.0041104				0.279633	0.279997	0.280076	0.288002	0.280624	0.282058	0.306098	0.31793	0.298003	0.295095	0.30539	0.299931		0.303741	0.281732	TRUE			0.927538	0.000618038
1534	NM_004343	CALR	calreticulin				490.97	482.59	504.35	498.35	502.63	505.88	492.81	460.22	469.64	459	441.4	445.97		461.507	497.462			1.07791	0.00330901				0.274979	0.273408	0.285205	0.278145	0.282847	0.273175	0.314058	0.30114	0.294331	0.287004	0.275438	0.273427		0.2909	0.27796	TRUE			0.955519	0.100716
4235	NM_000041	APOE	apolipoprotein E				469.68	499.17	493.62	512.23	488.86	493.77	461.12	447.44	452.03	450.47	456.51	469.97		456.257	492.888			1.08029	0.000516251				0.263055	0.282801	0.279137	0.285892	0.275098	0.266636	0.293862	0.292777	0.283294	0.281671	0.284867	0.288141		0.287435	0.275437	TRUE			0.958256	0.0222499
13213	NM_021019,NM_079423	MYL6	myosin, light chain 6, alkali, smooth muscle and non-muscle				472.2	474.19	487.26	489.57	494.63	516.58	445.25	435.71	430.55	435.57	439.17	438.8		437.508	489.072			1.11786	0.000310049				0.264467	0.268649	0.27554	0.273245	0.278345	0.278953	0.283749	0.285102	0.269832	0.272354	0.274046	0.269031		0.275686	0.2732	TRUE			0.990983	0.516217
2582	NM_000969	RPL5	ribosomal protein L5				473.7	476.22	489.94	488.43	490.27	501.86	480.03	479.71	460.64	453.62	475.27	470.85		470.02	486.737			1.03557	0.0207523				0.265307	0.269799	0.277056	0.272609	0.275891	0.271005	0.305913	0.313893	0.28869	0.28364	0.296573	0.288681		0.296232	0.271944	TRUE			0.918012	0.002612
14309	NM_006082	TUBA1B	tubulin, alpha 1b				465.08	462.21	478.01	475.83	481.9	493.04	448.79	439.94	445.85	449.62	440.79	454.09		446.513	476.012			1.06606	0.000622957				0.260479	0.261862	0.27031	0.265576	0.271181	0.266242	0.286005	0.28787	0.279421	0.281139	0.275057	0.278405		0.281316	0.265942	TRUE			0.945348	0.000176645
13026	NM_001018111,NM_005397	PODXL	podocalyxin-like				460.49	465.33	463.38	463.41	473.94	459.84	498.92	483.35	494.32	509.83	503.38	497.51		497.885	464.398			0.932742	4.59653e-05				0.257908	0.26363	0.262036	0.258644	0.266702	0.248314	0.317952	0.316275	0.309798	0.318787	0.314114	0.305026		0.313659	0.259539	TRUE			0.827457	2.82737e-08
12655	NM_032704	TUBA1C	tubulin, alpha 1c				447.99	446.01	461.81	455.89	468.12	472.15	453.36	431.4	444.91	462.16	454.03	465.01		451.812	458.662			1.01516	0.325846				0.250907	0.252684	0.261149	0.254447	0.263427	0.254961	0.288917	0.282282	0.278832	0.28898	0.283319	0.2851		0.284572	0.256262	TRUE			0.90052	1.00694e-06
8723	NM_000987	RPL26	ribosomal protein L26				451.01	441.94	472.28	459.51	458.95	461.25	457.57	429.48	432.9	414.1	419.03	434.22		431.217	457.49			1.06093	0.00681608				0.252599	0.250378	0.267069	0.256467	0.258267	0.249075	0.2916	0.281025	0.271305	0.258929	0.261479	0.266223		0.27176	0.255643	TRUE			0.940692	0.024682
8896	NM_002137,NM_031243	HNRNPA2B1	heterogeneous nuclear ribonucleoprotein A2/B1				452.56	449.62	457.33	451.95	461.84	464.43	405.02	389.16	384.93	359.81	365.94	356.17		376.838	456.288			1.21083	7.41804e-05				0.253467	0.254729	0.258615	0.252248	0.259893	0.250792	0.258111	0.254643	0.241242	0.224982	0.22835	0.21837		0.237616	0.254957	TRUE			1.07298	0.048039
3976	NM_005507	CFL1	cofilin 1 (non-muscle)				434.06	441.91	441.05	457.59	444.92	470.85	414.24	410.9	401.71	417.78	427	419.92		415.258	448.397			1.0798	0.000779358				0.243105	0.250361	0.249409	0.255396	0.250371	0.254259	0.263987	0.268868	0.251758	0.26123	0.266452	0.257455		0.261625	0.250484	TRUE			0.957415	0.00602495
20535	NR_029584	MIR198	microRNA 198				460	451.61	457.09	417.25	435.16	424.51	363.22	441.77	481.45	449.35	506.61	452.09		449.082	440.937			0.981863	0.712505				0.257634	0.255857	0.25848	0.232881	0.244879	0.229236	0.231473	0.289067	0.301732	0.28097	0.316129	0.277179		0.282758	0.246494	TRUE			0.871748	0.0266402
13663	NM_001069	TUBB2A	tubulin, beta 2A class IIa				404.34	404.94	420.88	425.43	413.73	433.44	435.09	421.39	424.38	423.89	422.1	433.41		426.71	417.127			0.977541	0.112254				0.22646	0.229416	0.238003	0.237446	0.23282	0.234058	0.277274	0.275732	0.265966	0.265051	0.263394	0.265726		0.268857	0.233034	TRUE			0.866757	7.44737e-07
12760	NM_000992	RPL29	ribosomal protein L29				400.14	407.51	415.2	414.02	417.65	433.95	409.26	381.46	383.91	393.61	389.33	391.79		391.56	414.745			1.05921	0.00371345				0.224108	0.230872	0.234791	0.231078	0.235026	0.234333	0.260813	0.249604	0.240602	0.246117	0.242946	0.240209		0.246715	0.231701	TRUE			0.939145	0.00341828
5007	NM_001004	RPLP2	ribosomal protein, large, P2				392.69	402.59	413.48	397.38	406.28	423.44	364.36	373.14	359.73	362.71	363.61	367.97		365.253	405.977			1.11149	9.52319e-05				0.219935	0.228085	0.233819	0.221791	0.228627	0.228658	0.232199	0.24416	0.225448	0.226796	0.226896	0.225605		0.230184	0.226819	TRUE			0.985381	0.37807
3122	NM_001174097,NM_002300	LDHB	lactate dehydrogenase B				411.65	396.2	396.1	402.93	404.28	407.43	364.13	367.15	369.22	343.34	376.85	351.21		361.983	403.098			1.11358	0.000132956				0.230554	0.224464	0.22399	0.224888	0.227502	0.220012	0.232053	0.240241	0.231396	0.214684	0.235158	0.215329		0.228143	0.225235	TRUE			0.987253	0.54867
13484	NM_001022	RPS19	ribosomal protein S19				382.49	397.72	398.78	407.87	398.98	414.31	381.68	389.3	374.77	369.14	381.73	395		381.937	400.025			1.04736	0.0114897				0.214223	0.225326	0.225506	0.227645	0.224519	0.223728	0.243237	0.254734	0.234874	0.230816	0.238203	0.242177		0.240674	0.223491	TRUE			0.928607	0.00229272
13161	NM_001005,NM_001256802,NM_001260506,NM_001260507	RPS3	ribosomal protein S3				382.26	384.8	410.2	393.68	407.27	410.53	397.34	375.67	373.57	364.64	370.85	373.9		375.995	398.123			1.05885	0.0100919				0.214094	0.218006	0.231964	0.219726	0.229184	0.221686	0.253217	0.245816	0.234122	0.228003	0.231414	0.22924		0.236969	0.222443	TRUE			0.938704	0.0182765
18293	NM_001291737,NM_001291738,NM_001291739,NM_013230	CD24	CD24 molecule				393.31	385.06	394.92	390.22	391.01	405.22	387.15	370.49	360.91	349.72	373.77	354.37		366.068	393.29			1.07436	0.00312966				0.220283	0.218153	0.223323	0.217794	0.220034	0.218819	0.246723	0.242426	0.226188	0.218673	0.233236	0.217266		0.230752	0.219734	TRUE			0.952253	0.0783263
12955	NM_001202431,NM_002574,NM_181696,NM_181697	PRDX1	peroxiredoxin 1				399.08	384.16	391.2	392.94	387.61	404.1	368.24	367.04	371.4	355.04	392.87	361.02		369.268	393.182			1.06476	0.00441671				0.223514	0.217643	0.221219	0.219312	0.218121	0.218214	0.234672	0.240169	0.232762	0.222	0.245155	0.221343		0.232683	0.219671	TRUE			0.944076	0.0197105
5728	NM_001258423,NM_004595	SMS	spermine synthase				387.28	375.94	387.34	392.18	394.71	385.12	358.28	359.69	373.25	356.71	382.1	362.71		365.457	387.095			1.05921	0.00188419				0.216905	0.212986	0.219037	0.218888	0.222117	0.207965	0.228325	0.235359	0.233922	0.223044	0.238434	0.22238		0.230244	0.216316	TRUE			0.93951	0.0026418
8657	NM_001448	GPC4	glypican 4				377.1	388.24	378.52	387.21	387.08	383.14	312.35	311.53	316.65	310.12	334.46	315.42		316.755	383.548			1.21087	3.81776e-07				0.211204	0.219955	0.214049	0.216114	0.217823	0.206896	0.199054	0.203846	0.19845	0.193912	0.208706	0.193386		0.199559	0.21434	TRUE			1.07407	0.000833902
5804	NM_000971	RPL7	ribosomal protein L7				401.07	377.78	370.63	380.45	367.75	383.73	347.08	365	356.46	328.25	357.26	324.19		346.373	380.235			1.09776	0.00283575				0.224629	0.214029	0.209587	0.212341	0.206945	0.207214	0.221187	0.238834	0.223399	0.205249	0.222934	0.198763		0.218394	0.212458	TRUE			0.972818	0.387577
24481	NR_106909	MIR6850	microRNA 6850				377.21	383.77	367.54	390.81	370.81	389.01	364.09	369.01	334.91	359.34	347.86	406.22		363.572	379.858			1.0448	0.17266				0.211265	0.217422	0.20784	0.218124	0.208667	0.210066	0.232027	0.241458	0.209893	0.224689	0.217068	0.249056		0.229032	0.212231	TRUE			0.926643	0.0378522
4493	NM_006761	YWHAE	tyrosine 3-monooxygenase/tryptophan 5-monooxygenase activation protein, epsilon				375.77	368.17	382.9	372.06	386.02	388.04	365.14	346.53	343.67	333.62	346.56	342.95		346.412	378.827			1.09357	0.000154244				0.210459	0.208584	0.216526	0.207659	0.217226	0.209542	0.232696	0.226748	0.215383	0.208606	0.216257	0.210265		0.218326	0.211666	TRUE			0.969495	0.160046
1407	NM_015414,NM_033643	RPL36	ribosomal protein L36				331.85	368.06	377.23	387.91	373.75	388.32	356.62	331.37	316.77	326.2	304.22	315.76		325.157	371.187			1.14156	0.00227487				0.18586	0.208522	0.21332	0.216505	0.210322	0.209693	0.227267	0.216828	0.198525	0.203967	0.189836	0.193594		0.205003	0.20737	TRUE			1.01155	0.755569
16583	NM_001009	RPS5	ribosomal protein S5				359.78	356.47	359.95	376.38	360.35	374.58	352.94	363.27	369.89	353.69	388.27	357.69		364.292	364.585			1.00081	0.964935				0.201503	0.201956	0.203548	0.21007	0.202781	0.202273	0.224921	0.237702	0.231816	0.221156	0.242284	0.219302		0.22953	0.203689	TRUE			0.887415	0.000587458
3085	NM_001030	RPS27	ribosomal protein S27				361.28	351.9	368.68	366.46	357.6	373.04	372.73	351.45	366.78	337.69	376.92	369.14		362.452	363.16			1.00195	0.920491				0.202343	0.199367	0.208485	0.204533	0.201234	0.201442	0.237533	0.229967	0.229867	0.211151	0.235202	0.226322		0.22834	0.202901	TRUE			0.888588	0.000664715
13552	NM_024674	LIN28A	lin-28 homolog A (C. elegans)				357.62	352.25	360.87	358.24	372.05	372.27	330.46	325.76	323.77	309.24	318.07	307.6		319.15	362.217			1.13494	7.1895e-06				0.200293	0.199565	0.204068	0.199945	0.209365	0.201026	0.210595	0.213157	0.202912	0.193362	0.198479	0.188591		0.201183	0.202377	TRUE			1.00594	0.785825
15853	NM_001064,NM_001135055,NM_001258028	TKT	transketolase				353.84	362.48	358.3	366.61	359.55	368.38	400.76	387.36	400.44	397.68	399.53	405.45		398.537	361.527			0.907135	6.40552e-07				0.198176	0.205361	0.202615	0.204617	0.202331	0.198925	0.255396	0.253465	0.250962	0.248662	0.24931	0.248584		0.251063	0.202004	TRUE			0.804595	4.59961e-11
9197	NM_005678,NM_022804	SNURF	SNRPN upstream reading frame				355.46	355.06	357.91	364.6	360.57	367.42	311.45	302.67	305.07	300.72	304.47	307.79		305.362	360.17			1.17949	3.12813e-09				0.199084	0.201157	0.202394	0.203495	0.202905	0.198407	0.198481	0.198049	0.191192	0.188035	0.189992	0.188708		0.192409	0.20124	TRUE			1.0459	0.00397091
8886	NM_178012	TUBB2B	tubulin, beta 2B class IIb				346.38	351.39	359.52	362.41	356.93	371.68	364.73	360.2	358.77	356.21	359.03	369.01		361.325	358.052			0.990941	0.446355				0.193998	0.199078	0.203305	0.202273	0.200856	0.200707	0.232435	0.235693	0.224847	0.222731	0.224038	0.226242		0.227664	0.200036	TRUE			0.878645	2.63461e-06
5686	NM_001020	RPS16	ribosomal protein S16				342.88	360.81	352.16	362.57	357.57	371.22	343.86	345.42	334.57	344.35	356.77	352.98		346.325	357.868			1.03333	0.0468887				0.192038	0.204415	0.199143	0.202362	0.201217	0.200459	0.219135	0.226022	0.20968	0.215316	0.222628	0.216414		0.218199	0.199939	TRUE			0.916314	0.00013635
22607	NR_000026	RNU86	RNA, U86 small nucleolar				376.54	341.63	346.72	365.63	350.9	362.54	351.81	339.27	357.09	374.54	426.18	393.45		373.723	357.327			0.956126	0.284383				0.21089	0.193548	0.196066	0.20407	0.197463	0.195772	0.224201	0.221998	0.223794	0.234193	0.26594	0.241226		0.235225	0.199635	TRUE			0.848696	0.00231638
8622	NM_003380	VIM	vimentin				340.4	360.48	357.98	372.09	351.26	352.02	297.06	315.41	327.41	345.62	343.1	354.1		330.45	355.705			1.07643	0.034886				0.190649	0.204228	0.202434	0.207675	0.197666	0.190091	0.18931	0.206385	0.205193	0.21611	0.214098	0.217101		0.208033	0.19879	TRUE			0.955573	0.109372
16339	NM_001017963,NM_005348	HSP90AA1	heat shock protein 90kDa alpha (cytosolic), class A member 1				353.29	341.63	349.57	356.21	345.59	358.99	346.93	342.24	342.57	308.66	331.53	304.19		329.353	350.88			1.06536	0.0350509				0.197868	0.193548	0.197678	0.198812	0.194475	0.193855	0.221091	0.223941	0.214694	0.192999	0.206878	0.186501		0.207684	0.196039	TRUE			0.943931	0.120541
1352	NM_001201483,NM_001428	ENO1	enolase 1, (alpha)				350.71	346.6	343.82	354.65	349.75	357.73	323.06	332.19	329.03	329.52	349.51	340.25		333.927	350.543			1.04976	0.00574441				0.196423	0.196364	0.194427	0.197942	0.196816	0.193174	0.20588	0.217365	0.206208	0.206043	0.218098	0.208609		0.210367	0.195858	TRUE			0.931028	0.00115033
13984	NM_001031	RPS28	ribosomal protein S28				336.07	343.5	359.13	340.62	361.07	354.86	337.82	319.03	332.32	345.47	329	330.28		332.32	349.208			1.05082	0.0135202				0.188224	0.194608	0.203084	0.190111	0.203186	0.191625	0.215286	0.208754	0.20827	0.216016	0.205299	0.202497		0.209354	0.19514	TRUE			0.932105	0.00226633
13958	NM_001012321,NM_002295	RPSA	ribosomal protein SA				349.17	337.9	346.85	354.62	347	359.4	337.68	341.97	336.18	307.3	346.82	322.55		332.083	349.157			1.05141	0.0361699				0.195561	0.191435	0.19614	0.197925	0.195269	0.194076	0.215197	0.223764	0.210689	0.192149	0.216419	0.197757		0.209329	0.195068	TRUE			0.93187	0.0330594
23317	NR_102708	LINC00678	long intergenic non-protein coding RNA 678				345.02	345.77	341.06	336.48	341.47	341.5	340.7	332.52	332.04	318.7	317.58	310.2		325.29	341.883			1.05101	0.0154697				0.193237	0.195894	0.192866	0.1878	0.192157	0.18441	0.217121	0.217581	0.208095	0.199277	0.198173	0.190185		0.205072	0.191061	TRUE			0.931675	0.0254672
18324	NM_000970,NM_001024662	RPL6	ribosomal protein L6				331.18	332.02	343.81	334.86	338.31	346.36	332.05	317.26	317.76	302.52	315.45	313.37		316.402	337.757			1.06749	0.00142445				0.185485	0.188104	0.194421	0.186896	0.190378	0.187035	0.211609	0.207596	0.199145	0.18916	0.196844	0.192129		0.199414	0.18872	TRUE			0.946373	0.0287466
16395	NM_006004	UQCRH	ubiquinol-cytochrome c reductase hinge protein				327.16	327.9	337.11	326.36	346.33	350.74	309.23	311.02	282.98	258.8	273.19	263.4		283.103	335.933			1.18661	0.00119858				0.183234	0.18577	0.190632	0.182152	0.194892	0.1894	0.197066	0.203512	0.177348	0.161823	0.170473	0.161492		0.178619	0.18768	TRUE			1.05073	0.278738
15038	NM_021195	CLDN6	claudin 6				323.94	333.23	328.38	339.08	337.34	330.54	315.1	313.67	323.31	330.18	346.89	334.33		327.247	332.085			1.01478	0.41913				0.18143	0.188789	0.185695	0.189251	0.189833	0.178492	0.200807	0.205246	0.202623	0.206455	0.216463	0.20498		0.206096	0.185582	TRUE			0.900464	4.28469e-05
7717	NM_001013	RPS9	ribosomal protein S9				320.4	320.29	332.65	342.65	332.32	342.91	316.4	315.49	312.86	303.15	324.55	316.08		314.755	331.87			1.05438	0.0075831				0.179448	0.181458	0.18811	0.191244	0.187008	0.185172	0.201635	0.206437	0.196074	0.189554	0.202522	0.19379		0.198336	0.185406	TRUE			0.934812	0.00255859
15532	NM_015973	GAL	galanin/GMAP prepropeptide				323.03	331.42	318.08	343.75	318.85	331.88	352.08	355.47	342.27	355.84	353.92	379.08		356.443	327.835			0.919739	0.00130799				0.180921	0.187764	0.179871	0.191858	0.179428	0.179215	0.224373	0.232598	0.214506	0.2225	0.220849	0.232416		0.22454	0.183176	TRUE			0.815782	7.98349e-07
7621	NM_000979,NM_001270490	RPL18	ribosomal protein L18				313.6	328.83	329.57	325.97	329.62	337.14	312.27	306.22	299.7	316.16	321.73	331.67		314.625	327.455			1.04078	0.0482887				0.175639	0.186296	0.186368	0.181934	0.185488	0.182056	0.199003	0.200372	0.187827	0.197689	0.200763	0.203349		0.198167	0.182964	TRUE			0.92328	0.00034337
4297	NM_000365,NM_001159287,NM_001258026	TPI1	triosephosphate isomerase 1				323.7	314.32	316.85	320.86	320.71	331.57	298.82	299.41	305.56	297.53	319.55	312.59		305.577	321.335			1.05157	0.00592624				0.181296	0.178076	0.179175	0.179082	0.180474	0.179048	0.190432	0.195916	0.191499	0.18604	0.199402	0.191651		0.19249	0.179525	TRUE			0.932647	0.000724053
2559	NM_001110556,NM_001456	FLNA	filamin A, alpha				317.41	324.2	313.95	329.88	320.56	319.59	313.99	320.14	323.42	329.83	329.87	333.21		325.077	320.932			0.987249	0.293181				0.177773	0.183673	0.177535	0.184117	0.18039	0.172579	0.200099	0.20948	0.202692	0.206237	0.205842	0.204293		0.204774	0.179344	TRUE			0.875817	8.72757e-07
265	NM_001174136,NM_003212	TDGF1	teratocarcinoma-derived growth factor 1				319.79	310.7	319.59	316.94	323.94	322.59	309.51	286.2	299.98	291.05	298.56	280.81		294.352	318.925			1.08348	0.0011668				0.179106	0.176025	0.180725	0.176894	0.182292	0.174199	0.197244	0.187272	0.188002	0.181988	0.186304	0.172166		0.185496	0.178207	TRUE			0.960703	0.0853342
13162	NM_004152	OAZ1	ornithine decarboxylase antizyme 1				297.36	311.16	316.49	316.76	317.17	319.78	290.76	279.17	280.94	268.09	284.29	286.36		281.602	313.12			1.11193	4.67875e-05				0.166543	0.176286	0.178972	0.176794	0.178482	0.172681	0.185295	0.182672	0.176069	0.167632	0.1774	0.175569		0.177439	0.17496	TRUE			0.986025	0.452633
13682	NM_002156,NM_199440	HSPD1	heat shock 60kDa protein 1 (chaperonin)				312.84	307.03	307.2	308.37	306.28	324.42	300.1	297.27	303.75	272.15	293.55	274.63		290.242	311.023			1.0716	0.0110805				0.175213	0.173946	0.173718	0.172111	0.172354	0.175187	0.191248	0.194515	0.190365	0.17017	0.183178	0.168377		0.182976	0.173755	TRUE			0.949608	0.101313
15034	NM_006325	RAN	RAN, member RAS oncogene family				309.25	303.12	310.43	299.67	311.79	320.67	278.94	281.97	286.32	280.59	295.92	290.31		285.675	309.155			1.08219	0.000165002				0.173203	0.171731	0.175545	0.167255	0.175455	0.173162	0.177763	0.184504	0.179441	0.175448	0.184657	0.177991		0.179967	0.172725	TRUE			0.959759	0.00488249
14994	NM_001018136	NME1-NME2	NME1-NME2 readthrough				303.02	298.83	305.33	310.16	308.48	324.56	290.29	283.45	279.26	268.67	272.73	272.5		277.817	308.397			1.11007	0.000100465				0.169713	0.1693	0.172661	0.17311	0.173592	0.175263	0.184996	0.185472	0.175017	0.167994	0.170186	0.167071		0.175123	0.172273	TRUE			0.983728	0.450159
2914	NM_001173531,NM_001285986,NM_001285987,NM_002701,NM_203289	POU5F1	POU class 5 homeobox 1				301.23	298.65	301.57	305.29	300.35	313.57	302.76	294.33	300.23	292.45	299.69	295.06		297.42	303.443			1.02025	0.0560937				0.168711	0.169198	0.170535	0.170392	0.169017	0.169328	0.192943	0.192592	0.188159	0.182864	0.187009	0.180903		0.187412	0.16953	TRUE			0.904588	0.000249435
7195	NM_004181	UCHL1	ubiquitin carboxyl-terminal esterase L1 (ubiquitin thiolesterase)				301.1	295.76	308.41	296.31	301.15	308.85	297.23	299.19	309.8	322.38	326.31	310.09		310.833	301.93			0.971357	0.138312				0.168638	0.167561	0.174403	0.16538	0.169467	0.166779	0.189419	0.195772	0.194157	0.201578	0.203621	0.190118		0.195777	0.168705	TRUE			0.861718	1.14088e-05
15754	NM_001025070,NM_001025071,NM_005617	RPS14	ribosomal protein S14				298.29	300.44	301.37	303.96	296.99	306.95	274.41	281.89	281.99	267.92	288.02	281.73		279.327	301.333			1.07878	0.000188183				0.167064	0.170212	0.170422	0.16965	0.167126	0.165753	0.174876	0.184452	0.176728	0.167525	0.179727	0.17273		0.176006	0.168371	TRUE			0.95662	0.0221565
3370	NM_001002857,NM_001002858,NM_001136015,NM_004039	ANXA2	annexin A2				294.34	294.1	296.48	298.4	302.52	305.07	277.8	286.62	294.44	292.5	316.62	309.11		296.182	298.485			1.00778	0.720526				0.164852	0.16662	0.167656	0.166547	0.170238	0.164738	0.177036	0.187547	0.18453	0.182895	0.197574	0.189517		0.186516	0.166775	TRUE			0.894158	0.000589584
1096	NM_001018	RPS15	ribosomal protein S15				279.92	285.78	297	300.54	294.97	306.66	279.98	266.59	270.28	292.37	288.45	306.57		284.04	294.145			1.03558	0.199274				0.156776	0.161907	0.16795	0.167741	0.16599	0.165597	0.178426	0.17444	0.169389	0.182814	0.179996	0.18796		0.178837	0.164327	TRUE			0.918862	0.00145654
22812	NR_106865	MIR6807	microRNA 6807				283.47	292.71	274.89	308.8	286.52	311.41	293.26	261.95	256.95	245.32	251.41	248.04		259.488	292.967			1.12902	0.0051693				0.158764	0.165833	0.155447	0.172351	0.161234	0.168162	0.186889	0.171404	0.161035	0.153394	0.156882	0.152075		0.163613	0.163632	TRUE			1.00012	0.997587
6927	NM_001207014,NM_001235	SERPINH1	serpin peptidase inhibitor, clade H (heat shock protein 47), member 1, (collagen binding protein 1)				284.98	291.36	289.64	300.35	290.9	298.13	301.93	290.02	299.49	299.81	297.21	300.7		298.193	292.56			0.981108	0.0838995				0.15961	0.165068	0.163788	0.167635	0.163699	0.16099	0.192414	0.189771	0.187695	0.187466	0.185462	0.184361		0.187861	0.163465	TRUE			0.870137	4.52372e-08
8828	NM_001001522,NM_003186	TAGLN	transgelin				284.26	288.64	298.41	299.77	290.6	291.5	266.62	269.07	276.33	288.11	297.01	304.93		283.678	292.197			1.03003	0.253239				0.159206	0.163527	0.168748	0.167311	0.16353	0.15741	0.169911	0.176063	0.17318	0.18015	0.185337	0.186954		0.178599	0.163289	TRUE			0.914275	0.00136942
151	NM_001204510,NM_001416	EIF4A1	eukaryotic translation initiation factor 4A1				289.87	283.66	289.07	299.94	289.77	296.39	274.27	277.28	278.94	266.75	289.09	283.83		278.36	291.45			1.04703	0.00856619				0.162349	0.160706	0.163466	0.167406	0.163063	0.160051	0.174787	0.181435	0.174816	0.166794	0.180395	0.174018		0.175374	0.16284	TRUE			0.92853	0.00104872
7274	NM_001154	ANXA5	annexin A5				286	281.91	296.52	282.9	291.03	296.61	282.4	280.17	284.11	279.52	286.27	279.1		281.928	289.162			1.02566	0.0431675				0.160181	0.159714	0.167679	0.157896	0.163772	0.16017	0.179968	0.183326	0.178056	0.174779	0.178635	0.171118		0.177647	0.161569	TRUE			0.909493	3.7282e-05
25963	BC015108	ERVH-1	endogenous retrovirus group H, member 1				291.05	286	296.2	282.82	292.47	286.38	320.98	314.17	304.62	330.97	287.34	321.16		313.207	289.153			0.923203	0.0106807				0.163009	0.162031	0.167498	0.157851	0.164583	0.154645	0.204554	0.205574	0.19091	0.206949	0.179303	0.196905		0.197366	0.161603	TRUE			0.818799	0.000161563
8633	NM_002107	H3F3A	H3 histone, family 3A				282.4	279.16	287.54	283.53	295.88	287.66	249.53	251.45	228.93	221.82	231.54	218.6		233.645	286.028			1.2242	7.7364e-05				0.158165	0.158156	0.162601	0.158247	0.166502	0.155337	0.15902	0.164534	0.143474	0.1387	0.144483	0.134025		0.147373	0.159835	TRUE			1.08456	0.0501914
15562	NM_001011	RPS7	ribosomal protein S7				279.94	282.58	282.58	290.45	283.58	295.27	264.83	268.95	267.39	240	262.91	252.22		259.383	285.733			1.10159	0.00109125				0.156787	0.160094	0.159796	0.16211	0.15958	0.159446	0.168771	0.175984	0.167577	0.150068	0.164058	0.154638		0.163516	0.159635	TRUE			0.976268	0.371267
5667	NM_001019,NM_001030009	RPS15A	ribosomal protein S15a				280.75	278.93	280.82	288.28	278.52	298.06	269.5	276.22	272.06	244.75	282.81	264.8		268.357	284.227			1.05914	0.033158				0.157241	0.158026	0.158801	0.160898	0.156733	0.160953	0.171747	0.180741	0.170504	0.153038	0.176476	0.16235		0.169143	0.158775	TRUE			0.938705	0.0520024
18578	NM_007104	RPL10A	ribosomal protein L10a				278.38	279.08	285.21	284.32	280.06	295.47	271.82	270.13	267.38	266.57	271.87	272.57		270.057	283.753			1.05072	0.00217587				0.155913	0.158111	0.161283	0.158688	0.157599	0.159554	0.173225	0.176757	0.167571	0.166681	0.169649	0.167114		0.170166	0.158525	TRUE			0.931587	0.000360571
2996	NM_030622	CYP2S1	cytochrome P450, family 2, subfamily S, polypeptide 1				277.06	281.74	284.1	284.2	286.13	283.92	294.3	269.69	275.82	291.63	268.45	283.85		280.623	282.858			1.00796	0.650956				0.155174	0.159618	0.160656	0.158621	0.161015	0.153317	0.187551	0.176469	0.172861	0.182351	0.167515	0.17403		0.176796	0.158067	TRUE			0.894062	0.000666989
9644	NM_003299	HSP90B1	heat shock protein 90kDa beta (Grp94), member 1				281.23	276.04	283.19	283.5	282.63	284.84	275.58	263	268.27	253.58	260.92	245.03		261.063	281.905			1.07983	0.00416217				0.157509	0.156389	0.160141	0.15823	0.159045	0.153814	0.175622	0.172091	0.168129	0.158559	0.162817	0.150229		0.164574	0.157521	TRUE			0.957144	0.125918
18738	NM_000942	PPIB	peptidylprolyl isomerase B (cyclophilin B)				268.79	279.06	279.14	284.56	284.61	283.38	263.63	256.05	254.64	257.75	260.97	262.07		259.185	279.923			1.08001	7.96072e-05				0.150542	0.1581	0.157851	0.158822	0.16016	0.153025	0.168006	0.167543	0.159587	0.161166	0.162848	0.160677		0.163304	0.156417	TRUE			0.957822	0.00901003
15725	NM_002140,NM_031262,NM_031263	HNRNPK	heterogeneous nuclear ribonucleoprotein K				276.89	270.99	279.9	279.75	278.07	285.66	272.88	258.51	269.12	249.23	264.22	253.52		261.247	278.543			1.06621	0.00385851				0.155079	0.153528	0.15828	0.156138	0.156479	0.154257	0.173901	0.169153	0.168662	0.155839	0.164876	0.155435		0.164644	0.155627	TRUE			0.945231	0.0318551
6090	NM_021009	UBC	ubiquitin C				277.23	268.3	268.33	275.25	263.43	286.57	266.22	261.09	273.82	256.46	273.56	262.87		265.67	273.185			1.02829	0.120505				0.155269	0.152004	0.151738	0.153626	0.148241	0.154748	0.169657	0.170841	0.171607	0.16036	0.170704	0.161167		0.167389	0.152604	TRUE			0.911672	0.000348126
11624	NM_001997	FAU	Finkel-Biskis-Reilly murine sarcoma virus (FBR-MuSV) ubiquitously expressed				259.26	264.46	270.06	276.19	284.05	283.3	259.72	249.66	252.31	252.52	249.42	267.87		255.25	272.887			1.0691	0.00683908				0.145205	0.149828	0.152716	0.154151	0.159844	0.152982	0.165514	0.163362	0.158127	0.157896	0.15564	0.164233		0.160795	0.152454	TRUE			0.948126	0.00936301
19179	NR_003319	SNORD116-4	small nucleolar RNA, C/D box 116-4				285.4	287.24	266.42	247.75	264.48	267.34	265.51	264.48	279.08	330.1	319.79	324.79		297.292	269.772			0.907431	0.0881853				0.159845	0.162734	0.150658	0.138277	0.148832	0.144364	0.169204	0.17306	0.174904	0.206405	0.199552	0.199131		0.187043	0.150785	TRUE			0.806153	0.00154493
1714	NM_001195602,NM_001195604,NM_012247	SEPHS1	selenophosphate synthetase 1				271.8	260.37	270.01	268.71	266.02	278.73	297.53	287.48	284.07	272.57	284.69	272.96		283.217	269.273			0.950768	0.0148246				0.152228	0.147511	0.152688	0.149976	0.149698	0.150514	0.18961	0.188109	0.178031	0.170433	0.177649	0.167353		0.178531	0.150436	TRUE			0.842632	0.000467488
3923	NM_001000	RPL39	ribosomal protein L39				263.43	260.5	266.92	271.78	264.51	275.82	260.54	275.15	260.28	237.35	283.67	266.46		263.908	267.16			1.01232	0.651915				0.14754	0.147585	0.15094	0.151689	0.148849	0.148943	0.166037	0.180041	0.163122	0.148411	0.177013	0.163368		0.166332	0.149258	TRUE			0.897349	0.0136571
2778	NM_005762	TRIM28	tripartite motif containing 28				262	266.79	260.51	270.72	262.65	277.29	246.29	247.44	250.16	251.3	263.44	259.67		253.05	266.66			1.05378	0.005482				0.146739	0.151148	0.147316	0.151098	0.147802	0.149737	0.156956	0.16191	0.156779	0.157133	0.164389	0.159205		0.159395	0.148973	TRUE			0.934615	9.98697e-05
9782	NM_001017	RPS13	ribosomal protein S13				254.02	261.77	264.15	272.19	267.59	274.7	244.4	261.66	242.13	229.92	253.44	244.08		245.938	265.737			1.0805	0.00503423				0.14227	0.148304	0.149374	0.151918	0.150582	0.148338	0.155751	0.171214	0.151747	0.143765	0.158149	0.149647		0.155045	0.148464	TRUE			0.957554	0.154184
1795	NM_000034,NM_001127617,NM_001243177,NM_184041,NM_184043	ALDOA	aldolase A, fructose-bisphosphate				251.23	258.62	257.76	263.22	262.28	266.71	239.96	231.01	232.25	233.97	235.68	245.71		236.43	259.97			1.09956	2.09851e-05				0.140707	0.146519	0.145761	0.146912	0.147594	0.144024	0.152922	0.151159	0.145555	0.146297	0.147067	0.150646		0.148941	0.145253	TRUE			0.975238	0.0458496
16063	NM_003097,NM_022805,NM_022806,NM_022807,NM_022808	SNRPN	small nuclear ribonucleoprotein polypeptide N				255	254.78	256.67	261.58	258.4	263.53	223.34	217.13	218.73	215.57	218.52	220.73		219.003	258.327			1.17956	2.93132e-09				0.142819	0.144344	0.145144	0.145996	0.14541	0.142306	0.14233	0.142077	0.137082	0.134792	0.136359	0.135331		0.137995	0.144337	TRUE			1.04596	0.00402514
4987	NM_001212	C1QBP	complement component 1, q subcomponent binding protein				252.4	249.36	258.97	254.53	251.57	264.33	241.62	231.17	236.22	214.55	229.18	219.76		228.75	255.193			1.1156	0.000554154				0.141363	0.141273	0.146445	0.142061	0.141567	0.142738	0.153979	0.151264	0.148043	0.134154	0.14301	0.134736		0.144198	0.142575	TRUE			0.988743	0.662182
698	NM_000484,NM_001136016,NM_001136129,NM_001136130,NM_001136131,NM_001204301,NM_001204302,NM_001204303,NM_201413,NM_201414	APP	amyloid beta (A4) precursor protein				252.2	248.85	252.19	257.58	253.08	255.23	265.21	252.6	259.04	252.01	257.48	249.53		255.978	253.188			0.989101	0.324294				0.141251	0.140984	0.142611	0.143764	0.142417	0.137824	0.169013	0.165286	0.162344	0.157577	0.16067	0.152988		0.161313	0.141475	TRUE			0.877021	0.00015053
16892	NM_001728,NM_198589,NM_198590,NM_198591	BSG	basigin (Ok blood group)				248.09	249.66	248.64	260.45	252.91	255.6	243.79	238.4	243.73	236.54	244.24	246.38		242.18	252.558			1.04285	0.00222928				0.138949	0.141443	0.140603	0.145366	0.142321	0.138024	0.155362	0.155994	0.152749	0.147904	0.152408	0.151057		0.152579	0.141118	TRUE			0.924881	3.48402e-05
18348	NM_003373,NM_014000	VCL	vinculin				251.23	247.67	253.83	260.18	251	250.83	249.77	257.34	263.34	266.77	272.4	268.51		263.022	252.457			0.959832	0.0252165				0.140707	0.140316	0.143538	0.145215	0.141246	0.135448	0.159173	0.168388	0.165039	0.166806	0.16998	0.164625		0.165669	0.141078	TRUE			0.85157	3.42366e-07
15078	NM_001042559,NM_001172705,NM_001418	EIF4G2	eukaryotic translation initiation factor 4 gamma, 2				249.52	246.12	248.37	250.55	250.58	255.26	239.58	234.8	239.64	234.86	240.47	235.26		237.435	250.067			1.0532	2.0067e-05				0.13975	0.139438	0.140451	0.13984	0.14101	0.137841	0.152679	0.153639	0.150186	0.146854	0.150056	0.144239		0.149609	0.139721	TRUE			0.933911	0.000641068
766	NM_001568	EIF3E	eukaryotic translation initiation factor 3, subunit E				246.87	236.41	250.98	252.99	248.11	258.2	238.36	228.42	234.5	218.76	225.87	220.52		227.738	248.927			1.09304	0.00063771				0.138265	0.133937	0.141927	0.141202	0.13962	0.139428	0.151902	0.149464	0.146965	0.136787	0.140945	0.135202		0.143544	0.139063	TRUE			0.968783	0.187301
11445	NM_006088	TUBB4B	tubulin, beta 4B class IVb				237.2	246.36	249.13	250.07	249.79	251.52	257.39	250.84	248	250.58	247	256.48		251.715	247.345			0.982639	0.147451				0.132849	0.139574	0.14088	0.139572	0.140565	0.135821	0.164029	0.164134	0.155425	0.156683	0.15413	0.157249		0.158609	0.13821	TRUE			0.871392	6.21353e-06
17089	NM_000997	RPL37	ribosomal protein L37				241.45	237.59	249.73	239.16	243.77	250.98	233.84	221.47	216.84	205.78	210.14	211.54		216.602	243.78			1.12548	0.000451063				0.13523	0.134605	0.14122	0.133483	0.137178	0.135529	0.149021	0.144916	0.135897	0.12867	0.131129	0.129696		0.136555	0.136207	TRUE			0.997453	0.927379
133	NM_001686	ATP5B	ATP synthase, H+ transporting, mitochondrial F1 complex, beta polypeptide				244.67	235.8	238.07	247.18	236.77	244.49	217.95	220.6	221.26	216.25	234.19	221.13		221.897	241.163			1.08683	0.000193924				0.137033	0.133591	0.134626	0.137959	0.133238	0.132025	0.138895	0.144347	0.138667	0.135217	0.146137	0.135576		0.139807	0.134745	TRUE			0.963799	0.0423076
17870	NM_000366,NM_001018004,NM_001018005,NM_001018006,NM_001018007,NM_001018008,NM_001018020	TPM1	tropomyosin 1 (alpha)				234.84	235.04	236.07	239.32	235.05	242.43	206.52	210.35	209.28	204.67	217.06	211.72		209.933	237.125			1.12953	5.15266e-07				0.131528	0.13316	0.133495	0.133572	0.132271	0.130912	0.131611	0.13764	0.131159	0.127976	0.135447	0.129807		0.132273	0.13249	TRUE			1.00163	0.893028
2721	NM_001143760,NM_001143761,NM_001143762,NM_001970	EIF5A	eukaryotic translation initiation factor 5A				230.75	232	233.64	237.76	237.5	241.25	215.24	220.45	218.66	215.17	225.67	224.08		219.878	235.483			1.07097	7.90844e-05				0.129237	0.131438	0.132121	0.132702	0.133649	0.130275	0.137168	0.144249	0.137038	0.134542	0.14082	0.137385		0.138534	0.13157	TRUE			0.949736	0.00274872
11665	NM_001122821,NM_001248000,NM_001248001,NM_003011	SET	SET nuclear oncogene				234.38	230.34	237.43	229.77	234.33	240.07	222.94	214.54	212.4	202.85	206.92	199.2		209.808	234.387			1.11715	0.000377156				0.13127	0.130498	0.134264	0.128242	0.131865	0.129638	0.142075	0.140382	0.133114	0.126838	0.12912	0.122131		0.132277	0.130963	TRUE			0.990067	0.704756
18551	NM_001164835,NM_019079	L1TD1	LINE-1 type transposase domain containing 1				236.07	227.97	237.4	228.3	233.44	236.47	274.83	249.24	249.19	229.63	228.95	224		242.64	233.275			0.961404	0.289528				0.132217	0.129155	0.134247	0.127422	0.131365	0.127694	0.175144	0.163087	0.156171	0.143583	0.142867	0.137336		0.153031	0.13035	TRUE			0.851785	0.0112563
4634	NM_004499,NM_031266	HNRNPAB	heterogeneous nuclear ribonucleoprotein A/B				231.71	229.25	233.54	230.25	234.58	239.9	214.79	205.41	206.94	193.65	202.44	202.93		204.36	233.205			1.14115	2.18723e-05				0.129775	0.12988	0.132064	0.12851	0.132006	0.129546	0.136881	0.134408	0.129693	0.121086	0.126324	0.124418		0.128802	0.130297	TRUE			1.01161	0.578305
4018	NM_004368,NM_201277	CNN2	calponin 2				227.99	234.38	226.61	236.82	230.96	235.34	214.25	219.87	223.01	230.86	237.18	237.22		227.065	232.017			1.02181	0.281635				0.127691	0.132786	0.128146	0.132177	0.129969	0.127084	0.136537	0.143869	0.139764	0.144352	0.148003	0.145441		0.142994	0.129642	TRUE			0.906624	0.000131714
8552	NM_023009	MARCKSL1	MARCKS-like 1				232.9	228.05	229.21	231.26	229.19	239.3	212.74	204.72	210.65	205.49	215.23	214.44		210.545	231.652			1.10025	7.53677e-06				0.130441	0.1292	0.129616	0.129074	0.128973	0.129222	0.135575	0.133956	0.132018	0.128489	0.134306	0.131474		0.132636	0.129421	TRUE			0.975758	0.0257068
13299	NM_002266	KPNA2	karyopherin alpha 2 (RAG cohort 1, importin alpha 1)				225.91	225.98	234.84	231.74	230.73	240.03	225.57	220.54	216.33	213.45	216.64	215.24		217.962	231.538			1.06229	0.000847501				0.126526	0.128027	0.1328	0.129342	0.12984	0.129616	0.143751	0.144308	0.135577	0.133466	0.135185	0.131965		0.137376	0.129358	TRUE			0.941641	0.0121677
4478	NM_001008800,NM_005998	CCT3	chaperonin containing TCP1, subunit 3 (gamma)				226.47	226.78	228.84	228.02	230.03	241.35	217.94	215.27	212.13	205.77	217.35	210.83		213.215	230.248			1.07989	0.000210464				0.12684	0.128481	0.129407	0.127265	0.129446	0.130329	0.138889	0.14086	0.132945	0.128664	0.135628	0.129261		0.134375	0.128628	TRUE			0.957234	0.0363166
13681	NM_001436	FBL	fibrillarin				227.41	230.66	223.32	228.04	234.01	237.69	212.65	211.42	206.48	194.01	206.63	207.7		206.482	230.188			1.11481	5.46758e-05				0.127366	0.130679	0.126285	0.127276	0.131685	0.128353	0.135518	0.13834	0.129404	0.121311	0.128939	0.127342		0.130142	0.128607	TRUE			0.988206	0.579129
11542	NM_001111077,NM_003379	EZR	ezrin				224.8	227.83	233.07	231.49	231.71	231.61	253.81	245.51	254.39	248.66	254.53	250.25		251.192	230.085			0.915974	1.05769e-06				0.125905	0.129076	0.131799	0.129202	0.130391	0.12507	0.161748	0.160647	0.15943	0.155482	0.158829	0.15343		0.158261	0.128574	TRUE			0.812414	1.16413e-08
17013	NM_001077442,NM_001077443,NM_004500,NM_031314	HNRNPC	heterogeneous nuclear ribonucleoprotein C (C1/C2)				228.53	221.36	232.08	222.01	236.03	236.7	211.16	198.05	198.44	190.79	197.15	189.18		197.462	229.452			1.16201	1.99894e-05				0.127994	0.12541	0.131239	0.123911	0.132822	0.127818	0.134568	0.129592	0.124365	0.119297	0.123023	0.115987		0.124472	0.128199	TRUE			1.02994	0.264869
9259	NM_001152	SLC25A5	solute carrier family 25 (mitochondrial carrier; adenine nucleotide translocator), member 5				228.23	224.15	224.04	234.02	224.27	234.72	209.62	214.37	214.55	213.93	226.21	223.39		217.012	228.238			1.05173	0.00736308				0.127826	0.126991	0.126692	0.130614	0.126204	0.126749	0.133587	0.140271	0.134462	0.133766	0.141157	0.136962		0.136701	0.127513	TRUE			0.932787	0.000458618
6875	NM_002211,NM_033668,NM_133376	ITGB1	integrin, beta 1 (fibronectin receptor, beta polypeptide, antigen CD29 includes MDF2, MSK12)				222.51	218.1	230	229.46	226.6	224.03	240.91	232.22	235.87	226.07	236.25	225.64		232.827	225.117			0.966885	0.0334104				0.124622	0.123563	0.130063	0.128069	0.127515	0.120976	0.153527	0.151951	0.147823	0.141357	0.147422	0.138341		0.146737	0.125801	TRUE			0.857326	6.98253e-05
8180	NM_000985,NM_001035006,NM_001199340,NM_001199341,NM_001199342,NM_001199343,NM_001199344,NM_001199345	RPL17	ribosomal protein L17				221.14	224.08	226.22	218.52	227.85	230.62	208.74	210.9	202.69	203.92	211.22	214.53		208.667	224.738			1.07702	0.00010401				0.123855	0.126951	0.127925	0.121963	0.128219	0.124535	0.133026	0.138	0.127029	0.127507	0.131803	0.13153		0.131483	0.125575	TRUE			0.955067	0.0148122
6565	NM_001207042,NM_001536,NM_198318	PRMT1	protein arginine methyltransferase 1				227.32	217.11	224.07	223.8	226.68	226.41	214.63	210	215.3	214.66	219.73	218.79		215.518	224.232			1.04043	0.00197977				0.127316	0.123002	0.126709	0.12491	0.12756	0.122262	0.136779	0.137411	0.134932	0.134223	0.137114	0.134141		0.135767	0.125293	TRUE			0.922857	7.66383e-06
8186	NM_001145426,NM_003651	YBX3	Y box binding protein 3				216.02	224.51	221.48	220.14	223.96	226.98	213.91	204.71	207.25	213.18	210.22	220.37		211.607	222.182			1.04997	0.00401496				0.120987	0.127195	0.125245	0.122867	0.12603	0.122569	0.13632	0.13395	0.129887	0.133297	0.131179	0.13511		0.133291	0.124149	TRUE			0.931414	5.89401e-05
18159	NM_001037637,NM_001207	BTF3	basic transcription factor 3				219.22	214.23	222.05	218.46	224.53	232.34	211.6	210.66	200.23	192.18	200.91	193.96		201.59	221.805			1.10028	0.000834974				0.122779	0.121371	0.125567	0.12193	0.126351	0.125464	0.134848	0.137843	0.125487	0.120167	0.12537	0.118918		0.127105	0.12391	TRUE			0.97486	0.366325
18679	NM_001145160,NM_003290	TPM4	tropomyosin 4				216.57	217.21	226.54	227.25	219.65	223.36	212.27	213.88	213.41	210.94	212.21	214.42		212.855	221.763			1.04185	0.00438599				0.121295	0.123059	0.128106	0.126836	0.123604	0.120615	0.135275	0.13995	0.133747	0.131897	0.132421	0.131462		0.134125	0.123919	TRUE			0.923904	0.00019174
7877	NM_005968,NM_031203	HNRNPM	heterogeneous nuclear ribonucleoprotein M				221.21	219.55	217.98	221.41	220.44	229.23	203.29	199.05	203.97	189.08	195.37	187.31		196.345	221.637			1.12881	6.6494e-05				0.123894	0.124385	0.123265	0.123576	0.124049	0.123784	0.129553	0.130246	0.127831	0.118228	0.121913	0.114841		0.123769	0.123826	TRUE			1.00046	0.983525
8801	NM_001184979,NM_004552	NDUFS5	NADH dehydrogenase (ubiquinone) Fe-S protein 5, 15kDa (NADH-coenzyme Q reductase)				215.13	221.59	225.18	220.45	226.21	216.81	224.53	199.87	203.53	195.76	201.12	191.08		202.648	220.895			1.09004	0.0100507				0.120489	0.12554	0.127337	0.12304	0.127296	0.117078	0.143088	0.130783	0.127555	0.122405	0.125501	0.117152		0.127747	0.123463	TRUE			0.966464	0.316724
12944	NM_001003810,NM_002138,NM_031369,NM_031370	HNRNPD	heterogeneous nuclear ribonucleoprotein D (AU-rich element RNA binding protein 1, 37kDa)				217.93	213.63	222.14	217.1	222.01	227.96	206.86	199.04	195.31	178.7	187.25	183.53		191.782	220.128			1.14781	0.00051644				0.122057	0.121031	0.125618	0.121171	0.124932	0.123099	0.131828	0.13024	0.122404	0.111738	0.116846	0.112523		0.12093	0.122984	TRUE			1.01699	0.594995
3616	NM_004607	TBCA	tubulin folding cofactor A				211.31	217.36	222.53	219.95	223.53	224.77	207.12	195.21	189.72	165.34	177.37	173.96		184.787	219.908			1.19007	0.00175556				0.118349	0.123144	0.125838	0.122761	0.125788	0.121376	0.131993	0.127734	0.1189	0.103384	0.110681	0.106656		0.116558	0.122876	TRUE			1.05421	0.246437
5100	NM_001009570,NM_001166284,NM_001166285,NM_006429	CCT7	chaperonin containing TCP1, subunit 7 (eta)				217.11	209.71	217.02	215.05	222.4	223.39	192.47	190.36	193.05	186.56	190.81	191.02		190.712	217.447			1.14019	6.89708e-06				0.121598	0.11881	0.122722	0.120026	0.125152	0.120631	0.122657	0.12456	0.120987	0.116652	0.119067	0.117115		0.120173	0.12149	TRUE			1.01096	0.423639
14671	NM_001282674,NM_014380,NM_206915,NM_206917	NGFRAP1	nerve growth factor receptor (TNFRSF16) associated protein 1				213.28	218.27	213.81	212.49	217.05	228.67	198.67	189.13	180.81	174.87	172.28	172.06		181.303	217.262			1.19833	0.000101368				0.119452	0.123659	0.120907	0.118598	0.122141	0.123482	0.126608	0.123755	0.113316	0.109343	0.107504	0.105491		0.114336	0.121373	TRUE			1.06155	0.110219
13224	NM_001102,NM_001130004,NM_001130005	ACTN1	actinin, alpha 1				216.1	216.34	215.2	222.39	215.88	216.82	205.07	206.92	213.31	216.98	216.35	222.69		213.553	217.122			1.01671	0.262179				0.121032	0.122566	0.121693	0.124123	0.121483	0.117083	0.130687	0.135396	0.133685	0.135674	0.135004	0.136533		0.134496	0.12133	TRUE			0.902106	1.40166e-06
11744	NM_002567	PEBP1	phosphatidylethanolamine binding protein 1				211.14	206.92	217.17	211.52	213.13	221.07	221.22	210.06	216.47	201.25	209.65	203.72		210.395	213.492			1.01472	0.422877				0.118254	0.117229	0.122807	0.118056	0.119935	0.119378	0.140979	0.13745	0.135665	0.125838	0.130824	0.124902		0.13261	0.119277	TRUE			0.899457	0.00309145
16758	NM_001281716,NM_001281717,NM_001281718,NM_001281719,NM_001281720,NM_018955	UBB	ubiquitin B				206.94	206.55	210.43	211.42	215.01	226.91	194.66	186.63	192.06	188.69	192.32	192.15		191.085	212.877			1.11404	0.000432311				0.115902	0.11702	0.118996	0.118	0.120993	0.122532	0.124053	0.122119	0.120367	0.117984	0.120009	0.117808		0.12039	0.118907	TRUE			0.98768	0.318692
17097	NM_005184	CALM3	calmodulin 3 (phosphorylase kinase, delta)				208.78	206.59	215.35	212.04	215.27	218.9	198.94	191.35	187.79	190.92	189	190.34		191.39	212.822			1.11198	6.57701e-06				0.116932	0.117042	0.121778	0.118346	0.12114	0.118206	0.12678	0.125208	0.117691	0.119379	0.117938	0.116699		0.120616	0.118907	TRUE			0.985837	0.407322
5256	NM_001018137,NM_001018138,NM_001018139,NM_001198682,NM_002512	NME2	NME/NM23 nucleoside diphosphate kinase 2				205.86	205.48	208.65	214	212.88	222.33	201.34	192.56	190.31	184.8	185.67	188.24		190.487	211.533			1.11049	0.00015662				0.115297	0.116413	0.117989	0.11944	0.119795	0.120058	0.12831	0.126	0.11927	0.115552	0.11586	0.115411		0.120067	0.118165	TRUE			0.984162	0.469519
13347	NM_020796	SEMA6A	sema domain, transmembrane domain (TM), and cytoplasmic domain, (semaphorin) 6A				211.58	212.59	210.19	210.4	211.57	208.95	248.54	243.11	244.42	247.88	245.9	250.47		246.72	210.88			0.854734	1.23667e-08				0.1185	0.120441	0.11886	0.117431	0.119058	0.112833	0.158389	0.159076	0.153182	0.154995	0.153444	0.153565		0.155442	0.117854	TRUE			0.758187	2.74333e-10
8855	NM_001257293,NM_005520	HNRNPH1	heterogeneous nuclear ribonucleoprotein H1 (H)				208.54	210.94	210.26	202.01	208.72	209.41	246.52	242.08	241.73	233.43	233.77	228.84		237.728	208.313			0.876266	2.24079e-05				0.116798	0.119507	0.1189	0.112748	0.117454	0.113082	0.157102	0.158402	0.151496	0.145959	0.145875	0.140303		0.149856	0.116415	TRUE			0.776842	2.01754e-05
7030	NM_006623	PHGDH	phosphoglycerate dehydrogenase				209.4	203.51	203.05	209.89	208.7	213.05	194.81	190.85	196.01	186.19	193.51	190.87		192.04	207.933			1.08276	2.46797e-05				0.117279	0.115297	0.114823	0.117146	0.117442	0.115047	0.124148	0.124881	0.122843	0.116421	0.120752	0.117023		0.121011	0.116173	TRUE			0.960013	0.0202853
9228	NM_001276453,NM_002265	KPNB1	karyopherin (importin) beta 1				207.48	203.27	206.13	206.8	209.12	211.89	208.31	203.44	206.53	195.29	205.6	197.08		202.708	207.448			1.02338	0.0930289				0.116204	0.115161	0.116564	0.115422	0.117679	0.114421	0.132752	0.133119	0.129436	0.122111	0.128296	0.120831		0.127757	0.115908	TRUE			0.907255	0.00216767
16463	NM_002819,NM_031990,NM_031991	PTBP1	polypyrimidine tract binding protein 1				205.7	205.24	205.41	207.89	206.78	212.1	197.34	192.93	195.3	193.41	195.66	195.31		194.992	207.187			1.06254	7.72845e-06				0.115207	0.116277	0.116157	0.11603	0.116362	0.114534	0.125761	0.126242	0.122398	0.120936	0.122094	0.119746		0.122862	0.115761	TRUE			0.942202	0.000782948
7485	NM_000661,NM_001024921	RPL9	ribosomal protein L9				204.67	204.47	205.47	210.62	200.85	209.29	199.93	207.08	200.72	193.33	215.93	199.2		202.698	205.895			1.01577	0.392373				0.11463	0.115841	0.116191	0.117554	0.113025	0.113017	0.127411	0.135501	0.125794	0.120886	0.134742	0.122131		0.127744	0.115043	TRUE			0.900574	0.00313111
13307	NM_001144831,NM_001267700	PHB2	prohibitin 2				201.89	198.35	205.97	201.8	206.24	212.14	196.53	182.57	188.13	189.9	194.77	191.67		190.595	204.398			1.07242	0.000646448				0.113073	0.112374	0.116474	0.112631	0.116058	0.114556	0.125245	0.119463	0.117904	0.118741	0.121538	0.117514		0.120067	0.114194	TRUE			0.951085	0.00269857
15842	NM_001288976,NM_001288977,NM_001288978,NM_001469	XRCC6	X-ray repair complementing defective repair in Chinese hamster cells 6				199.14	200.97	205.06	202.63	205.41	209.01	188.29	179.92	186.6	173.88	180.09	171.8		180.097	203.703			1.13108	7.0405e-05				0.111533	0.113858	0.115959	0.113094	0.115591	0.112866	0.119993	0.117729	0.116945	0.108724	0.112378	0.105332		0.113517	0.113817	TRUE			1.00264	0.905795
8798	NM_000994,NM_001007073,NM_001007074	RPL32	ribosomal protein L32				192.44	198.03	206.34	204.38	206.82	210.47	202.84	188.39	182.85	184.27	179.21	192.35		188.318	203.08			1.07839	0.00770255				0.107781	0.112193	0.116683	0.114071	0.116385	0.113654	0.129266	0.123271	0.114595	0.115221	0.111829	0.117931		0.118685	0.113461	TRUE			0.955981	0.11847
8262	NM_006931	SLC2A3	solute carrier family 2 (facilitated glucose transporter), member 3				203.28	201.39	204.41	205.89	198.19	199.14	231.34	230.21	234.45	235.34	250.12	233.96		235.903	202.05			0.856495	2.01568e-05				0.113852	0.114096	0.115592	0.114914	0.111528	0.107536	0.147428	0.150635	0.146933	0.147154	0.156077	0.143442		0.148612	0.11292	TRUE			0.759829	5.16665e-08
24531	NR_106833	MIR6775	microRNA 6775				190.43	197.97	198.26	230.43	205.79	182.89	151.3	190.43	159.13	192.75	182.89	203.47		179.995	200.962			1.11648	0.0798764				0.106655	0.112159	0.112114	0.12861	0.115805	0.0987607	0.0964204	0.124606	0.0997293	0.120523	0.114125	0.124749		0.113359	0.112351	TRUE			0.991107	0.880305
12306	NM_001026,NM_001142282,NM_001142283,NM_001142284,NM_001142285,NM_033022	RPS24	ribosomal protein S24				192.74	194.46	205.88	200.02	204.12	204.82	203.14	192.97	181.54	173.39	177.74	181		184.963	200.34			1.08313	0.0174438				0.107949	0.11017	0.116423	0.111638	0.114865	0.110603	0.129457	0.126268	0.113774	0.108418	0.110911	0.110972		0.116633	0.111941	TRUE			0.95977	0.268375
2298	NM_003334,NM_153280	UBA1	ubiquitin-like modifier activating enzyme 1				197.05	194.03	194.98	200.56	201.87	203.27	188.6	182.08	188.03	188.82	186.85	188.16		187.09	198.627			1.06166	0.000189758				0.110362	0.109926	0.110259	0.111939	0.113599	0.109766	0.120191	0.119142	0.117841	0.118066	0.116596	0.115362		0.117866	0.110975	TRUE			0.941535	2.66614e-05
12190	NM_006196	PCBP1	poly(rC) binding protein 1				194.98	194.84	196.29	199.13	196.73	202.29	180.89	177.69	181.8	172.98	175.87	174.72		177.325	197.377			1.11308	9.86851e-07				0.109203	0.110385	0.111	0.111141	0.110707	0.109237	0.115278	0.116269	0.113937	0.108161	0.109745	0.107122		0.111752	0.110279	TRUE			0.986818	0.40396
9352	NM_001023,NM_001146227	RPS20	ribosomal protein S20				188.12	195.02	200.17	197.44	198.41	203.73	188.58	184.67	173.46	169.12	175.44	173.27		177.423	197.148			1.11117	0.000529633				0.105361	0.110487	0.113194	0.110198	0.111652	0.110014	0.120178	0.120837	0.10871	0.105748	0.109476	0.106233		0.111864	0.110151	TRUE			0.98469	0.586758
8572	NM_001861	COX4I1	cytochrome c oxidase subunit IV isoform 1				190.94	191.33	198.13	203.34	196.89	200.61	190.52	193.02	189.42	178.41	191.26	185.74		188.062	196.873			1.04686	0.0141764				0.10694	0.108397	0.11204	0.113491	0.110797	0.10833	0.121415	0.1263	0.118712	0.111556	0.119348	0.113878		0.118535	0.109999	TRUE			0.927988	0.00874687
5026	NM_001618	PARP1	poly (ADP-ribose) polymerase 1				195.2	194.68	194.91	191.45	196.62	202.65	179.78	173.2	175.27	159.46	161.77	158.46		167.99	195.918			1.16625	0.000301039				0.109326	0.110295	0.11022	0.106854	0.110645	0.109431	0.11457	0.113332	0.109844	0.0997074	0.100946	0.0971527		0.105925	0.109462	TRUE			1.03339	0.307483
9856	NM_002966	S100A10	S100 calcium binding protein A10				184.72	190.33	195.66	203.09	194.96	204.24	199.13	192.8	197.67	189.66	190.56	195.75		194.262	195.5			1.00637	0.727601				0.103457	0.10783	0.110644	0.113351	0.109711	0.11029	0.126901	0.126157	0.123883	0.118591	0.118911	0.120015		0.12241	0.109214	TRUE			0.892197	7.48788e-05
18640	NM_001005849,NM_006937	SUMO2	small ubiquitin-like modifier 2				193.84	190.14	194.09	193.13	194.98	201.37	185.67	179.18	173.29	162.84	175.35	166.77		173.85	194.592			1.11931	0.000838837				0.108565	0.107723	0.109756	0.107792	0.109722	0.10874	0.118324	0.117244	0.108604	0.101821	0.10942	0.102248		0.10961	0.108716	TRUE			0.991845	0.770743
15340	NM_004924	ACTN4	actinin, alpha 4				188.9	194.31	194.8	197.35	196.37	195.7	209.09	199.42	206.18	218.82	210.29	221.92		210.953	194.572			0.922345	0.00341436				0.105798	0.110085	0.110157	0.110147	0.110504	0.105678	0.133249	0.130488	0.129216	0.136824	0.131223	0.13606		0.132843	0.108728	TRUE			0.818469	6.78985e-08
9723	NM_001194946,NM_001194947,NM_001291157,NM_004953,NM_182917,NM_198241,NM_198242,NM_198244	EIF4G1	eukaryotic translation initiation factor 4 gamma, 1				193.98	193.93	191.15	193.87	193.56	197.87	187.89	181.66	182.33	181.8	179.25	182.12		182.508	194.06			1.06329	2.04371e-05				0.108643	0.10987	0.108093	0.108205	0.108923	0.10685	0.119738	0.118867	0.114269	0.113676	0.111854	0.111659		0.115011	0.108431	TRUE			0.942788	0.00468976
14764	NM_005063	SCD	stearoyl-CoA desaturase (delta-9-desaturase)				194.12	192.99	190.08	190.39	191.21	189.51	197.29	197.84	201.49	201.11	207.32	199.89		200.823	191.383			0.952994	0.000592246				0.108721	0.109337	0.107488	0.106263	0.1076	0.102336	0.125729	0.129454	0.126277	0.12575	0.12937	0.122554		0.126522	0.106958	TRUE			0.845365	1.13152e-07
9627	NM_005066	SFPQ	splicing factor proline/glutamine-rich				185.39	190.54	190.2	192.12	191.26	195.39	206.64	194.37	195.01	191.88	186.9	197.58		195.397	190.817			0.976561	0.168732				0.103832	0.107949	0.107556	0.107228	0.107628	0.105511	0.131687	0.127184	0.122216	0.119979	0.116627	0.121137		0.123138	0.106617	TRUE			0.865834	0.000409413
14269	NM_001003713,NM_001003714,NM_001039178,NM_004889	ATP5J2	ATP synthase, H+ transporting, mitochondrial Fo complex, subunit F2				186.32	182.93	193.42	187.8	195.9	195.12	182.48	164.73	159.82	161.44	160.78	165.06		165.718	190.248			1.14802	0.000266151				0.104353	0.103638	0.109377	0.104817	0.110239	0.105365	0.116291	0.107789	0.100162	0.100945	0.100328	0.101199		0.104452	0.106298	TRUE			1.01767	0.542345
17391	NM_001199973,NM_001199974	RPL36A-HNRNPH2	RPL36A-HNRNPH2 readthrough				184.88	181.88	192.67	184.43	191.77	195.68	182.15	171.25	174.15	164.33	158.58	163.44		168.983	188.552			1.1158	0.0012739				0.103546	0.103043	0.108953	0.102936	0.107915	0.105667	0.11608	0.112056	0.109143	0.102752	0.0989554	0.100206		0.106532	0.105344	TRUE			0.988843	0.707037
2651	NM_001664	RHOA	ras homolog family member A				187.82	177.86	187.09	186.76	189.09	192.04	175.86	178.9	177.83	175.63	184.98	177.05		178.375	186.777			1.0471	0.00666207				0.105193	0.100765	0.105797	0.104237	0.106407	0.103702	0.112072	0.117061	0.111449	0.109818	0.115429	0.10855		0.112397	0.10435	TRUE			0.928411	0.000788743
13272	NM_004426	PHC1	polyhomeotic homolog 1 (Drosophila)				185.1	185.92	186.33	187.63	186.29	186.16	204.29	194.99	192.97	202.71	197.76	199.8		198.753	186.238			0.937033	0.000756056				0.10367	0.105332	0.105368	0.104722	0.104832	0.100527	0.13019	0.12759	0.120937	0.126751	0.123404	0.122499		0.125228	0.104075	TRUE			0.831081	1.85579e-06
13622	NM_018189	DPPA4	developmental pluripotency associated 4				186.48	180.69	185.73	181.83	188.15	189.98	196.37	186.49	191.28	192	191.4	187.89		190.905	185.477			0.971565	0.0238406				0.104443	0.102369	0.105028	0.101485	0.105878	0.102589	0.125143	0.122028	0.119878	0.120054	0.119435	0.115196		0.120289	0.103632	TRUE			0.861525	6.08564e-06
4768	NM_001195193,NM_002482,NM_152298	NASP	nuclear autoantigenic sperm protein (histone-binding)				184.29	181.86	184.32	183.14	186.84	191.31	165.89	158	154.88	142.93	142.64	144.41		151.458	185.293			1.22339	0.000155722				0.103216	0.103032	0.104231	0.102216	0.105141	0.103308	0.105718	0.103386	0.0970657	0.0893715	0.0890087	0.0885386		0.0955147	0.103524	TRUE			1.08385	0.0513874
16184	NM_005313	PDIA3	protein disulfide isomerase family A, member 3				184.62	181.12	188.32	184.8	181.86	187.62	178.6	173.3	176.9	175.09	178.74	175.49		176.353	184.723			1.04746	0.000284775				0.103401	0.102612	0.106493	0.103143	0.102339	0.101315	0.113818	0.113397	0.110866	0.109481	0.111535	0.107594		0.111115	0.103217	TRUE			0.92892	9.03451e-05
3875	NM_004134	HSPA9	heat shock 70kDa protein 9 (mortalin)				185.76	179.61	188.67	181.58	185.62	186.66	169.1	166.92	169.97	162.77	166.87	162.62		166.375	184.65			1.10984	2.10538e-06				0.104039	0.101757	0.106691	0.101346	0.104455	0.100797	0.107764	0.109222	0.106523	0.101777	0.104128	0.0997033		0.104853	0.103181	TRUE			0.984051	0.367927
12831	NM_004905	PRDX6	peroxiredoxin 6				184.31	180.47	186.08	182.13	182.94	187.36	173.7	179.1	177.34	170.07	186.01	176.56		177.13	183.882			1.03812	0.0268649				0.103227	0.102244	0.105226	0.101653	0.102946	0.101175	0.110695	0.117192	0.111142	0.106342	0.116072	0.10825		0.111615	0.102745	TRUE			0.920528	0.00277918
13885	NM_001012662,NM_001012664,NM_001013251,NM_002394	SLC3A2	solute carrier family 3 (amino acid transporter heavy chain), member 2				181.33	183.66	182.41	188.15	178.54	178.39	155.73	166.41	166.9	164.64	179.13	171.29		167.35	182.08			1.08802	0.00374809				0.101558	0.104051	0.103151	0.105013	0.10047	0.0963307	0.0992435	0.108889	0.104599	0.102946	0.111779	0.105019		0.105412	0.101762	TRUE			0.965373	0.132959
9412	NM_000454	SOD1	superoxide dismutase 1, soluble				176.46	176.52	180.68	181.58	187.3	188.68	176.79	167.86	167.15	155.52	156.49	154.83		163.107	181.87			1.11504	0.00207677				0.0988306	0.100006	0.102173	0.101346	0.1054	0.101887	0.112665	0.109837	0.104756	0.0972438	0.0976512	0.0949272		0.102847	0.101607	TRUE			0.987948	0.706537
15072	NM_001267809,NM_004515	ILF2	interleukin enhancer binding factor 2				178.85	175.04	180.71	175.04	182.13	185.66	173.81	163.38	166.93	158.97	167.17	166.15		166.068	179.572			1.08131	0.000465777				0.100169	0.0991677	0.10219	0.0976955	0.102491	0.100256	0.110766	0.106906	0.104618	0.099401	0.104316	0.101868		0.104646	0.100328	TRUE			0.958743	0.0450143
15100	NM_001037663,NM_001959,NM_021121	EEF1B2	eukaryotic translation elongation factor 1 beta 2				174.68	172.9	178.08	179.8	183.19	187.14	170.27	165.17	160.46	156.76	162.98	156.27		161.985	179.298			1.10688	0.000215444				0.0978336	0.0979553	0.100702	0.100352	0.103087	0.101056	0.10851	0.108077	0.100563	0.0980191	0.101701	0.09581		0.102113	0.100164	TRUE			0.980914	0.422709
11219	NM_021154,NM_058179	PSAT1	phosphoserine aminotransferase 1				177.28	174.89	181.46	181.28	179.75	179.14	138.61	147.86	146.32	143.67	159.54	143.32		146.553	178.967			1.22117	3.33617e-05				0.0992898	0.0990828	0.102614	0.101178	0.101151	0.0967357	0.0883333	0.0967506	0.091701	0.0898342	0.0995545	0.0878703		0.0923406	0.100009	TRUE			1.08304	0.00907765
17226	NM_001142418,NM_001142419,NM_001142420,NM_001142421,NM_001142422,NM_001142423,NM_001142424,NM_001142425,NM_001142426,NM_001142427,NM_001142428,NM_001142429,NM_001142430,NM_001142431,NM_001142432,NM_012286	MORF4L2	mortality factor 4 like 2				178.53	177.09	179.58	177.02	178.57	181.41	163.54	159.91	167.19	159.98	169.28	162.05		163.658	178.7			1.09191	6.05206e-05				0.0999899	0.100329	0.101551	0.0988006	0.100487	0.0979615	0.104221	0.104635	0.104781	0.100033	0.105632	0.0993538		0.103109	0.0998532	TRUE			0.968422	0.0312219
7903	NM_001286272,NM_001286273,NM_003295	TPT1	tumor protein, translationally-controlled 1				175.39	174.76	179.1	179.24	178.97	183.2	173.63	174.55	169.35	161.3	171.4	166.96		169.532	178.443			1.05257	0.00493765				0.0982313	0.0990091	0.101279	0.10004	0.100712	0.0989281	0.110651	0.114215	0.106134	0.100858	0.106955	0.102364		0.106863	0.0996999	TRUE			0.932971	0.0161209
11460	NM_002047	GARS	glycyl-tRNA synthetase				177.77	173.89	180.88	179.15	177.39	181.34	148.73	150.34	152.03	148.5	152.48	152.21		150.715	178.403			1.18371	1.10163e-08				0.0995643	0.0985162	0.102286	0.0999894	0.0998233	0.0979237	0.0947826	0.0983733	0.0952796	0.0928543	0.095149	0.0933208		0.0949599	0.0996838	TRUE			1.04975	0.000991735
18654	NM_001270399,NM_001270400,NM_006009	TUBA1A	tubulin, alpha 1a				173.85	172.22	178.65	181.27	177.09	181.44	179.27	175.42	183.17	180.3	179.83	183.42		180.235	177.42			0.984382	0.183712				0.0973688	0.0975701	0.101025	0.101173	0.0996545	0.0979777	0.114245	0.114784	0.114796	0.112738	0.112216	0.112456		0.113539	0.0991281	TRUE			0.873074	4.71032e-08
15178	NM_001145408,NM_001145409,NM_001145410,NM_007363	NONO	non-POU domain containing, octamer-binding				172.26	173.52	180.32	176.83	176.98	182.35	169.83	166.02	165.95	158.46	161.84	166.18		164.713	177.043			1.07486	0.000279095				0.0964783	0.0983066	0.101969	0.0986945	0.0995926	0.0984691	0.108229	0.108633	0.104003	0.0990821	0.10099	0.101886		0.103804	0.0989184	TRUE			0.952934	0.0274735
7690	NM_001024649,NM_001746	CANX	calnexin				177.23	173.11	178.85	176.32	178.61	176.42	175.49	172.64	176.97	171.2	176.07	168.44		173.468	176.757			1.01896	0.0706631				0.0992618	0.0980743	0.101138	0.0984099	0.10051	0.0952669	0.111836	0.112965	0.11091	0.107048	0.109869	0.103272		0.109317	0.0987768	TRUE			0.903583	0.00024675
5591	NM_002631	PGD	phosphogluconate dehydrogenase				174.11	172.94	174.25	174.41	177.75	184.38	173.8	165.91	163.39	156.21	163.56	158.58		163.575	176.307			1.07783	0.00248618				0.0975144	0.097978	0.0985365	0.0973438	0.100026	0.0995653	0.110759	0.108561	0.102399	0.0976752	0.102063	0.0972263		0.103114	0.098494	TRUE			0.955195	0.0977489
21903	NR_036440	POU5F1P3	POU class 5 homeobox 1 pseudogene 3				169.6	177.41	171.12	177.97	174.89	177.76	175.96	170.45	171.34	169.1	176.54	175.08		173.078	174.792			1.0099	0.404916				0.0949885	0.10051	0.0967665	0.0993308	0.0984165	0.0959905	0.112136	0.111532	0.107381	0.105735	0.110163	0.107343		0.109048	0.0976672	TRUE			0.895633	1.05493e-05
15136	NM_001282601,NM_001282602,NM_001282603,NM_001282604,NM_001282605,NM_006601	PTGES3	prostaglandin E synthase 3 (cytosolic)				170.62	171.09	176.78	175.78	174.49	179.47	159.11	157.71	153.84	147.68	156.37	150.12		154.138	174.705			1.13343	6.99976e-06				0.0955597	0.0969299	0.0999672	0.0981085	0.0981914	0.0969139	0.101398	0.103196	0.0964139	0.0923416	0.0975763	0.0920394		0.0971608	0.0976118	TRUE			1.00464	0.826019
14841	NM_003289,NM_213674	TPM2	tropomyosin 2 (beta)				166.25	168.92	178.06	175.79	178.99	180.03	145.34	135.38	133.85	133.17	127.64	136.05		135.238	174.673			1.2916	3.2217e-07				0.0931122	0.0957005	0.100691	0.0981141	0.100724	0.0972163	0.0926222	0.0885844	0.0838859	0.0832687	0.0796486	0.083413		0.0852371	0.097593	TRUE			1.14496	0.000442799
22171	NR_026712	RPL13AP5	ribosomal protein L13a pseudogene 5				173.35	169.81	178.55	166.51	176.58	181.62	168.08	162.93	164.87	159.72	166.32	168.57		165.082	174.403			1.05647	0.00802999				0.0970887	0.0962047	0.100968	0.0929346	0.0993675	0.0980749	0.107114	0.106611	0.103327	0.0998699	0.103785	0.103351		0.10401	0.0974398	TRUE			0.936833	0.00180756
9224	NM_004373	COX6A1	cytochrome c oxidase subunit VIa polypeptide 1				166.08	178.63	180.43	166.06	179.03	175.22	185.17	162.97	166.74	165.4	158.72	181.29		170.048	174.242			1.02466	0.434085				0.093017	0.101202	0.102031	0.0926834	0.100746	0.0946189	0.118005	0.106638	0.104499	0.103422	0.0990428	0.11115		0.107126	0.0973831	TRUE			0.909052	0.0156736
6108	NM_005347	HSPA5	heat shock 70kDa protein 5 (glucose-regulated protein, 78kDa)				171.28	168.86	175.29	176.3	175.38	176.51	158.97	152	154.09	145.38	154.64	147.73		152.135	173.937			1.1433	1.14793e-05				0.0959294	0.0956665	0.0991246	0.0983987	0.0986922	0.0953155	0.101308	0.0994595	0.0965706	0.0909034	0.0964968	0.0905741		0.0958855	0.0971878	TRUE			1.01358	0.521568
5406	NM_001010972,NM_003461	ZYX	zyxin				172.77	175.68	174.77	172.72	174.04	171.77	166.04	164.6	172.38	184.21	178.42	185		175.108	173.625			0.991529	0.701397				0.0967639	0.0995303	0.0988306	0.0964006	0.0979381	0.0927559	0.105814	0.107704	0.108033	0.115183	0.111336	0.113425		0.110249	0.0970366	TRUE			0.880157	5.045e-05
17338	NM_001025205,NM_004068	AP2M1	adaptor-related protein complex 2, mu 1 subunit				168.21	170.02	170.44	173.46	176.9	178.93	160.41	157.36	162.38	153.92	160.41	157.01		158.582	172.993			1.09088	7.6357e-05				0.09421	0.0963237	0.096382	0.0968136	0.0995476	0.0966223	0.102226	0.102967	0.101766	0.0962433	0.100097	0.0962637		0.0999272	0.0966499	TRUE			0.967203	0.048614
13835	NM_004450	ERH	enhancer of rudimentary homolog (Drosophila)				169.82	167.17	171.48	176.12	174.66	175.78	152.45	156.75	150.89	140.88	151.47	143.94		149.397	172.505			1.15468	2.88721e-05				0.0951117	0.0947091	0.0969701	0.0982983	0.098287	0.0949213	0.0971533	0.102568	0.0945651	0.0880896	0.0945187	0.0882504		0.0941908	0.0963829	TRUE			1.02327	0.387639
13764	NM_001014,NM_001203245,NM_001204091	RPS10	ribosomal protein S10				168.77	168.32	172.59	170.44	171.53	175.51	162.13	154.51	157.95	154.29	163.09	164.02		159.332	171.193			1.07445	0.000399724				0.0945236	0.0953606	0.0975978	0.0951281	0.0965257	0.0947755	0.103322	0.101102	0.0989897	0.0964747	0.10177	0.100562		0.10037	0.0956519	TRUE			0.952993	0.00301982
9968	NM_001769	CD9	CD9 molecule				171.06	165.5	173.21	171.81	171.55	170.61	187.48	173.94	189.09	175.67	188.98	178.69		182.308	170.623			0.935905	0.0076536				0.0958062	0.0937629	0.0979484	0.0958927	0.0965369	0.0921295	0.119477	0.113816	0.118506	0.109843	0.117925	0.109556		0.114854	0.0953461	TRUE			0.830152	2.31433e-05
15464	NM_000984	RPL23A	ribosomal protein L23a				164.77	168.65	174.4	167.36	171.03	177.21	164.96	156.57	154.29	166.01	158.34	161.56		160.288	170.57			1.06414	0.00332902				0.0922833	0.0955475	0.0986213	0.093409	0.0962443	0.0956935	0.105126	0.10245	0.096696	0.103803	0.0988056	0.0990534		0.100989	0.0952998	TRUE			0.943666	0.00689357
13836	NM_001136204,NM_018715	RCC2	regulator of chromosome condensation 2				166.31	167.54	169.57	171.26	173.95	174.39	169.13	162.88	164.06	159.27	160.04	161.3		162.78	170.503			1.04745	0.00308637				0.0931458	0.0949187	0.09589	0.0955857	0.0978875	0.0941707	0.107783	0.106579	0.102819	0.0995886	0.0998665	0.098894		0.102588	0.0952664	TRUE			0.928628	0.00379341
7328	NM_021999	ITM2B	integral membrane protein 2B				165.36	168.89	173.39	174.58	171.33	168.3	180.25	180.43	180.42	192.31	204.81	196.33		189.092	170.308			0.900665	0.00544975				0.0926138	0.0956835	0.0980502	0.0974387	0.0964131	0.0908821	0.11487	0.118062	0.113072	0.120248	0.127803	0.120371		0.119071	0.0951802	TRUE			0.799357	1.12941e-05
16792	NM_000918	P4HB	prolyl 4-hydroxylase, beta polypeptide				167.63	165.31	169.98	172.45	171	171.99	162.85	156.99	159.67	156.33	162.1	158.01		159.325	169.727			1.06529	6.09712e-05				0.0938851	0.0936553	0.0961219	0.0962499	0.0962274	0.0928747	0.103781	0.102725	0.100068	0.0977502	0.101152	0.0968768		0.100392	0.0948357	TRUE			0.944654	0.00249069
2439	NM_018407	LAPTM4B	lysosomal protein transmembrane 4 beta				168.2	169.48	171.55	171.89	169.09	166.25	169.83	166.13	170.49	171.01	182.86	170.71		171.838	169.41			0.985869	0.362882				0.0942044	0.0960178	0.0970097	0.0959374	0.0951526	0.0897751	0.108229	0.108705	0.106849	0.106929	0.114106	0.104663		0.108247	0.0946828	TRUE			0.874692	1.39628e-05
16774	NM_000700	ANXA1	annexin A1				168.23	171.59	166.76	170.92	167.91	166.82	200	216.68	220.22	212.5	235.59	220.43		217.57	168.705			0.775406	0.000111778				0.0942212	0.0972132	0.094301	0.095396	0.0944886	0.0900829	0.127456	0.141782	0.138015	0.132872	0.14701	0.135147		0.137047	0.0942838	TRUE			0.687966	5.61782e-06
13088	NM_001256282,NM_001256293,NM_002273	KRT8	keratin 8				159.28	168.27	168.61	173.48	167.67	174.34	215.91	214.09	213.31	227.91	220.99	224.8		219.502	168.608			0.768141	3.07886e-08				0.0892085	0.0953322	0.0953472	0.0968248	0.0943535	0.0941437	0.137595	0.140087	0.133685	0.142508	0.1379	0.137826		0.138267	0.0942017	TRUE			0.681303	1.19379e-10
11207	NM_021130	PPIA	peptidylprolyl isomerase A (cyclophilin A)				166.62	164.29	167.82	167.95	166.84	172.47	159.65	159.25	162.85	171.74	175.66	168.97		166.353	167.665			1.00788	0.674048				0.0933194	0.0930774	0.0949004	0.0937383	0.0938865	0.0931339	0.101742	0.104203	0.102061	0.107386	0.109613	0.103596		0.104767	0.093676	TRUE			0.894137	0.00023111
17708	NM_001444	FABP5	fatty acid binding protein 5 (psoriasis-associated)				163.18	170.54	162.55	175.12	161.81	171.65	161.4	167.64	156.79	147.04	153.24	154.39		156.75	167.475			1.06842	0.0168302				0.0913928	0.0966183	0.0919203	0.0977401	0.0910559	0.0926911	0.102857	0.109693	0.0982627	0.0919414	0.0956232	0.0946574		0.0988392	0.0935698	TRUE			0.946687	0.111903
10535	NM_000224,NM_199187	KRT18	keratin 18				157.91	161.81	167.9	173.1	166.99	174.72	227.28	213.7	211.59	211.3	216.83	223.64		217.39	167.072			0.768534	1.10831e-07				0.0884412	0.0916724	0.0949457	0.0966127	0.0939709	0.0943489	0.144841	0.139832	0.132607	0.132122	0.135304	0.137115		0.13697	0.0933319	TRUE			0.681404	4.5094e-08
16522	NM_001278645,NM_001278646,NM_005005	NDUFB9	NADH dehydrogenase (ubiquinone) 1 beta subcomplex, 9, 22kDa				160.84	163.67	165.56	170.87	166.16	171.84	157.07	154.88	151.08	142.93	155.54	148.52		151.67	166.49			1.09771	0.000381755				0.0900822	0.0927261	0.0936224	0.0953681	0.0935038	0.0927937	0.100098	0.101344	0.0946842	0.0893715	0.0970584	0.0910585		0.0956023	0.0930161	TRUE			0.972947	0.259359
6981	NM_001267040,NM_004973	JARID2	jumonji, AT rich interactive domain 2				167.88	163.24	165.12	166.51	166.92	168.78	194.57	181.97	182.67	178.39	173.51	167.99		179.85	166.408			0.925262	0.0141747				0.0940251	0.0924825	0.0933736	0.0929346	0.0939315	0.0911413	0.123995	0.11907	0.114482	0.111544	0.108272	0.102996		0.113393	0.0929814	TRUE			0.819991	0.00104877
17785	NM_003755	EIF3G	eukaryotic translation initiation factor 3, subunit G				158.08	162.17	166.93	167.99	168.93	170.72	156.04	143.98	144.24	146.4	146.22	146.2		147.18	165.803			1.12653	3.81553e-05				0.0885364	0.0918763	0.0943971	0.0937606	0.0950626	0.0921889	0.0994411	0.0942117	0.0903975	0.0915412	0.0912427	0.0896361		0.092745	0.092637	TRUE			0.998835	0.952658
		IFITM1	interferon induced transmembrane protein 1				156.24	162.24	169.02	176.27	163.38	167.23	252.66	239.51	235.67	244.12	239.56	253.29		244.135	165.73			0.678846	3.53782e-09				0.0875059	0.091916	0.095579	0.098382	0.0919394	0.0903043	0.161015	0.156721	0.147698	0.152644	0.149488	0.155294		0.15381	0.0926044	TRUE			0.602071	8.1317e-10
14529	NM_003756	EIF3H	eukaryotic translation initiation factor 3, subunit H				162.4	159	168	165.38	169.63	165.59	160	151.93	151.04	151.13	151.68	146.73		152.085	165			1.08492	0.000286616				0.0909559	0.0900804	0.0950022	0.0923039	0.0954565	0.0894187	0.101965	0.0994137	0.0946591	0.0944988	0.0946497	0.089961		0.0958578	0.0922029	TRUE			0.961872	0.106258
13840	NM_004342,NM_033138,NM_033139,NM_033140,NM_033157	CALD1	caldesmon 1				162.05	165.52	166.58	167.62	164.23	162.37	144.87	149.04	154.35	153.64	157.23	158		152.855	164.728			1.07768	0.00119809				0.0907599	0.0937743	0.0941992	0.0935541	0.0924177	0.0876799	0.0923227	0.0975227	0.0967336	0.0960682	0.098113	0.0968707		0.0962718	0.0920642	TRUE			0.956294	0.00991843
4434	NM_001007553,NM_001130523,NM_001242891,NM_001242892,NM_001242893,NM_007158	CSDE1	cold shock domain containing E1, RNA-binding				166.47	159.79	165.86	162.93	166.15	167.15	156.95	158.83	159.33	149.46	156.33	151.91		155.468	164.725			1.05954	0.00114618				0.0932354	0.090528	0.0937921	0.0909365	0.0934982	0.0902611	0.100021	0.103929	0.0998546	0.0934546	0.0975514	0.0931369		0.0979912	0.0920419	TRUE			0.939287	0.0156111
10295	NM_001012514,NM_001012516,NM_001287240,NM_001287241,NM_030926	ITM2C	integral membrane protein 2C				161.72	161.83	164.3	166.49	163.46	168.07	163.88	159.01	161.52	159.6	164.77	161.18		161.66	164.312			1.0164	0.0873297				0.0905751	0.0916837	0.0929099	0.0929234	0.0919844	0.0907579	0.104437	0.104046	0.101227	0.0997949	0.102818	0.0988204		0.101857	0.0918057	TRUE			0.901317	2.68008e-05
15785	NM_005112,NM_017491	WDR1	WD repeat domain 1				164.04	159.87	165.72	167.62	160.87	167.65	154.6	149.93	154.08	147.26	152.61	149.79		151.378	164.295			1.08533	3.30954e-05				0.0918745	0.0905733	0.0937129	0.0935541	0.0905269	0.0905311	0.0985234	0.098105	0.0965643	0.0920789	0.0952301	0.0918371		0.0953898	0.0917955	TRUE			0.962319	0.0291421
		IFITM3	interferon induced transmembrane protein 3				158.18	160.86	166.46	159.97	165.61	172.57	252.3	230.56	241.25	245.26	234.91	242.44		241.12	163.942			0.679917	9.22223e-09				0.0885924	0.0911342	0.0941314	0.0892844	0.0931943	0.0931879	0.160786	0.150864	0.151195	0.153357	0.146586	0.148641		0.151905	0.0915874	TRUE			0.602926	2.10869e-08
18526	NM_001079524,NM_001079525,NM_006452	PAICS	phosphoribosylaminoimidazole carboxylase, phosphoribosylaminoimidazole succinocarboxamide synthetase				164.36	157.92	161.05	159.63	165.24	165.38	147.47	148.21	145.92	141.22	147.44	141.96		145.37	162.263			1.11621	2.73962e-06				0.0920537	0.0894685	0.0910721	0.0890947	0.0929861	0.0893053	0.0939796	0.0969796	0.0914503	0.0883022	0.0920039	0.0870365		0.0916254	0.0906634	TRUE			0.989501	0.573861
877	NM_001197181,NM_006086	TUBB3	tubulin, beta 3 class III				157.6	162.59	157.92	165.37	161.79	166.96	153.19	151.88	157.76	157.9	155.96	162.79		156.58	162.038			1.03486	0.0338398				0.0882676	0.0921143	0.0893021	0.0922983	0.0910447	0.0901585	0.0976249	0.099381	0.0988707	0.0987319	0.0973205	0.0998075		0.0986227	0.0905309	TRUE			0.917952	4.13693e-06
1523	NM_001862	COX5B	cytochrome c oxidase subunit Vb				145.7	160.71	156.47	172.99	167.64	167.64	152.05	149.52	133.9	129.98	133.5	138.17		139.52	161.858			1.16011	0.00224273				0.0816027	0.0910492	0.0884821	0.0965513	0.0943366	0.0905257	0.0968984	0.0978368	0.0839172	0.0812741	0.0833053	0.0847128		0.0879907	0.0904246	TRUE			1.02766	0.524589
476	NM_004501,NM_031844	HNRNPU	heterogeneous nuclear ribonucleoprotein U (scaffold attachment factor A)				160.61	160.47	162.2	160.09	162.28	164.7	157.34	155.52	152.49	149.18	147.63	144.11		151.045	161.725			1.07071	0.00238565				0.0899534	0.0909132	0.0917224	0.0893514	0.0913204	0.0889381	0.10027	0.101763	0.0955679	0.0932795	0.0921225	0.0883547		0.0952261	0.0903665	TRUE			0.948967	0.0660805
8307	NM_016497	MRPL51	mitochondrial ribosomal protein L51				159.98	156.35	161.5	164.04	165.77	160.17	153.17	148.38	142.43	124.57	145.02	139.12		142.115	161.302			1.13501	0.00385225				0.0896006	0.0885791	0.0913265	0.091556	0.0932843	0.0864919	0.0976121	0.0970908	0.0892631	0.0778913	0.0904938	0.0852953		0.0896077	0.0901397	TRUE			1.00594	0.873173
2039	NM_001003962,NM_001749	CAPNS1	calpain, small subunit 1				155.58	158.1	163.89	161.27	165.08	161.48	146.31	143.14	144.63	153.25	145.27	153.52		147.687	160.9			1.08947	0.000271389				0.0871362	0.0895705	0.092678	0.09001	0.0928961	0.0871993	0.0932404	0.0936621	0.0906419	0.0958244	0.0906498	0.094124		0.0930238	0.089915	TRUE			0.966581	0.0417721
12932	NM_002154	HSPA4	heat shock 70kDa protein 4				161.12	155.95	161.39	159.26	157.96	167.78	159.25	150.71	151.44	140.88	146.7	141.01		148.332	160.577			1.08255	0.00604308				0.090239	0.0883524	0.0912643	0.0888881	0.0888894	0.0906013	0.101487	0.0986154	0.0949098	0.0880896	0.0915422	0.086454		0.0935163	0.0897058	TRUE			0.959253	0.177778
4313	NM_004911	PDIA4	protein disulfide isomerase family A, member 4				156.97	158.84	160.71	164.66	160.49	160.96	154.81	150.03	151.78	151.32	152.41	149.19		151.59	160.438			1.05837	7.16626e-05				0.0879147	0.0899897	0.0908798	0.0919021	0.0903131	0.0869185	0.0986573	0.0981705	0.0951229	0.0946176	0.0951053	0.0914692		0.0955238	0.089653	TRUE			0.938541	0.00155851
12107	NM_003405	YWHAH	tyrosine 3-monooxygenase/tryptophan 5-monooxygenase activation protein, eta				157.89	157.53	158.42	161.24	162.82	163.81	146.82	144.6	144.02	141.58	144.43	139.84		143.548	160.285			1.11659	6.00462e-07				0.08843	0.0892476	0.0895848	0.0899932	0.0916243	0.0884575	0.0935654	0.0946174	0.0902596	0.0885273	0.0901257	0.0857367		0.090472	0.0895562	TRUE			0.989878	0.540662
2771	NM_001867	COX7C	cytochrome c oxidase subunit VIIc				153.66	152.87	167.71	158.05	153.68	158.64	150.34	160.09	152.7	141.99	161.76	154.74		153.603	157.435			1.02495	0.327357				0.0860609	0.0866075	0.0948382	0.0882128	0.0864809	0.0856657	0.0958086	0.104753	0.0956995	0.0887837	0.10094	0.094872		0.0968094	0.0879777	TRUE			0.908771	0.00958677
14573	NM_002629	PGAM1	phosphoglycerate mutase 1 (brain)				155.5	153.97	153.41	156.96	155.65	166.36	133.79	133.33	132	131.91	139.31	137.91		134.708	156.975			1.1653	6.94905e-06				0.0870914	0.0872307	0.0867517	0.0876044	0.0875895	0.0898345	0.0852616	0.087243	0.0827265	0.0824809	0.0869307	0.0845534		0.084866	0.0876837	TRUE			1.0332	0.0178167
2037	NM_002796	PSMB4	proteasome (prosome, macropain) subunit, beta type, 4				155.22	154.77	155.91	159.74	153.9	160.37	147.23	150.38	149.56	156.14	157.95	153.67		152.488	156.652			1.0273	0.0704863				0.0869346	0.0876839	0.0881654	0.089156	0.0866047	0.0865999	0.0938267	0.0983995	0.0937316	0.0976314	0.0985623	0.094216		0.0960612	0.0875241	TRUE			0.911128	9.87443e-05
10418	NM_006826	YWHAQ	tyrosine 3-monooxygenase/tryptophan 5-monooxygenase activation protein, theta				152.19	154.21	154.45	160.07	154.84	161.67	147.35	148.55	146.25	138.72	151.67	144.34		146.147	156.238			1.06905	0.00167869				0.0852376	0.0873667	0.0873398	0.0893402	0.0871337	0.0873019	0.0939031	0.097202	0.0916572	0.086739	0.0946435	0.0884957		0.0921068	0.0872866	TRUE			0.947668	0.028984
16898	NM_001265603,NM_001265604,NM_001265605,NM_006791,NM_206839	MORF4L1	mortality factor 4 like 1				153.46	153.15	156.62	150.54	159.04	159.72	153.96	145.04	148.06	134.12	133.58	137.23		141.998	155.422			1.09453	0.0087515				0.0859489	0.0867661	0.0885669	0.0840212	0.0894971	0.0862489	0.0981156	0.0949053	0.0927915	0.0838627	0.0833552	0.0841365		0.0895278	0.0868415	TRUE			0.969995	0.371736
13516	NM_000088	COL1A1	collagen, type I, alpha 1				150.99	157.01	151.1	158.85	155.12	150.71	149.45	157.41	155.5	160.46	161.49	161.53		157.64	153.963			0.976677	0.157704				0.0845655	0.088953	0.0854454	0.0886593	0.0872912	0.0813835	0.0952414	0.102999	0.0974543	0.100333	0.100771	0.099035		0.0993057	0.0860497	TRUE			0.866513	9.43575e-06
16054	NM_005763	AASS	aminoadipate-semialdehyde synthase				155.19	156.47	155.15	153.74	153.22	148.35	153.94	154.5	153.34	155.79	153.74	149.97		153.547	153.687			1.00091	0.923239				0.0869178	0.088647	0.0877357	0.0858073	0.086222	0.0801091	0.0981028	0.101095	0.0961006	0.0974126	0.0959352	0.0919475		0.0967657	0.0859065	TRUE			0.887778	9.64903e-05
1796	NM_012094,NM_181651,NM_181652	PRDX5	peroxiredoxin 5				151.9	148.36	152.45	152.8	156.6	159.31	146.62	136.34	142.34	138.78	136.39	132.07		138.757	153.57			1.10676	0.000272526				0.0850752	0.0840524	0.0862088	0.0852826	0.0881241	0.0860275	0.0934379	0.0892126	0.0892067	0.0867765	0.0851086	0.0809729		0.0874525	0.0857951	TRUE			0.981047	0.397411
1552	NM_021141	XRCC5	X-ray repair complementing defective repair in Chinese hamster cells 5 (double-strand-break rejoining)				154.58	149.52	153.6	152.66	150.5	157.37	144.43	141.83	146.16	140.22	146.39	139.52		143.092	153.038			1.06951	0.000151402				0.0865762	0.0847096	0.0868592	0.0852045	0.0846914	0.0849799	0.0920423	0.0928049	0.0916008	0.087677	0.0913487	0.0855405		0.090169	0.0855034	TRUE			0.948257	0.00909778
5275	NM_003142	SSB	Sjogren syndrome antigen B (autoantigen La)				149.53	148.78	154.73	150.43	153.32	156.04	150.18	141.11	138.98	126.96	132.53	126.1		135.977	152.138			1.11886	0.00649001				0.0837478	0.0842903	0.0874982	0.0839598	0.0862783	0.0842617	0.0957066	0.0923338	0.0871009	0.0793857	0.0827	0.0773126		0.0857566	0.085006	TRUE			0.991247	0.813916
2846	NM_002354	EPCAM	epithelial cell adhesion molecule				152.62	147.89	153.53	151.14	152.13	150.7	144.23	144.28	143.75	138.89	149.58	140.08		143.468	151.335			1.05483	0.0022402				0.0854784	0.0837861	0.0868196	0.0843561	0.0856087	0.0813781	0.0919148	0.094408	0.0900904	0.0868453	0.0933393	0.0858839		0.0904136	0.0845712	TRUE			0.935381	0.00714886
7509	NM_001163285,NM_001163286,NM_001163287,NM_005243,NM_013986	EWSR1	EWS RNA-binding protein 1				151.43	146.34	151.18	148.63	153.14	151.2	134.63	129.79	133.77	133.67	133.82	135.32		133.5	150.32			1.12599	1.83256e-07				0.0848119	0.082908	0.0854907	0.0829552	0.086177	0.0816481	0.0857969	0.0849266	0.0838358	0.0835814	0.0835049	0.0829655		0.0841019	0.0839985	TRUE			0.998771	0.904599
190	NM_001675,NM_182810	ATF4	activating transcription factor 4				146.68	148.03	150.9	149.38	149.94	155.18	136.3	128.63	131.69	134.38	136.82	135.86		133.947	150.018			1.11999	4.01506e-06				0.0821516	0.0838654	0.0853323	0.0833738	0.0843763	0.0837973	0.0868612	0.0841676	0.0825322	0.0840253	0.085377	0.0832965		0.0843766	0.0838161	TRUE			0.993357	0.481908
23426	NR_001591	TPTEP1	transmembrane phosphatase with tensin homology pseudogene 1				154.02	149.05	148.21	150.23	152.29	145.1	162.37	158.25	156.08	149.02	144.32	139.24		151.547	149.817			0.988584	0.667467				0.0862625	0.0844433	0.0838112	0.0838482	0.0856987	0.0783541	0.103475	0.103549	0.0978178	0.0931794	0.090057	0.0853688		0.0955746	0.0837363	TRUE			0.876136	0.00917102
5342	NM_016039	C14orf166	chromosome 14 open reading frame 166				144.48	146.12	149.81	151.3	151.61	154.16	131.93	125.39	128.1	117.45	118.07	118.82		123.293	149.58			1.2132	1.45286e-05				0.0809194	0.0827833	0.084716	0.0844454	0.085316	0.0832465	0.0840763	0.0820476	0.0802823	0.0734393	0.0736768	0.0728492		0.0777286	0.0835711	TRUE			1.07517	0.0338375
3392	NM_024038	C19orf43	chromosome 19 open reading frame 43				142.63	150.4	148.62	148.91	147.92	155.12	135.07	124.25	119.4	126.09	126.56	124.07		125.907	148.933			1.18289	8.85291e-06				0.0798833	0.0852081	0.084043	0.0831115	0.0832395	0.0837649	0.0860774	0.0813016	0.0748298	0.0788417	0.0789746	0.076068		0.0793489	0.0832084	TRUE			1.04864	0.0691582
6216	NM_003118	SPARC	secreted protein, acidic, cysteine-rich (osteonectin)				146.15	145.37	146.74	150.13	149.39	146.43	143.1	144.44	147.05	146.2	154.22	143.78		146.465	147.368			1.00617	0.638383				0.0818547	0.0823584	0.0829799	0.0837924	0.0840668	0.0790723	0.0911947	0.0945127	0.0921585	0.0914161	0.0962347	0.0881523		0.0922782	0.0823541	TRUE			0.892454	6.2467e-05
13812	NM_001170634,NM_001170937,NM_004960	FUS	fused in sarcoma				147.94	142.62	146.23	146.21	144.89	152.5	160.6	155.21	159.93	149.9	152.4	148.13		154.362	146.732			0.950571	0.0148243				0.0828573	0.0808004	0.0826915	0.0816045	0.0815345	0.0823501	0.102347	0.10156	0.100231	0.0937297	0.095099	0.0908194		0.0972976	0.081973	TRUE			0.842498	0.000423602
7683	NM_001135699,NM_001135700,NM_001135701,NM_001135702,NM_003406,NM_145690	YWHAZ	tyrosine 3-monooxygenase/tryptophan 5-monooxygenase activation protein, zeta				146.42	142.4	148.07	146.28	143.51	150.25	136.4	135.83	135.62	131.3	141.93	132.27		135.558	146.155			1.07817	0.000334611				0.082006	0.0806758	0.083732	0.0816436	0.0807579	0.0811351	0.0869249	0.0888789	0.0849952	0.0820994	0.0885657	0.0810955		0.0854266	0.0816584	TRUE			0.955889	0.0368003
3453	NM_004553	NDUFS6	NADH dehydrogenase (ubiquinone) Fe-S protein 6, 13kDa (NADH-coenzyme Q reductase)				139.06	144.76	148.53	150.23	138.82	150.16	127.01	123.49	127.94	116.73	115.29	112.17		120.438	145.26			1.20609	3.75774e-05				0.0778838	0.0820128	0.0839921	0.0838482	0.0781187	0.0810865	0.0809409	0.0808043	0.080182	0.0729891	0.071942	0.0687721		0.0759384	0.081157	TRUE			1.06872	0.0678642
17677	NM_003685	KHSRP	KH-type splicing regulatory protein				142.27	143.87	146.38	144.91	145.47	147.78	136.7	133.96	131.42	132.74	131.22	131.21		132.875	145.113			1.0921	1.29925e-06				0.0796817	0.0815086	0.0827763	0.0808789	0.0818608	0.0798013	0.0871161	0.0876552	0.082363	0.0829999	0.0818825	0.0804456		0.0837437	0.0810846	TRUE			0.968247	0.082474
4204	NM_003754	EIF3F	eukaryotic translation initiation factor 3, subunit F				142.12	141.71	143.2	145.88	149.1	148.58	144.46	142.02	144.38	148.31	150.57	148.37		146.352	145.098			0.991436	0.517354				0.0795976	0.0802849	0.0809781	0.0814203	0.0839036	0.0802333	0.0920614	0.0929292	0.0904852	0.0927355	0.0939571	0.0909665		0.0921891	0.0810696	TRUE			0.879384	1.1679e-07
20780	NR_037926	SENP3-EIF4A1	SENP3-EIF4A1 readthrough (NMD candidate)				144.52	141.03	144.2	149.01	143.76	147.67	136.43	137.97	138.4	132.17	142.55	140.25		137.962	145.032			1.05125	0.00373544				0.0809418	0.0798996	0.0815436	0.0831673	0.0808986	0.0797419	0.0869441	0.0902791	0.0867374	0.0826434	0.0889525	0.0859881		0.0869241	0.0810321	TRUE			0.932217	0.00155056
15088	NM_001001935,NM_001001937,NM_001257334,NM_001257335,NM_004046	ATP5A1	ATP synthase, H+ transporting, mitochondrial F1 complex, alpha subunit 1, cardiac muscle				144.35	140.44	144.22	144.41	144.36	147.57	131.97	133.24	134.68	128.52	138.69	128.77		132.645	144.225			1.0873	0.000204124				0.0808466	0.0795653	0.0815549	0.0805999	0.0812362	0.0796879	0.0841018	0.0871841	0.0844061	0.0803612	0.0865439	0.0789496		0.0835911	0.0805818	TRUE			0.964	0.0765244
24650	NR_106950	MIR6890	microRNA 6890				150.65	142.62	137.54	133.93	169.01	130.16	126.39	144.91	137.21	138.03	159.01	124.42		138.328	143.985			1.04089	0.483906				0.0843751	0.0808004	0.0777774	0.0747507	0.0951076	0.0702865	0.0805458	0.0948203	0.0859917	0.0863076	0.0992237	0.0762826		0.0871953	0.0805163	TRUE			0.923402	0.208861
16123	NM_000884	IMPDH2	IMP (inosine 5'-monophosphate) dehydrogenase 2				140.83	140.92	143.2	141.8	146.32	150.4	134.61	132.51	131.07	128.2	130.46	127.84		130.782	143.912			1.1004	6.71246e-05				0.0788751	0.0798373	0.0809781	0.0791432	0.0823392	0.0812161	0.0857842	0.0867065	0.0821436	0.0801611	0.0814083	0.0783794		0.0824305	0.0803982	TRUE			0.975345	0.199801
11586	NM_006304	SHFM1	split hand/foot malformation (ectrodactyly) type 1				139.53	143.39	143.29	148.57	143.35	143.19	136.42	129.75	123.73	128.89	119.51	122.99		126.882	143.553			1.1314	0.000449255				0.0781471	0.0812367	0.081029	0.0829217	0.0806679	0.0773227	0.0869377	0.0849005	0.0775435	0.0805925	0.0745754	0.0754059		0.0799926	0.0802208	TRUE			1.00285	0.921952
16700	NM_003134	SRP14	signal recognition particle 14kDa (homologous Alu RNA binding protein)				140	134.63	149.39	144.5	144.5	146.98	140.87	125.45	128.76	114.24	118.37	123.87		125.26	143.333			1.14429	0.00320715				0.0784103	0.0762737	0.0844784	0.0806501	0.081315	0.0793693	0.0897736	0.0820868	0.0806959	0.0714321	0.073864	0.0759454		0.0789663	0.0800828	TRUE			1.01414	0.716437
1783	NM_001098620,NM_001128911,NM_001128912,NM_001128913,NM_001128914,NM_005016,NM_031989	PCBP2	poly(rC) binding protein 2				142.64	139.72	139.09	141.83	143.39	147.39	135.08	134.25	135.34	134.63	137.34	132.86		134.917	142.343			1.05505	0.000807174				0.0798889	0.0791574	0.0786539	0.0791599	0.0806904	0.0795907	0.0860837	0.087845	0.0848197	0.0841816	0.0857014	0.0814572		0.0850148	0.0795235	TRUE			0.935408	0.000957082
4960	NM_004395,NM_080881	DBN1	drebrin 1				138.32	141.71	141.36	144.58	141.74	142.94	129.74	123.48	125.64	128.64	127.06	128.97		127.255	141.775			1.1141	5.86129e-07				0.0774694	0.0802849	0.0799376	0.0806948	0.0797619	0.0771877	0.0826807	0.0807978	0.0787406	0.0804362	0.0792866	0.0790722		0.080169	0.0792227	TRUE			0.988196	0.296152
14975	NM_001098576,NM_003217	TMBIM6	transmembrane BAX inhibitor motif containing 6				142.59	138.96	143.02	144.95	140.39	139.85	142.64	141.78	145.63	142.07	152.94	144.3		144.893	141.627			0.977455	0.134015				0.0798609	0.0787269	0.0808763	0.0809013	0.0790022	0.0755191	0.0909016	0.0927722	0.0912686	0.0888337	0.095436	0.0884712		0.0912805	0.0791478	TRUE			0.867083	5.8683e-06
4773	NM_001258437,NM_001258438,NM_152295	TARS	threonyl-tRNA synthetase				141.36	135.38	142.8	143.07	140.89	146.07	137.16	130.57	132.16	122.31	128.74	123.38		129.053	141.595			1.09718	0.0014114				0.079172	0.0766986	0.0807519	0.079852	0.0792835	0.0788779	0.0874093	0.085437	0.0828267	0.0764782	0.080335	0.075645		0.0813552	0.079106	TRUE			0.972353	0.308841
21976	NR_003038	SNHG5	small nucleolar RNA host gene 5 (non-protein coding)				142.82	138.44	146.37	144.67	139.48	136.88	117.98	119.98	117.25	114.37	118.81	113.51		116.983	141.443			1.20909	4.18742e-07				0.0799897	0.0784323	0.0827707	0.080745	0.0784901	0.0739153	0.0751862	0.0785076	0.0734824	0.0715134	0.0741386	0.0695936		0.073737	0.0790572	TRUE			1.07215	0.0124641
14485	NM_000687,NM_001161766	AHCY	adenosylhomocysteinase				138.88	137.31	141.39	142.32	140.76	147.18	131.72	129.05	130.37	129.66	129.41	128.23		129.74	141.307			1.08915	0.00018567				0.077783	0.0777921	0.0799545	0.0794334	0.0792104	0.0794773	0.0839425	0.0844424	0.0817049	0.081074	0.0807531	0.0786185		0.0817559	0.0789418	TRUE			0.965579	0.0227188
9147	NM_018959,NM_170711	DAZAP1	DAZ associated protein 1				137.92	136.83	141.24	140.91	144.14	146.07	130.46	128.73	126.48	119.03	121.41	118.34		124.075	141.185			1.1379	9.74564e-05				0.0772453	0.0775201	0.0798697	0.0786464	0.0811124	0.0788779	0.0831395	0.084233	0.079267	0.0744272	0.075761	0.0725549		0.0782304	0.0788786	TRUE			1.00829	0.761289
6600	NM_005439	MLF2	myeloid leukemia factor 2				137.47	138.77	140.21	145.44	138.55	144.92	133.04	127.13	131.93	133.75	134.09	134.98		132.487	140.893			1.06345	0.00102944				0.0769933	0.0786192	0.0792873	0.0811748	0.0779667	0.0782569	0.0847837	0.0831861	0.0826826	0.0836314	0.0836734	0.082757		0.0834524	0.0787164	TRUE			0.943249	0.000114109
1609	NM_001244249,NM_001641,NM_080648,NM_080649	APEX1	APEX nuclease (multifunctional DNA repair enzyme) 1				141.2	136.79	141.06	142.94	139.31	143.29	137.36	128.66	131.57	131.75	129.98	130.92		131.707	140.765			1.06878	0.000215034				0.0790824	0.0774975	0.0797679	0.0797794	0.0783944	0.0773767	0.0875367	0.0841872	0.082457	0.0823808	0.0811087	0.0802678		0.0829897	0.0786497	TRUE			0.947704	0.00752808
9312	NM_007100	ATP5I	ATP synthase, H+ transporting, mitochondrial Fo complex, subunit E				128.16	141.28	141.75	145.94	142.57	143.23	132.9	124.46	121.42	116.68	117.2	130.57		123.872	140.488			1.13414	0.00132124				0.071779	0.0800412	0.0801581	0.0814538	0.0802289	0.0773443	0.0846945	0.081439	0.0760958	0.0729578	0.0731339	0.0800532		0.0780624	0.0785009	TRUE			1.00562	0.860587
18072	NM_007178	STRAP	serine/threonine kinase receptor associated protein				140.39	134.46	142.8	140.06	137.85	146.8	132.64	127.81	127.91	119.09	127.5	124.34		126.548	140.393			1.1094	0.000269004				0.0786287	0.0761774	0.0807519	0.078172	0.0775728	0.0792721	0.0845288	0.0836311	0.0801632	0.0744648	0.0795612	0.0762336		0.0797638	0.0784292	TRUE			0.983268	0.469057
4073	NM_177983	PPM1G	protein phosphatase, Mg2+/Mn2+ dependent, 1G				138.77	138.74	137.84	140.33	140.99	145.52	131.05	125.44	124.09	115.25	117.68	118.6		122.018	140.365			1.15036	0.000216214				0.0777214	0.0786022	0.077947	0.0783227	0.0793398	0.0785809	0.0835155	0.0820803	0.0777691	0.0720637	0.0734334	0.0727143		0.0769294	0.078419	TRUE			1.01936	0.498953
15004	NM_001042465,NM_001042466,NM_002778	PSAP	prosaposin				139.07	139.28	136.91	143.05	140.02	143.74	137.89	137.36	138.59	138.13	140.88	138.79		138.607	140.345			1.01254	0.179868				0.0778894	0.0789082	0.0774211	0.0798408	0.0787939	0.0776197	0.0878745	0.08988	0.0868565	0.0863701	0.0879104	0.0850929		0.0873307	0.0784122	TRUE			0.897876	2.87323e-06
9843	NM_002106	H2AFZ	H2A histone family, member Z				141.34	137.86	135.67	140.33	139.5	147.3	125.88	130.47	128.48	115.11	135.72	114.63		125.048	140.333			1.12223	0.00519872				0.0791608	0.0781037	0.0767199	0.0783227	0.0785013	0.0795421	0.0802208	0.0853716	0.0805204	0.0719761	0.0846906	0.0702803		0.0788433	0.0783917	TRUE			0.994273	0.869902
6593	NM_005731,NM_152862	ARPC2	actin related protein 2/3 complex, subunit 2, 34kDa				133.02	136.88	142.27	138.69	143.11	142.88	126.16	124.34	120.63	120.48	123.15	124.42		123.197	139.475			1.13213	2.87114e-05				0.074501	0.0775485	0.0804522	0.0774074	0.0805328	0.0771553	0.0803992	0.0813605	0.0756007	0.0753339	0.0768468	0.0762826		0.0776373	0.0779328	TRUE			1.00381	0.837804
6394	NM_006875	PIM2	pim-2 oncogene				139.88	138.09	134.35	135.93	142.39	144.91	135.29	127.69	130.14	125.86	129.96	126.09		129.172	139.258			1.07809	0.000924485				0.0783431	0.078234	0.0759735	0.0758669	0.0801276	0.0782515	0.0862176	0.0835525	0.0815608	0.0786979	0.0810963	0.0773065		0.0814053	0.0777994	TRUE			0.955705	0.0426326
6775	NM_015965	NDUFA13	NADH dehydrogenase (ubiquinone) 1 alpha subcomplex, 13				129.85	131.49	138.26	142.08	141.53	148.13	131.12	127.06	128.19	120.86	123.24	124.79		125.877	138.557			1.10073	0.00455292				0.0727255	0.0744948	0.0781846	0.0792994	0.0796437	0.0799903	0.0835601	0.0831403	0.0803387	0.0755715	0.0769029	0.0765095		0.0793372	0.0773897	TRUE			0.975453	0.32863
6604	NM_002473	MYH9	myosin, heavy chain 9, non-muscle				136.3	136.98	136.42	141.9	138.5	140.83	131.31	129.37	133.73	134	133.47	138.66		133.423	138.488			1.03796	0.0110652				0.076338	0.0776051	0.0771441	0.079199	0.0779386	0.0760483	0.0836812	0.0846518	0.0838107	0.0837877	0.0832865	0.0850132		0.0840385	0.0773788	TRUE			0.920754	1.84948e-06
7058	NM_004537,NM_139207	NAP1L1	nucleosome assembly protein 1-like 1				137.06	135.95	138	138.63	137.16	140.07	133.02	128.48	131.19	121.36	128.64	121.98		127.445	137.812			1.08134	0.00238505				0.0767637	0.0770216	0.0780375	0.0773739	0.0771845	0.0756379	0.0847709	0.0840695	0.0822188	0.0758841	0.0802726	0.0747866		0.0803338	0.0770032	TRUE			0.958541	0.110055
16213	NM_018648	NOP10	NOP10 ribonucleoprotein				138.35	130.14	143.85	138.18	138.22	135.92	138.91	126.65	119.68	115.08	126.11	124.01		125.073	137.443			1.0989	0.0114392				0.0774862	0.07373	0.0813456	0.0771227	0.077781	0.0733969	0.0885245	0.082872	0.0750053	0.0719574	0.0786938	0.0760312		0.0788474	0.0768104	TRUE			0.974165	0.478677
828	NM_001001521,NM_006759	UGP2	UDP-glucose pyrophosphorylase 2				138.07	133.68	139.8	135.37	139.01	137.57	129.24	123.72	123.16	118.57	124.63	112.15		121.912	137.25			1.12582	0.000744042				0.0773293	0.0757355	0.0790554	0.0755544	0.0782256	0.0742879	0.082362	0.0809548	0.0771863	0.0741396	0.0777703	0.0687598		0.0768621	0.076698	TRUE			0.997865	0.941222
15479	NM_005796	NUTF2	nuclear transport factor 2				132.51	134.08	137.21	137.25	140.99	140.22	128.03	127.04	129.94	126.2	130.83	128.6		128.44	137.043			1.06698	0.000608367				0.0742153	0.0759621	0.0775908	0.0766037	0.0793398	0.0757189	0.0815909	0.0831272	0.0814354	0.0789105	0.0816391	0.0788454		0.0809248	0.0765718	TRUE			0.946209	0.00140745
5694	NM_002014	FKBP4	FK506 binding protein 4, 59kDa				134.92	134.14	133.86	137.92	136.32	142.32	122.97	123.73	122.77	117.55	122.57	120.92		121.752	136.58			1.12179	6.56406e-06				0.0755651	0.0759961	0.0756964	0.0769776	0.0767118	0.0768529	0.0783663	0.0809614	0.0769419	0.0735018	0.0764848	0.0741367		0.0767322	0.0763	TRUE			0.994368	0.721409
18225	NM_001281297,NM_001281298,NM_001281299,NM_003792,NM_153200	EDF1	endothelial differentiation-related factor 1				129.61	137.05	136.85	134.43	138.91	142.43	135.88	123.41	123.26	109.36	112.65	118.19		120.458	136.547			1.13356	0.00666711				0.0725911	0.0776448	0.0773872	0.0750297	0.0781693	0.0769123	0.0865935	0.080752	0.077249	0.0683808	0.0702947	0.072463		0.0759555	0.0762891	TRUE			1.00439	0.913805
13507	NM_001159542	POU5F1B	POU class 5 homeobox 1B				136.7	130.59	135.57	136.57	133.32	143.15	132.31	135.86	132.01	120.43	130.96	127.88		129.908	135.983			1.04676	0.0539941				0.076562	0.0739849	0.0766634	0.0762241	0.0750236	0.0773011	0.0843185	0.0888985	0.0827327	0.0753026	0.0817203	0.078404		0.0818961	0.0759599	TRUE			0.927515	0.0262806
7774	NM_006156	NEDD8	neural precursor cell expressed, developmentally down-regulated 8				134.04	132.63	135.12	133.58	138.01	140.96	129.15	124.41	118.4	110.6	114.56	121.26		119.73	135.723			1.13358	0.00108289				0.0750722	0.0751406	0.0764089	0.0745553	0.0776629	0.0761185	0.0823047	0.0814063	0.0742031	0.0691561	0.0714865	0.0743452		0.0754837	0.0758264	TRUE			1.00454	0.882515
445	NM_004396	DDX5	DEAD (Asp-Glu-Ala-Asp) box helicase 5				134.75	134.57	134.46	137.32	135.41	137.58	130.02	128.74	127.89	120.74	125.9	121.11		125.733	135.682			1.07912	0.00100022				0.0754699	0.0762397	0.0760357	0.0766427	0.0761997	0.0742933	0.0828591	0.0842396	0.0801507	0.0754965	0.0785628	0.0742532		0.0792603	0.0758135	TRUE			0.956513	0.0865682
10554	NM_006755	TALDO1	transaldolase 1				134.58	132.54	135.9	133.82	129.77	144.8	132.56	125.2	122.22	122.24	120.15	124.11		124.413	135.235			1.08698	0.00291634				0.0753747	0.0750897	0.07685	0.0746893	0.0730259	0.0781921	0.0844778	0.0819232	0.0765972	0.0764344	0.0749747	0.0760926		0.0784166	0.0755369	TRUE			0.963277	0.139001
6368	NM_006617	NES	nestin				131.88	134.36	132.12	138.47	137.25	136.78	144.12	143.96	145.33	141.31	139.41	139.81		142.323	135.143			0.949551	0.000842654				0.0738625	0.0761208	0.0747124	0.0772846	0.0772352	0.0738613	0.0918447	0.0941986	0.0910806	0.0883585	0.0869931	0.0857183		0.089699	0.0755128	TRUE			0.841847	2.00688e-05
11656	NM_006406	PRDX4	peroxiredoxin 4				129.18	135.2	134.52	137.52	135.49	138.85	141.05	136.5	142.19	139.92	157.16	147.65		144.078	135.127			0.937869	0.0302613				0.0723503	0.0765967	0.0760696	0.0767543	0.0762448	0.0749791	0.0898883	0.0893173	0.0891127	0.0874894	0.0980693	0.0905251		0.0907337	0.0754991	TRUE			0.832096	4.21214e-05
3636	NM_020992	PDLIM1	PDZ and LIM domain 1				134.02	135.62	134.96	129.96	137.2	138.45	129.46	121.31	124.6	122.53	126.3	125.08		124.88	135.035			1.08132	0.000125932				0.075061	0.0768346	0.0763184	0.0725349	0.077207	0.0747631	0.0825022	0.0793779	0.0780888	0.0766157	0.0788124	0.0766873		0.0786807	0.0754532	TRUE			0.958979	0.0182197
7749	NM_001166103,NM_021102	SPINT2	serine peptidase inhibitor, Kunitz type, 2				135.52	133.07	132.4	139.52	133.25	135.43	125.05	126.89	130.97	124.12	136.1	131.12		129.042	134.865			1.04513	0.0260091				0.0759012	0.0753899	0.0748708	0.0778706	0.0749842	0.0731323	0.0796918	0.0830291	0.0820809	0.0776099	0.0849277	0.0803904		0.0812883	0.0753582	TRUE			0.927048	0.00128527
15808	NM_006392	NOP56	NOP56 ribonucleoprotein				133.02	128.93	133.47	134.3	136.04	137.67	126	124.51	124.83	121.89	124.6	128.59		125.07	133.905			1.07064	0.000228662				0.074501	0.0730444	0.0754759	0.0749572	0.0765543	0.0743419	0.0802972	0.0814717	0.0782329	0.0762155	0.0777516	0.0788393		0.0788014	0.0748124	TRUE			0.94938	0.00195709
5139	NM_001115156,NM_001494	GDI2	GDP dissociation inhibitor 2				132.31	131.34	133.49	130.33	134.9	137.76	126.64	123.81	128.78	123.08	128.88	121.21		125.4	133.355			1.06344	0.000932769				0.0741033	0.0744098	0.0754872	0.0727414	0.0759128	0.0743905	0.0807051	0.0810137	0.0807084	0.0769596	0.0804223	0.0743145		0.0790206	0.0745075	TRUE			0.942887	0.00833977
8437	NM_006360	EIF3M	eukaryotic translation initiation factor 3, subunit M				132.86	130.51	133.92	133.37	134.4	133.85	124.1	120.04	121	114.79	122.89	114.04		119.477	133.152			1.11446	0.000247313				0.0744114	0.0739396	0.0757303	0.0744381	0.0756314	0.0722791	0.0790864	0.0785468	0.0758326	0.071776	0.0766845	0.0699186		0.0753075	0.074405	TRUE			0.988015	0.59184
10003	NM_001256721,NM_006430	CCT4	chaperonin containing TCP1, subunit 4 (delta)				132.37	127.81	131.71	130.77	136.53	136.75	119.86	115.74	115.04	114.91	118.09	112.76		116.067	132.657			1.14294	4.8941e-06				0.0741369	0.0724099	0.0744806	0.072987	0.07683	0.0738451	0.0763843	0.0757332	0.0720974	0.0718511	0.0736893	0.0691338		0.0731482	0.0741149	TRUE			1.01322	0.467321
1862	NM_001539	DNAJA1	DnaJ (Hsp40) homolog, subfamily A, member 1				133.38	130.79	132.05	129.6	130.17	137.21	125.45	118.46	123.38	113.3	117.54	115.28		118.902	132.2			1.11184	0.000305846				0.0747026	0.0740982	0.0746729	0.0723339	0.073251	0.0740935	0.0799467	0.077513	0.0773242	0.0708444	0.0733461	0.0706788		0.0749422	0.0738587	TRUE			0.985542	0.531123
2305	NM_012073	CCT5	chaperonin containing TCP1, subunit 5 (epsilon)				132.37	130.27	131.95	131.32	131.06	134.73	124.24	124.01	125.08	115.18	120.03	115.56		120.683	131.95			1.09336	0.00100971				0.0741369	0.0738036	0.0746163	0.0732939	0.0737519	0.0727543	0.0791756	0.0811446	0.0783896	0.0720199	0.0748998	0.0708505		0.07608	0.0737262	TRUE			0.969061	0.224909
16513	NM_002635,NM_005888,NM_213611	SLC25A3	solute carrier family 25 (mitochondrial carrier; phosphate carrier), member 3				129.35	129.74	130.6	131.5	129.46	136.15	121.67	123.91	126.65	118.03	130.52	119.38		123.36	131.133			1.06301	0.00771248				0.0724455	0.0735033	0.0738529	0.0733944	0.0728515	0.0735211	0.0775378	0.0810791	0.0793735	0.073802	0.0814457	0.0731926		0.0777385	0.0732614	TRUE			0.942409	0.0273163
6698	NM_002592,NM_182649	PCNA	proliferating cell nuclear antigen				130.87	127.35	129.76	131.13	127.39	136.82	114.29	112.64	114.89	98.14	113.21	102.36		109.255	130.553			1.19494	0.000271211				0.0732968	0.0721493	0.0733779	0.0731879	0.0716866	0.0738829	0.0728347	0.0737047	0.0720034	0.0613651	0.0706441	0.0627575		0.0688849	0.0729302	TRUE			1.05873	0.126764
5454	NM_001967	EIF4A2	eukaryotic translation initiation factor 4A2				129.5	129.41	131.48	130.82	128.05	133	123.59	120.2	123.86	111.68	120.57	112.85		118.792	130.377			1.09752	0.00213809				0.0725295	0.0733164	0.0743505	0.0730149	0.072058	0.0718201	0.0787614	0.0786515	0.077625	0.0698314	0.0752368	0.069189		0.0748825	0.0728482	TRUE			0.972834	0.309935
3163	NM_007065	CDC37	cell division cycle 37				127.79	127.11	131.68	128.62	132.83	132.66	117.33	110.98	113.64	110.06	108.52	109.19		111.62	130.115			1.1657	1.30772e-06				0.0715718	0.0720133	0.0744636	0.071787	0.0747479	0.0716365	0.074772	0.0726185	0.07122	0.0688185	0.0677175	0.066945		0.0703486	0.0727033	TRUE			1.03347	0.130822
12826	NM_001282621,NM_006667	PGRMC1	progesterone receptor membrane component 1				128.18	130.73	129.17	129.58	130.76	130.34	122.73	123.17	125.2	120.14	127.58	126.22		124.173	129.793			1.04526	0.00255983				0.0717902	0.0740642	0.0730443	0.0723228	0.073583	0.0703837	0.0782133	0.0805949	0.0784648	0.0751213	0.0796111	0.0773862		0.0782319	0.0725314	TRUE			0.927132	0.000197373
4767	NM_004965	HMGN1	high mobility group nucleosome binding domain 1				129.3	127.24	129.34	128.18	128.43	134.08	116.34	113.99	110.3	100.18	110.32	102.72		108.975	129.428			1.18769	0.000224482				0.0724175	0.072087	0.0731404	0.0715414	0.0722719	0.0724033	0.0741411	0.0745881	0.0691267	0.0626407	0.0688407	0.0629782		0.0687193	0.0723102	TRUE			1.05226	0.150457
14579	NM_001282538,NM_001282539,NM_002074	GNB1	guanine nucleotide binding protein (G protein), beta polypeptide 1				125.75	129.92	128.36	128.77	127.96	135	119.77	114.97	117.19	110.38	114.48	116.26		115.508	129.293			1.11934	1.75672e-05				0.0704292	0.0736053	0.0725862	0.0718707	0.0720074	0.0729001	0.076327	0.0752293	0.0734448	0.0690186	0.0714366	0.0712797		0.0727893	0.0722332	TRUE			0.992359	0.65773
15177	NM_001012478,NM_007279	U2AF2	U2 small nuclear RNA auxiliary factor 2				126.42	127.15	127.44	131.09	129.12	133.56	129.54	124.73	122.19	122.56	121.66	122.34		123.837	129.13			1.04274	0.00962374				0.0708045	0.072036	0.072066	0.0731656	0.0726602	0.0721225	0.0825532	0.0816157	0.0765784	0.0766345	0.075917	0.0750074		0.078051	0.0721424	TRUE			0.924298	0.00535673
9365	NM_001127325,NM_006341	MAD2L2	MAD2 mitotic arrest deficient-like 2 (yeast)				127.17	127.68	126.64	129.23	129.76	134.25	130.61	124.2	127.31	124.7	131.29	126.8		127.485	129.122			1.01284	0.345772				0.0712245	0.0723363	0.0716136	0.0721274	0.0730203	0.0724951	0.0832351	0.0812689	0.0797872	0.0779726	0.0819262	0.0777418		0.080322	0.0721362	TRUE			0.898088	0.000146916
2201	NM_001277223,NM_001277224,NM_003564	TAGLN2	transgelin 2				126.19	133.4	125.68	130.99	126.96	131.14	139.17	149.7	145.49	155.74	164.42	164.74		153.21	129.06			0.842373	0.00160637				0.0706757	0.0755769	0.0710707	0.0731097	0.0714446	0.0708157	0.0886902	0.0979545	0.0911809	0.0973813	0.1026	0.101003		0.0964683	0.0721156	TRUE			0.747557	3.96503e-05
15169	NM_001901	CTGF	connective tissue growth factor				128.22	129.54	132.07	131.19	125.86	126.76	119.06	118.96	129.28	132.42	137.6	146.16		130.58	128.94			0.987441	0.726325				0.0718126	0.07339	0.0746842	0.0732214	0.0708256	0.0684505	0.0758745	0.0778402	0.0810218	0.0827998	0.0858637	0.0896115		0.0821686	0.0720641	TRUE			0.877027	0.00309481
14303	NM_001098204,NM_001098205,NM_001098206,NM_001098207,NM_001098208,NM_004966	HNRNPF	heterogeneous nuclear ribonucleoprotein F				128.41	124.69	129.47	126.46	130.15	132.92	123.59	119.37	122.28	117.77	116.74	112.93		118.78	128.683			1.08338	0.00066468				0.071919	0.0706423	0.0732139	0.0705814	0.0732398	0.0717769	0.0787614	0.0781084	0.0766348	0.0736394	0.0728469	0.069238		0.0748715	0.0718955	TRUE			0.960253	0.104683
12394	NM_003095	SNRPF	small nuclear ribonucleoprotein polypeptide F				125.61	123.48	131.71	127.22	126.73	129.71	122.15	115.49	114.96	98.21	106.62	100.61		109.673	127.41			1.16172	0.00453593				0.0703508	0.0699568	0.0744806	0.0710056	0.0713152	0.0700435	0.0778437	0.0755696	0.0720472	0.0614089	0.0665319	0.0616846		0.069181	0.0711921	TRUE			1.02907	0.523469
16695	NM_022170,NM_031992	EIF4H	eukaryotic translation initiation factor 4H				126.55	125.01	125.67	128.19	127.92	130.51	122.61	120.89	120.87	114.08	121.83	114.87		119.192	127.308			1.0681	0.00171056				0.0708773	0.0708236	0.071065	0.071547	0.0719849	0.0704755	0.0781368	0.079103	0.0757511	0.0713321	0.0760231	0.0704275		0.0751289	0.0711289	TRUE			0.946757	0.0389364
10865	NM_000269,NM_198175	NME1	NME/NM23 nucleoside diphosphate kinase 1				126.38	122.1	126.98	126.93	125.52	133.29	117.81	117.54	115.17	114.37	117.06	112.58		115.755	126.867			1.09599	0.000193322				0.0707821	0.0691749	0.0718058	0.0708437	0.0706343	0.0719767	0.0750779	0.076911	0.0721788	0.0715134	0.0730465	0.0690234		0.0729585	0.0708696	TRUE			0.971368	0.130579
17380	NM_001272053,NM_001272054,NM_033296	MRFAP1	Morf4 family associated protein 1				124.71	123.85	128.39	128.76	127.42	126.98	111.7	114.25	112.08	101.2	111.53	105.05		109.302	126.685			1.15904	0.000146073				0.0698468	0.0701664	0.0726032	0.0718651	0.0717035	0.0685693	0.0711841	0.0747582	0.0702423	0.0632785	0.0695958	0.0644068		0.0689109	0.0707924	TRUE			1.0273	0.35236
3530	NM_004541	NDUFA1	NADH dehydrogenase (ubiquinone) 1 alpha subcomplex, 1, 7.5kDa				122.63	120.53	125.74	126.7	130.61	133.72	126.06	118.78	110.67	96.33	101.7	105.04		109.763	126.655			1.15389	0.0115713				0.0686818	0.0682855	0.0711046	0.0707154	0.0734986	0.0722089	0.0803355	0.0777224	0.0693586	0.0602334	0.0634618	0.0644006		0.069252	0.0707491	TRUE			1.02162	0.678899
16065	NM_001743	CALM2	calmodulin 2 (phosphorylase kinase, delta)				129.89	122.71	123.47	123.82	125.96	132.36	110	117.41	110.23	102.99	110.1	106.85		109.597	126.368			1.15303	6.62582e-05				0.0727479	0.0695205	0.069821	0.0691079	0.0708819	0.0714745	0.0701008	0.0768259	0.0690829	0.0643977	0.0687034	0.0655103		0.0691035	0.0705923	TRUE			1.02154	0.457202
14611	NM_014762	DHCR24	24-dehydrocholesterol reductase				128.14	126.12	122.27	127.92	125.9	126.56	126.63	128.88	131.5	127.49	136.08	130.47		130.175	126.152			0.969093	0.0383918				0.0717678	0.0714524	0.0691424	0.0713963	0.0708482	0.0683425	0.0806987	0.0843312	0.0824131	0.0797171	0.0849152	0.0799919		0.0820112	0.0704916	TRUE			0.859536	3.49862e-06
2450	NM_001282652,NM_001282653,NM_006819	STIP1	stress-induced phosphoprotein 1				124.66	121.96	124.67	126.71	126.12	132.12	118.77	114.41	112.17	110.87	110.5	110.77		112.915	126.04			1.11624	4.42617e-05				0.0698188	0.0690956	0.0704996	0.0707209	0.070972	0.0713449	0.0756897	0.0748629	0.0702987	0.0693249	0.068953	0.0679137		0.0711738	0.0704086	TRUE			0.989249	0.600523
18552	NM_003132	SRM	spermidine synthase				124.65	123.35	121.64	127.52	127.98	130.34	116.46	115.42	121.97	123.29	120.48	120.2		119.637	125.913			1.05246	0.00648307				0.0698132	0.0698831	0.0687861	0.071173	0.0720186	0.0703837	0.0742176	0.0755238	0.0764405	0.0770909	0.0751807	0.0736953		0.0753581	0.070343	TRUE			0.933449	3.33757e-05
8371	NM_016333	SRRM2	serine/arginine repetitive matrix 2				129.03	129.4	126.14	123.45	123.9	123.35	132.87	132.32	131.81	138.37	128.44	135.87		133.28	125.878			0.944465	0.00236003				0.0722663	0.0733107	0.0713308	0.0689014	0.0697227	0.0666091	0.0846753	0.0865821	0.0826074	0.0865202	0.0801478	0.0833027		0.0839726	0.0703568	TRUE			0.837855	2.35938e-06
17977	NM_004356	CD81	CD81 molecule				125.61	124.3	122.73	129.46	124.3	128.69	130.98	134.98	139.59	144.19	148.47	139.78		139.665	125.848			0.901073	0.00177046				0.0703508	0.0704213	0.0694025	0.0722558	0.0699478	0.0694927	0.0834709	0.0883227	0.0874832	0.0901593	0.0926467	0.0856999		0.0879638	0.0703118	TRUE			0.799327	1.41101e-05
14995	NM_001415	EIF2S3	eukaryotic translation initiation factor 2, subunit 3 gamma, 52kDa				126.86	124.1	123.81	126.87	124.42	128.42	115.53	119.88	116.83	112.81	118.6	110.74		115.732	125.747			1.08654	0.000295109				0.0710509	0.070308	0.0700132	0.0708102	0.0700153	0.0693469	0.0736249	0.0784422	0.0732192	0.070538	0.0740075	0.0678953		0.0729545	0.0702574	TRUE			0.963031	0.123246
13700	NM_004597,NM_177542	SNRPD2	small nuclear ribonucleoprotein D2 polypeptide 16.5kDa				119.58	125.01	128.89	127.99	123.69	128.42	119.52	114.36	112.1	115.24	115.43	123.55		116.7	125.597			1.07624	0.00270241				0.0669736	0.0708236	0.0728859	0.0714353	0.0696045	0.0693469	0.0761677	0.0748302	0.0702548	0.0720574	0.0720294	0.0757492		0.0735148	0.0701783	TRUE			0.954615	0.0269518
17093	NM_001271608,NM_006148	LASP1	LIM and SH3 protein 1				123.94	124.99	125.67	125.15	127.19	126.4	124.78	123.97	126.96	123.57	129.97	127.54		126.132	125.557			0.995441	0.620295				0.0694155	0.0708123	0.071065	0.0698503	0.0715741	0.0682561	0.0795197	0.0811184	0.0795678	0.077266	0.0811025	0.0781955		0.0794617	0.0701622	TRUE			0.882969	6.43305e-07
9310	NM_003753	EIF3D	eukaryotic translation initiation factor 3, subunit D				125.74	125.4	123.81	123.22	126	129.12	113.31	111.08	113.72	107.73	115.48	109.61		111.822	125.548			1.12275	5.18461e-06				0.0704236	0.0710445	0.0700132	0.0687731	0.0709044	0.0697249	0.0722101	0.072684	0.0712701	0.0673616	0.0720606	0.0672025		0.0704648	0.0701473	TRUE			0.995494	0.778442
14227	NM_001005335,NM_001533	HNRNPL	heterogeneous nuclear ribonucleoprotein L				126.12	122.44	124.23	126.16	124.74	129.28	115.73	117.51	118.32	114.05	120.92	117.09		117.27	125.495			1.07014	0.000110499				0.0706365	0.0693676	0.0702507	0.070414	0.0701954	0.0698113	0.0737524	0.0768914	0.074153	0.0713133	0.0754552	0.0717886		0.0738923	0.0701126	TRUE			0.948848	0.00660213
16110	NM_001823	CKB	creatine kinase, brain				121.86	127.94	122.34	126.34	124.38	130.1	109.19	112.18	112.53	111.19	109.05	110.5		110.773	125.493			1.13288	1.98034e-05				0.0682506	0.0724836	0.069182	0.0705144	0.0699928	0.0702541	0.0695846	0.0734037	0.0705243	0.069525	0.0680482	0.0677482		0.0698057	0.0701129	TRUE			1.0044	0.769628
8803	NM_138689	PPP1R14B	protein phosphatase 1, regulatory (inhibitor) subunit 14B				120	122.47	124.79	127.13	127.92	130.26	116.67	111.11	109.06	109.49	113.61	112.88		112.137	125.428			1.11853	6.07875e-05				0.0672088	0.0693846	0.0705674	0.0709554	0.0719849	0.0703405	0.0743514	0.0727036	0.0683496	0.0684621	0.0708937	0.0692074		0.0706613	0.0700736	TRUE			0.991683	0.637785
11991	NM_001100	ACTA1	actin, alpha 1, skeletal muscle				123.38	125.02	123.97	130.99	119.77	127.83	101.54	103.26	104.55	109.72	112.27	115.75		107.848	125.16			1.16052	0.000163223				0.0691019	0.0708292	0.0701037	0.0731097	0.0673986	0.0690283	0.0647094	0.067567	0.0655231	0.0686059	0.0700575	0.070967		0.067905	0.0699286	TRUE			1.0298	0.147419
16214	NM_006097,NM_181526	MYL9	myosin, light chain 9, regulatory				121.05	124.73	120.65	131.96	127.81	123.91	96.11	96.78	99.15	105.63	104.8	111.46		102.322	125.018			1.22182	3.43427e-05				0.0677969	0.070665	0.0682263	0.0736511	0.071923	0.0669115	0.0612489	0.0633269	0.0621389	0.0660485	0.0653962	0.0683368		0.064416	0.0698623	TRUE			1.08455	0.00519973
9673	NM_001417	EIF4B	eukaryotic translation initiation factor 4B				126.02	122.21	123.81	124.61	126.07	127.06	124.23	121.07	122.5	113.99	120.95	114.6		119.557	124.963			1.04522	0.0249895				0.0705805	0.0692373	0.0700132	0.0695489	0.0709438	0.0686125	0.0791692	0.0792208	0.0767727	0.0712758	0.0754739	0.0702619		0.0753624	0.0698227	TRUE			0.926492	0.0158377
13621	NM_003089	SNRNP70	small nuclear ribonucleoprotein 70kDa (U1)				120.24	125.62	123.27	124.57	128.46	125.87	118.84	111.03	108.52	108.9	109.89	113.98		111.86	124.672			1.11453	0.000111398				0.0673432	0.0711692	0.0697079	0.0695265	0.0722887	0.0679699	0.0757343	0.0726513	0.0680112	0.0680931	0.0685724	0.0698818		0.0704907	0.0696676	TRUE			0.988323	0.592479
1824	NM_003768	PEA15	phosphoprotein enriched in astrocytes 15				121.85	123.66	125.71	125.65	124.26	126.53	127.28	128.04	129.05	133.86	133.21	131.06		130.417	124.61			0.955476	0.00201512				0.068245	0.0700588	0.0710877	0.0701293	0.0699253	0.0683263	0.0811129	0.0837816	0.0808777	0.0837002	0.0831243	0.0803536		0.0821584	0.0696287	TRUE			0.847494	5.30886e-08
5878	NM_004640,NM_080598	DDX39B	DEAD (Asp-Glu-Ala-Asp) box polypeptide 39B				125.32	122.99	122.52	122.55	125.32	128.88	114.74	115.69	116.49	114.98	121.03	115.26		116.365	124.597			1.07074	0.000153081				0.0701884	0.0696792	0.0692838	0.0683991	0.0705218	0.0695953	0.0731215	0.0757005	0.0730061	0.0718949	0.0755239	0.0706666		0.0733189	0.0696112	TRUE			0.949431	0.00453177
11804	NM_001076677,NM_001184760,NM_001184761,NM_001184762,NM_001833,NM_007096	CLTA	clathrin, light chain A				121.8	123.6	124.4	124.28	125.53	126.98	122.79	121.01	113.82	115.04	114.62	121.15		118.072	124.432			1.05387	0.00933678				0.0682169	0.0700248	0.0703469	0.0693647	0.0706399	0.0685693	0.0782516	0.0791816	0.0713328	0.0719324	0.071524	0.0742778		0.0744167	0.0695271	TRUE			0.934294	0.0175677
7855	NM_001270472,NM_002388	MCM3	minichromosome maintenance complex component 3				125.56	121.43	124.88	122.68	123.7	127.13	117.53	112.55	116.26	108.26	110.78	107.38		112.127	124.23			1.10794	0.000300732				0.0703228	0.0687954	0.0706183	0.0684717	0.0696101	0.0686503	0.0748995	0.0736458	0.072862	0.067693	0.0691278	0.0658353		0.0706772	0.0694114	TRUE			0.982091	0.442045
14575	NM_000581,NM_201397	GPX1	glutathione peroxidase 1				122.6	124.53	122.09	127.48	122.56	125.51	124.15	121.73	124.8	120.88	126.38	127.03		124.162	124.128			0.999732	0.980403				0.068665	0.0705516	0.0690406	0.0711507	0.0689686	0.0677755	0.0791183	0.0796527	0.0782141	0.075584	0.0788623	0.0778828		0.078219	0.0693587	TRUE			0.886724	5.67893e-07
5303	NM_003088	FSCN1	fascin actin-bundling protein 1				121.69	122.67	121.65	123.06	120.67	130.1	132.78	134.15	132.6	133.8	129.7	136.98		133.335	123.307			0.924788	0.000244575				0.0681553	0.0694979	0.0687918	0.0686838	0.0679051	0.0702541	0.084618	0.0877796	0.0831025	0.0836626	0.080934	0.0839832		0.0840133	0.0688813	TRUE			0.819886	2.34086e-06
10714	NM_004184,NM_173701,NM_213645,NM_213646	WARS	tryptophanyl-tRNA synthetase				125.49	120.13	125.84	121.15	122.69	124.36	107.27	109.01	111.7	108.35	115.78	108.9		110.168	123.277			1.11898	1.44266e-05				0.0702836	0.0680589	0.0711612	0.0676177	0.0690418	0.0671545	0.068361	0.0713295	0.0700041	0.0677492	0.0722478	0.0667672		0.0694098	0.0688863	TRUE			0.992457	0.641003
2513	NM_001135239,NM_001165414,NM_001165415,NM_001165416,NM_005566	LDHA	lactate dehydrogenase A				120.26	117.34	120.4	127.17	125.86	128	104.48	102.67	100.77	98.64	101.1	95.37		100.505	123.172			1.22553	2.69629e-06				0.0673544	0.0664782	0.0680849	0.0709777	0.0708256	0.0691201	0.066583	0.067181	0.0631541	0.0616778	0.0630873	0.0584719		0.0633592	0.0688068	TRUE			1.08598	0.00707022
6947	NM_001284388,NM_001284389,NM_004741	NOLC1	nucleolar and coiled-body phosphoprotein 1				122.82	121.7	122.24	120.54	124.9	125.51	113.77	110.42	111.19	104.83	104.64	103.75		108.1	122.952			1.13739	0.000103397				0.0687882	0.0689483	0.0691254	0.0672773	0.0702854	0.0677755	0.0725033	0.0722521	0.0696845	0.0655482	0.0652963	0.0636097		0.068149	0.0687	TRUE			1.00808	0.746703
3817	NM_006373	VAT1	vesicle amine transport 1				122.22	122.58	120.05	124.72	121.14	125.62	112.52	115.24	116.21	112.8	120.1	115.54		115.402	122.722			1.06343	0.000515852				0.0684522	0.0694469	0.067887	0.0696103	0.0681695	0.0678349	0.0717067	0.075406	0.0728306	0.0705317	0.0749435	0.0708382		0.0727095	0.0685668	TRUE			0.943024	0.00322899
16129	NM_001243900,NM_005336,NM_203346	HDLBP	high density lipoprotein binding protein				122.85	119.96	123.28	121.79	122.34	125.29	112.63	110.46	110.74	109.25	109.6	106.29		109.828	122.585			1.11615	6.08248e-07				0.068805	0.0679625	0.0697135	0.0679749	0.0688448	0.0676567	0.0717768	0.0722783	0.0694025	0.068312	0.0683914	0.065167		0.0692213	0.0684929	TRUE			0.989477	0.53579
336	NM_003750	EIF3A	eukaryotic translation initiation factor 3, subunit A				122.01	120.28	123.13	120.31	124.69	124.71	119.11	115.22	115.99	107.5	106.47	109.58		112.312	122.522			1.09091	0.00331934				0.0683346	0.0681438	0.0696287	0.0671489	0.0701672	0.0673435	0.0759064	0.0753929	0.0726927	0.0672177	0.0664383	0.0671841		0.0708054	0.0684611	TRUE			0.966892	0.254638
11245	NM_001034025,NM_006817	ERP29	endoplasmic reticulum protein 29				118.52	119.8	123.04	127.79	125.07	119.86	113.14	104.99	107	108.86	108.77	110.07		108.805	122.347			1.12446	3.65374e-05				0.0663799	0.0678719	0.0695778	0.0713237	0.0703811	0.0647245	0.0721018	0.068699	0.0670586	0.0680681	0.0678735	0.0674846		0.0685476	0.0683765	TRUE			0.997504	0.895771
16093	NM_001198569,NM_001694	ATP6V0C	ATPase, H+ transporting, lysosomal 16kDa, V0 subunit c				117.15	121.84	122.89	122.59	125.41	122.83	115.71	109.52	112.07	115.72	114.75	120.4		114.695	122.118			1.06472	0.00315721				0.0656126	0.0690276	0.069493	0.0684214	0.0705724	0.0663283	0.0737396	0.0716632	0.070236	0.0723576	0.0716051	0.0738179		0.0722366	0.0682426	TRUE			0.944709	0.00240877
15134	NM_015933	TMA7	translation machinery associated 7 homolog (S. cerevisiae)				121.85	117.12	126.09	123.11	119.3	124.81	115.11	104.36	104.75	103.62	106	94.66		104.75	122.047			1.16512	0.000527869				0.068245	0.0663536	0.0713025	0.0687117	0.0671341	0.0673975	0.0733573	0.0682868	0.0656485	0.0647917	0.066145	0.0580366		0.0660443	0.0681907	TRUE			1.0325	0.356742
3243	NM_000983	RPL22	ribosomal protein L22				120.76	121.04	123.14	120.49	123.16	123.35	119.43	114.43	112.56	103.99	107.31	106.9		110.77	121.99			1.10129	0.00421485				0.0676345	0.0685744	0.0696344	0.0672494	0.0693063	0.0666091	0.0761103	0.074876	0.0705431	0.065023	0.0669624	0.065541		0.0698426	0.068168	TRUE			0.976022	0.440676
17814	NM_004990	MARS	methionyl-tRNA synthetase				121.06	121.89	119.87	123.26	121.02	122.8	101.35	104.14	104.84	101.95	109.34	106.57		104.698	121.65			1.16191	5.47158e-06				0.0678025	0.069056	0.0677852	0.0687954	0.068102	0.0663121	0.0645883	0.0681429	0.0657049	0.0637474	0.0682292	0.0653387		0.0659586	0.0679755	TRUE			1.03058	0.0474807
10777	NM_001024	RPS21	ribosomal protein S21				116.46	118.05	120.65	131.43	117.85	124.31	114.92	121.64	112.37	110.63	117.44	114.74		115.29	121.458			1.0535	0.0546799				0.0652262	0.0668804	0.0682263	0.0733553	0.0663181	0.0671275	0.0732362	0.0795938	0.070424	0.0691749	0.0732837	0.0703478		0.0726767	0.0678556	TRUE			0.933664	0.0335391
17873	NM_002793	PSMB1	proteasome (prosome, macropain) subunit, beta type, 1				119.77	117.77	124.36	122.33	120.54	122.66	111.65	112.56	114.38	108.27	117.97	108.39		112.203	121.238			1.08052	0.000832055				0.06708	0.0667218	0.0703243	0.0682763	0.0678319	0.0662365	0.0711523	0.0736524	0.0716837	0.0676992	0.0736144	0.0664545		0.0707094	0.0677451	TRUE			0.958078	0.0656323
13847	NM_006600	NUDC	nudC nuclear distribution protein				120.23	117.4	120.49	120.31	122.64	124.1	116.25	106.61	107.79	97.89	99.74	97.79		104.345	120.862			1.15829	0.00183376				0.0673376	0.0665122	0.0681358	0.0671489	0.0690136	0.0670141	0.0740838	0.0697591	0.0675537	0.0612088	0.0622387	0.0599556		0.0657999	0.067527	TRUE			1.02625	0.485757
1807	NM_001271878,NM_006559	KHDRBS1	KH domain containing, RNA binding, signal transduction associated 1				120.83	116.98	120.14	120.29	120.15	125.64	107.34	104.28	104.02	104.06	104.45	102.92		104.512	120.672			1.15462	2.38188e-06				0.0676737	0.0662742	0.0679379	0.0671377	0.0676124	0.0678457	0.0684056	0.0682345	0.065191	0.0650668	0.0651778	0.0631008		0.0658627	0.0674136	TRUE			1.02355	0.129158
12535	NM_003218,NM_017489	TERF1	telomeric repeat binding factor (NIMA-interacting) 1				122.11	116.96	124.41	114.48	123.06	122.38	114.18	104.19	105.71	101.59	96.48	99.13		103.547	120.567			1.16437	0.000374471				0.0683906	0.0662629	0.0703525	0.063895	0.06925	0.0660853	0.0727646	0.0681756	0.0662501	0.0635223	0.0602044	0.0607772		0.0652824	0.0673727	TRUE			1.03202	0.368651
9851	NM_001123377,NM_007262	PARK7	parkinson protein 7				117.58	116.11	118.32	124.46	121.41	125.42	111.54	104.11	111	105.23	110.72	102.24		107.473	120.55			1.12167	0.000194516				0.0658534	0.0657813	0.0669087	0.0694651	0.0683215	0.0677269	0.0710822	0.0681232	0.0695654	0.0657984	0.0690903	0.0626839		0.0677239	0.0673428	TRUE			0.994373	0.788655
1267	NM_000991,NM_001136134,NM_001136135,NM_001136136,NM_001136137	RPL28	ribosomal protein L28				114.17	116.19	120.88	118.47	124.18	124.65	113.91	104.44	105.9	109.28	103.08	112.21		108.137	119.757			1.10746	0.000884127				0.0639436	0.0658267	0.0683563	0.0661219	0.0698803	0.0673111	0.0725925	0.0683392	0.0663692	0.0683307	0.0643229	0.0687966		0.0681252	0.0669066	TRUE			0.982113	0.409444
9950	NM_003507	FZD7	frizzled class receptor 7				119.1	119.1	117.56	121.85	117.86	122.45	97.2	95.44	97.49	95.36	100.74	96.69		97.1533	119.653			1.23159	2.89374e-09				0.0667048	0.0674753	0.0664789	0.0680084	0.0663238	0.0661231	0.0619436	0.0624501	0.0610985	0.0596268	0.0628627	0.0592812		0.0612105	0.0668524	TRUE			1.09217	5.50642e-05
18948	NM_005782	ALYREF	Aly/REF export factor				117.42	115.85	117.75	119.88	117.89	128.25	107.88	106.36	107.5	105.02	103.39	102.83		105.497	119.507			1.1328	0.000206686				0.0657638	0.065634	0.0665864	0.0669089	0.0663407	0.0692551	0.0687497	0.0695955	0.0673719	0.0656671	0.0645163	0.0630457		0.066491	0.0667481	TRUE			1.00387	0.831107
6247	NM_006191	PA2G4	proliferation-associated 2G4, 38kDa				117.45	115.31	118.25	119.01	121.01	122.65	113.48	108.44	106.72	102.87	102.16	104.21		106.313	118.947			1.11883	0.000215043				0.0657806	0.0653281	0.0668691	0.0664233	0.0680964	0.0662311	0.0723185	0.0709565	0.0668831	0.0643227	0.0637488	0.0638917		0.0670202	0.0664548	TRUE			0.991563	0.735269
5602	NM_001037494,NM_001037495,NM_003746	DYNLL1	dynein, light chain, LC8-type 1				116.35	115.69	116.65	122.34	117.94	123.92	102.4	106.43	96.8	89.48	98.96	97.17		98.54	118.815			1.20575	6.53256e-05				0.0651646	0.0655434	0.0659643	0.0682819	0.0663688	0.0669169	0.0652574	0.0696413	0.0606661	0.0559502	0.061752	0.0595755		0.0621404	0.0663733	TRUE			1.06812	0.0818734
11408	NM_003146	SSRP1	structure specific recognition protein 1				117.38	116.01	117.92	119.52	119.14	122.46	106.68	102.26	103.77	100.13	99.07	103.09		102.5	118.738			1.15842	6.99696e-07				0.0657414	0.0657247	0.0666825	0.066708	0.0670441	0.0661285	0.067985	0.0669127	0.0650343	0.0626094	0.0618206	0.0632051		0.0645945	0.0663382	TRUE			1.02699	0.147643
6606	NM_032525	TUBB6	tubulin, beta 6 class V				117.06	118.74	115.64	121.5	117.14	122.03	100.99	101.71	106.19	105.58	106.09	104		104.093	118.685			1.14018	1.28851e-06				0.0655622	0.0672714	0.0653932	0.0678131	0.0659186	0.0658963	0.0643589	0.0665528	0.0665509	0.0660172	0.0662012	0.063763		0.065574	0.0663091	TRUE			1.01121	0.276164
24629	NR_038340	LOC100505817	uncharacterized LOC100505817				121.81	119.95	117.04	115.45	120.03	116.55	139.06	136.48	136.21	126.1	125.11	122.82		130.963	118.472			0.904617	0.00588646				0.0682226	0.0679569	0.0661849	0.0644364	0.0675449	0.0629371	0.0886201	0.0893042	0.0853649	0.078848	0.0780698	0.0753016		0.0825848	0.0662138	TRUE			0.801767	0.000602743
13155	NM_003106	SOX2	SRY (sex determining region Y)-box 2				115.46	116.23	115.87	118	119.19	124.2	104.25	97.46	97.56	93.47	94.61	92.76		96.685	118.158			1.2221	2.83679e-06				0.0646661	0.0658493	0.0655232	0.0658596	0.0670722	0.0670681	0.0664364	0.0637719	0.0611424	0.058445	0.0590375	0.0568717		0.0609508	0.0660064	TRUE			1.08295	0.017138
1650	NM_021149	COTL1	coactosin-like F-actin binding protein 1				114.98	115.65	117.69	123.58	115.11	121.88	99.47	102.1	103.27	101.97	105.14	107.02		103.162	118.148			1.14527	2.0797e-05				0.0643972	0.0655207	0.0665524	0.068974	0.0647763	0.0658153	0.0633902	0.066808	0.0647209	0.0637599	0.0656083	0.0656146		0.0649837	0.066006	TRUE			1.01573	0.258636
17752	NM_000516,NM_001077488,NM_001077489,NM_001077490,NM_016592,NM_080425,NM_080426	GNAS	GNAS complex locus				118.21	116.48	116.72	118.31	115.26	122.37	107.25	106.93	108.59	105.42	109.2	106.81		107.367	117.892			1.09803	2.03969e-05				0.0662063	0.065991	0.0660039	0.0660326	0.0648607	0.0660799	0.0683482	0.0699685	0.0680551	0.0659172	0.0681418	0.0654858		0.0676528	0.0658624	TRUE			0.973536	0.046336
7290	NM_003487,NM_139215	TAF15	TAF15 RNA polymerase II, TATA box binding protein (TBP)-associated factor, 68kDa				116.08	118.36	118.44	116.92	115.27	122.04	92.56	93.79	92.8	87.83	86.28	84.03		89.5483	117.852			1.31607	3.71715e-07				0.0650133	0.0670561	0.0669766	0.0652568	0.0648663	0.0659017	0.0589866	0.0613704	0.0581592	0.0549185	0.0538395	0.0515193		0.0564656	0.0658451	TRUE			1.16611	0.00109894
14628	NM_001282907,NM_001282908,NM_001282909,NM_006585	CCT8	chaperonin containing TCP1, subunit 8 (theta)				117.26	115.22	115.87	117.36	119.54	121.37	110.19	106.98	107.67	106.64	110.39	102.95		107.47	117.77			1.09584	4.01184e-05				0.0656742	0.0652771	0.0655232	0.0655024	0.0672692	0.0655399	0.0702218	0.0700012	0.0674785	0.06668	0.0688844	0.0631192		0.0677309	0.0657977	TRUE			0.971458	0.137903
11682	NM_001605	AARS	alanyl-tRNA synthetase				118.87	116.42	116.44	114.44	119.43	120.6	105.86	108.27	109.14	105.23	109.13	105.96		107.265	117.7			1.09728	7.94259e-06				0.0665759	0.065957	0.0658456	0.0638727	0.0672073	0.0651241	0.0674624	0.0708453	0.0683997	0.0657984	0.0680981	0.0649647		0.0675948	0.0657637	TRUE			0.972912	0.0973287
11899	NM_001282704,NM_001282705,NM_001282706,NM_001282707,NM_005742	PDIA6	protein disulfide isomerase family A, member 6				119.25	114.09	116.03	120.87	118.78	116.52	111.99	112.1	115.24	109.73	116.57	109.2		112.472	117.59			1.04551	0.00883624				0.0667888	0.0646369	0.0656137	0.0674614	0.0668415	0.0629209	0.0713689	0.0733514	0.0722227	0.0686121	0.0727408	0.0669511		0.0708745	0.0657105	TRUE			0.927139	0.00268298
4118	NM_001166496,NM_003051	SLC16A1	solute carrier family 16 (monocarboxylate transporter), member 1				118.08	115.76	117.67	117.12	119.03	116.81	106.56	101.9	103.57	99.21	103.46	100.2		102.483	117.412			1.14567	5.82113e-06				0.0661335	0.0655831	0.0665411	0.0653685	0.0669822	0.0630775	0.0679085	0.0666771	0.0649089	0.0620342	0.06456	0.0614332		0.064587	0.0656143	TRUE			1.01591	0.408551
4938	NM_003769	SRSF9	serine/arginine-rich splicing factor 9				110.55	114.78	118.6	119.93	117.58	122.58	109.22	106.52	108.02	104.89	108.98	106.8		107.405	117.337			1.09247	0.00130382				0.0619161	0.0650278	0.067067	0.0669368	0.0661662	0.0661933	0.0696037	0.0697002	0.0676978	0.0655858	0.0680045	0.0654797		0.0676786	0.0655512	TRUE			0.968566	0.0794435
24785	NR_106786	MIR6728	microRNA 6728				136.17	125.39	115.16	106.29	107.3	112.69	102.8	121.01	115.73	107.75	141.57	91.79		113.442	117.167			1.03284	0.66961				0.0762652	0.0710389	0.0651218	0.0593239	0.0603813	0.0608527	0.0655123	0.0791816	0.0725298	0.0673741	0.088341	0.056277		0.071536	0.0654973	TRUE			0.915585	0.291336
10551	NM_001142276,NM_001142277,NM_001142278,NM_001243299,NM_001642	APLP2	amyloid beta (A4) precursor-like protein 2				116.71	116.62	117.82	115.74	118.53	117.04	116.68	111.88	113.59	113.49	118.15	113.45		114.54	117.077			1.02215	0.0470697				0.0653662	0.0660703	0.066626	0.0645982	0.0667008	0.0632017	0.0743578	0.0732074	0.0711886	0.0709632	0.0737267	0.0695568		0.0721668	0.0654272	TRUE			0.906611	5.08796e-05
7900	NM_000188,NM_033496,NM_033497,NM_033498,NM_033500	HK1	hexokinase 1				116.64	113.92	116.25	115.43	118.33	121.05	127.14	120.07	121.66	115.24	116.91	116.28		119.55	116.937			0.97814	0.244364				0.065327	0.0645406	0.0657381	0.0644252	0.0665883	0.0653671	0.0810237	0.0785665	0.0762462	0.0720574	0.0729529	0.0712919		0.0753565	0.065331	TRUE			0.86696	0.00123273
16460	NM_001198842,NM_006431	CCT2	chaperonin containing TCP1, subunit 2 (beta)				115.83	115.42	115.67	115.58	116.4	119.94	111.17	107.87	112.76	104.53	116.05	102.78		109.193	116.473			1.06667	0.0151991				0.0648733	0.0653904	0.0654101	0.0645089	0.0655022	0.0647677	0.0708464	0.0705835	0.0706685	0.0653607	0.0724163	0.063015		0.0688151	0.0650754	TRUE			0.945657	0.0569856
14799	NM_001105530,NM_006367	CAP1	CAP, adenylate cyclase-associated protein 1 (yeast)				116.5	115.52	115.55	117.67	114.98	117.74	108.83	108.83	109.15	102.03	108.06	103.21		106.685	116.327			1.09038	0.000349201				0.0652486	0.0654471	0.0653423	0.0656754	0.0647031	0.0635797	0.0693551	0.0712117	0.068406	0.0637975	0.0674305	0.0632786		0.0672466	0.0649994	TRUE			0.966582	0.142687
18771	NM_001096,NM_198830	ACLY	ATP citrate lyase				117.05	114.68	113.48	118.1	116.97	117.61	111.51	115.02	115.7	113.2	115.89	113.68		114.167	116.315			1.01882	0.0602185				0.0655566	0.0649712	0.0641717	0.0659154	0.0658229	0.0635095	0.071063	0.0752621	0.072511	0.0707819	0.0723164	0.0696979		0.0719387	0.0649912	TRUE			0.903425	7.59948e-05
2038	NM_001272038,NM_002870	RAB13	RAB13, member RAS oncogene family				114.61	110.43	118.86	119.46	117.35	116.95	113.91	113.38	112.68	106.92	108.32	110.98		111.032	116.277			1.04724	0.015398				0.06419	0.0625634	0.0672141	0.0666745	0.0660368	0.0631531	0.0725925	0.0741889	0.0706183	0.0668551	0.0675927	0.0680425		0.0699817	0.064972	TRUE			0.928414	0.00768668
23880	NR_037853	ATP6V1G2-DDX39B	ATP6V1G2-DDX39B readthrough (NMD candidate)				116.77	114.97	114.26	114.21	116.75	120.24	106.75	107.66	108.52	107.31	113	107.55		108.465	116.2			1.07131	0.000162436				0.0653998	0.0651355	0.0646128	0.0637443	0.0656991	0.0649297	0.0680296	0.0704461	0.0680112	0.0670989	0.0705131	0.0659395		0.0683397	0.0649202	TRUE			0.949963	0.00443753
13577	NM_006756,NM_201437	TCEA1	transcription elongation factor A (SII), 1				114.45	116.32	120.01	112.11	117.58	114.66	125.69	128.54	125.48	120.77	125.29	117.47		123.873	115.855			0.93527	0.003026				0.0641004	0.0659003	0.0678644	0.0625722	0.0661662	0.0619165	0.0800997	0.0841087	0.0786403	0.0755152	0.0781821	0.0720215		0.0780946	0.0647533	TRUE			0.829165	0.000128905
1679	NM_005809	PRDX2	peroxiredoxin 2				113.15	113.86	114.26	119.44	114.15	120.11	107.97	107.1	111.6	107.5	108.86	105.67		108.117	115.828			1.07133	0.000720731				0.0633723	0.0645066	0.0646128	0.0666633	0.064236	0.0648595	0.0688071	0.0700797	0.0699415	0.0672177	0.0679297	0.0647869		0.0681271	0.0647084	TRUE			0.949819	0.00629548
318	NM_001145144,NM_001145145,NM_005628	SLC1A5	solute carrier family 1 (neutral amino acid transporter), member 5				112.91	117.73	113.47	118.59	115.93	116.15	98.35	99.13	99.56	100.97	103.89	105.31		101.202	115.797			1.14422	2.38159e-06				0.0632379	0.0666991	0.0641661	0.0661889	0.0652377	0.0627211	0.0626764	0.0648646	0.0623958	0.0631347	0.0648283	0.0645662		0.0637443	0.0647085	TRUE			1.01512	0.259743
5425	NM_002157	HSPE1	heat shock 10kDa protein 1				114.35	109.91	117.5	113.94	117.85	119.05	104.84	101.72	101.52	91	94.72	89.01		97.135	115.433			1.18838	0.000350404				0.0640444	0.0622688	0.066445	0.0635936	0.0663181	0.0642871	0.0668124	0.0665594	0.0636242	0.0569006	0.0591062	0.0545725		0.0612625	0.0644928	TRUE			1.05273	0.193631
16894	NM_001024226,NM_001024227,NM_001024228,NM_001658	ARF1	ADP-ribosylation factor 1				112.57	110.15	114.46	116.98	115.5	119.61	103.03	102.43	102.67	101.77	104.74	103.42		103.01	114.878			1.11522	0.000167753				0.0630475	0.0624048	0.0647259	0.0652903	0.0649957	0.0645895	0.0656589	0.0670239	0.0643449	0.0636349	0.0653587	0.0634074		0.0649048	0.0641756	TRUE			0.988765	0.345505
4822	NM_001135592,NM_001177413,NM_002954	RPS27A	ribosomal protein S27a				108.09	114.29	116.2	119.99	110.1	116.67	108.18	108.22	106.29	98.51	108.04	103.38		105.437	114.223			1.08334	0.00450505				0.0605383	0.0647502	0.0657099	0.0669703	0.061957	0.0630019	0.0689409	0.0708126	0.0666136	0.0615965	0.067418	0.0633829		0.0664607	0.0638213	TRUE			0.960285	0.158686
3740	NM_001195427,NM_003016	SRSF2	serine/arginine-rich splicing factor 2				116.29	111.26	112.23	112.02	114.31	118.79	91.47	90.03	91.91	87.93	91.4	90.78		90.5867	114.15			1.26012	2.78024e-07				0.0651309	0.0630336	0.0634649	0.062522	0.0643261	0.0641467	0.058292	0.0589101	0.0576014	0.054981	0.0570345	0.0556577		0.0570795	0.0637707	TRUE			1.11723	1.19402e-05
7411	NM_004637	RAB7A	RAB7A, member RAS oncogene family				114.08	111.37	114.49	113.07	114.65	114.51	108.4	105.36	104.19	105.99	104.43	106.28		105.775	113.695			1.07488	2.56597e-06				0.0638932	0.0630959	0.0647429	0.063108	0.0645174	0.0618355	0.0690811	0.0689411	0.0652975	0.0662736	0.0651653	0.0651609		0.0666533	0.0635321	TRUE			0.953174	0.00768262
13402	NM_003321	TUFM	Tu translation elongation factor, mitochondrial				112.63	115.98	110.71	113.54	112.39	113.56	106.44	105	106.46	102.21	106.76	108.68		105.925	113.135			1.06807	0.000101806				0.0630811	0.0657077	0.0626053	0.0633703	0.0632456	0.0613225	0.067832	0.0687056	0.0667201	0.06391	0.0666192	0.0666323		0.0667366	0.0632221	TRUE			0.947338	0.0026468
2542	NM_001136025,NM_001172335,NM_001282337,NM_001282338,NM_005032	PLS3	plastin 3				112.19	110.3	114.27	114.65	113.15	112.99	112.59	114.66	116.56	113.3	120.52	110.23		114.643	112.925			0.985011	0.316759				0.0628346	0.0624897	0.0646185	0.0639899	0.0636733	0.0610147	0.0717513	0.0750265	0.07305	0.0708444	0.0752056	0.0675826		0.0722434	0.0631034	TRUE			0.873484	0.000198898
2915	NM_001135998,NM_019056	NDUFB11	NADH dehydrogenase (ubiquinone) 1 beta subcomplex, 11, 17.3kDa				108.11	115.16	109.6	116.15	114.52	113.88	100.96	100.99	96.24	96.46	98.29	101.54		99.08	112.903			1.13952	1.35475e-05				0.0605495	0.0652431	0.0619776	0.0648271	0.0644442	0.0614953	0.0643397	0.0660817	0.0603151	0.0603146	0.0613339	0.0622548		0.06244	0.0630895	TRUE			1.0104	0.614953
5285	NM_001136528,NM_001136530,NM_006216	SERPINE2	serpin peptidase inhibitor, clade E (nexin, plasminogen activator inhibitor type 1), member 2				110.23	109.68	114.32	118.28	110.27	114.1	121.03	123.61	125.96	132.56	138.44	137.9		129.917	112.813			0.868352	0.00138911				0.0617369	0.0621385	0.0646467	0.0660159	0.0620526	0.0616141	0.0771299	0.0808828	0.0789411	0.0828873	0.0863879	0.0845473		0.0817961	0.0630341	TRUE			0.770625	4.04597e-06
5475	NM_001282385,NM_001320	CSNK2B	casein kinase 2, beta polypeptide				114.39	115.5	110.24	110.51	111.49	114.24	101.96	98.4	106.68	99.23	102.79	106.01		102.512	112.728			1.09966	0.000197654				0.0640668	0.0654358	0.0623395	0.0616792	0.0627392	0.0616897	0.064977	0.0643869	0.066858	0.0620467	0.0641419	0.0649953		0.0645677	0.0629917	TRUE			0.975592	0.103455
12201	NM_003374	VDAC1	voltage-dependent anion channel 1				111.39	109.6	111.02	112.1	114.96	117.02	105.28	100.59	100.95	94.11	97.54	93.27		98.6233	112.682			1.14255	0.000171895				0.0623866	0.0620932	0.0627806	0.0625666	0.0646918	0.0631909	0.0670928	0.06582	0.0632669	0.0588452	0.0608659	0.0571844		0.0621792	0.0629516	TRUE			1.01242	0.655546
16921	NM_001244938,NM_003329	TXN	thioredoxin				111.34	114.57	114.41	110.76	110.33	114.47	111.85	109.73	113.34	102.74	108.15	103.12		108.155	112.647			1.04153	0.0581185				0.0623586	0.0649089	0.0646976	0.0618187	0.0620864	0.0618139	0.0712797	0.0718006	0.0710319	0.0642414	0.0674866	0.0632235		0.0681773	0.0629473	TRUE			0.923289	0.017672
14577	NM_001001329,NM_001289102,NM_001289103,NM_001289104,NM_002743	PRKCSH	protein kinase C substrate 80K-H				109.74	110.96	111.33	115.33	112.38	115.5	108.75	104.08	105.02	107.42	102.6	108.52		106.065	112.54			1.06105	0.00105205				0.0614625	0.0628636	0.0629559	0.0643694	0.06324	0.0623701	0.0693042	0.0681036	0.0658177	0.0671677	0.0640234	0.0665342		0.0668251	0.0628769	TRUE			0.940917	0.00187606
11794	NM_003365	UQCRC1	ubiquinol-cytochrome c reductase core protein I				110.79	108.2	113.56	114.57	109.91	117.21	101.03	98.18	98.98	95.41	101.36	104.48		99.9067	112.373			1.12478	5.51432e-05				0.0620505	0.0613	0.064217	0.0639452	0.06185	0.0632935	0.0643844	0.064243	0.0620323	0.0596581	0.0632496	0.0640573		0.0629374	0.062776	TRUE			0.997435	0.860938
7449	NM_001256910,NM_004728	DDX21	DEAD (Asp-Glu-Ala-Asp) box helicase 21				111.58	109.58	111.77	109.54	112.74	113.79	107.62	102.1	105.52	99.38	104.12	97.43		102.695	111.5			1.08574	0.00139159				0.062493	0.0620818	0.0632047	0.0611378	0.0634426	0.0614467	0.068584	0.066808	0.066131	0.0621405	0.0649719	0.0597349		0.0647284	0.0623011	TRUE			0.962501	0.130758
16804	NM_003091,NM_198216	SNRPB	small nuclear ribonucleoprotein polypeptides B and B1				109.61	109.14	109.02	112.55	113.23	114.17	107.16	106.2	103.94	99.69	104.79	101.63		103.902	111.287			1.07108	0.000619907				0.0613897	0.0618325	0.0616496	0.0628178	0.0637183	0.0616519	0.0682909	0.0694908	0.0651408	0.0623343	0.0653899	0.0623099		0.0654928	0.0621766	TRUE			0.949366	0.0402036
11858	NM_001164605,NM_014164,NM_144779	FXYD5	FXYD domain containing ion transport regulator 5				104.23	111.05	116.67	112.56	112.53	109.74	110.71	98.52	106.61	105.35	99.76	103.34		104.048	111.13			1.06806	0.017653				0.0583765	0.0629146	0.0659756	0.0628234	0.0633244	0.0592597	0.0705532	0.0644655	0.0668142	0.0658734	0.0622512	0.0633583		0.0655526	0.0621124	TRUE			0.947519	0.0658538
17789	NM_001244008,NM_004321	KIF1A	kinesin family member 1A				111.46	112.28	111.93	111.52	110.76	108.07	96.71	101.58	104.45	109.58	108.93	114.03		105.88	111.003			1.04839	0.101599				0.0624258	0.0636115	0.0632952	0.0622429	0.0623284	0.0583579	0.0616313	0.0664677	0.0654604	0.0685183	0.0679733	0.0699124		0.0666606	0.0620436	TRUE			0.930739	0.0105969
17091	NM_001009186,NM_001762	CCT6A	chaperonin containing TCP1, subunit 6A (zeta 1)				111.97	109.87	110.04	111.91	110.18	111.98	107.08	101.65	108.05	101.46	106.66	100.45		104.225	110.992			1.06492	0.00345821				0.0627114	0.0622461	0.0622264	0.0624606	0.062002	0.0604693	0.0682399	0.0665136	0.0677166	0.063441	0.0665568	0.0615865		0.0656757	0.0620193	TRUE			0.944326	0.0169624
15628	NM_001144944,NM_001144945,NM_033546	MYL12B	myosin, light chain 12B, regulatory				108.35	112.13	109.77	109.07	111.77	114.28	110.04	111.23	103.14	103.55	106.85	103.49		106.383	110.895			1.04241	0.029411				0.060684	0.0635265	0.0620738	0.0608755	0.0628967	0.0617113	0.0701262	0.0727821	0.0646395	0.0647479	0.0666754	0.0634503		0.0670702	0.0619613	TRUE			0.923827	0.0171075
13813	NM_001199355,NM_001199356	RPL17-C18orf32	RPL17-C18orf32 readthrough				109.73	109.57	111.18	107.91	112.4	113.26	103.1	104.88	101.44	103.2	106.06	106.53		104.202	110.675			1.06212	0.000201621				0.0614569	0.0620762	0.0628711	0.0602281	0.0632512	0.0611605	0.0657035	0.0686271	0.063574	0.064529	0.0661824	0.0653142		0.065655	0.0618406	TRUE			0.941902	0.0015689
16714	NM_001198557,NM_005573	LMNB1	lamin B1				108.31	109.66	111.12	110.62	110.51	113.64	115.46	108.83	110.33	100.16	104.06	97.68		106.087	110.643			1.04295	0.160142				0.0606616	0.0621271	0.0628372	0.0617406	0.0621877	0.0613657	0.0735803	0.0712117	0.0691455	0.0626282	0.0649344	0.0598882		0.0668981	0.06182	TRUE			0.924092	0.0651076
5789	NM_001136275,NM_024595	AKIRIN1	akirin 1				109.4	108.94	109.96	109.72	111.41	113.61	98.82	99.87	98.02	96.02	100.69	97.02		98.4067	110.507			1.12296	2.85002e-07				0.061272	0.0617192	0.0621812	0.0612383	0.0626941	0.0613495	0.062976	0.0653488	0.0614307	0.0600395	0.0628315	0.0594835		0.0620183	0.0617424	TRUE			0.995551	0.773472
3231	NM_015710	GLTSCR2	glioma tumor suppressor candidate region gene 2				107.35	108.64	110.67	110.26	111.28	113.44	109.55	102.29	101.24	106.07	104.81	102.93		104.482	110.273			1.05543	0.00405563				0.0601239	0.0615493	0.0625827	0.0615397	0.062621	0.0612577	0.069814	0.0669323	0.0634487	0.0663236	0.0654024	0.063107		0.065838	0.0616124	TRUE			0.935818	0.00692835
3043	NM_001278610,NM_002466	MYBL2	v-myb avian myeloblastosis viral oncogene homolog-like 2				107.56	108.36	109.45	110.81	112.16	112.22	95.8	99.82	98.31	98.37	98.08	99.9		98.38	110.093			1.11906	7.05438e-07				0.0602415	0.0613906	0.0618928	0.0618466	0.0631162	0.0605989	0.0610514	0.0653161	0.0616124	0.0615089	0.0612028	0.0612493		0.0619902	0.0615144	TRUE			0.992326	0.56353
17070	NM_006842	SF3B2	splicing factor 3b, subunit 2, 145kDa				109.79	107.69	109.26	108.02	112.81	112.91	102.59	98.38	97.28	93.43	95.36	92.26		96.55	110.08			1.14013	5.43997e-05				0.0614905	0.0610111	0.0617854	0.0602894	0.063482	0.0609715	0.0653785	0.0643739	0.0609669	0.05842	0.0595055	0.0565651		0.0608683	0.061505	TRUE			1.01046	0.68048
9450	NM_001289117,NM_170678	NMRK2	nicotinamide riboside kinase 2				105.37	107.85	109.71	110.92	107.82	117.16	100.56	102.79	99.59	103.26	103.34	104.73		102.378	109.805			1.07254	0.00473759				0.0590149	0.0611017	0.0620398	0.061908	0.0606739	0.0632665	0.0640848	0.0672595	0.0624146	0.0645666	0.0644851	0.0642106		0.0645035	0.0613341	TRUE			0.950865	0.00452931
15210	NM_001909	CTSD	cathepsin D				107.54	106.62	108.98	115.95	106.84	109.9	108.56	106.74	111.5	117.99	117.24	115.63		112.943	109.305			0.967786	0.162086				0.0602303	0.0604049	0.061627	0.0647154	0.0601225	0.0593461	0.0691831	0.0698441	0.0698788	0.0737769	0.0731589	0.0708934		0.0711225	0.0610744	TRUE			0.85872	3.85584e-06
7272	NM_020873	LRRN1	leucine rich repeat neuronal 1				109.53	109.89	108.94	109.04	109.08	109.13	86.84	86.96	86.14	86.27	89.49	86.57		87.045	109.268			1.25531	1.65411e-08				0.0613448	0.0622574	0.0616044	0.0608587	0.061383	0.0589303	0.0553414	0.0569013	0.0539853	0.053943	0.0558426	0.0530766		0.0548484	0.0610631	TRUE			1.11331	1.09736e-05
1154	NM_002799	PSMB7	proteasome (prosome, macropain) subunit, beta type, 7				107.56	105.77	110.31	107.04	110.85	113.57	101.06	99.44	98.75	92.91	97.54	93.19		97.1483	109.183			1.12388	6.55129e-05				0.0602415	0.0599233	0.0623791	0.0597425	0.062379	0.0613279	0.0644035	0.0650675	0.0618882	0.0580949	0.0608659	0.0571353		0.0612425	0.0609989	TRUE			0.996021	0.867666
12491	NM_194272	RBPMS2	RNA binding protein with multiple splicing 2				107.19	108.44	107.69	107.85	113.05	110.56	105.26	100.03	103.34	105.61	102.41	99.58		102.705	109.13			1.06256	0.000971394				0.0600343	0.061436	0.0608975	0.0601946	0.063617	0.0597025	0.06708	0.0654535	0.0647648	0.066036	0.0639048	0.0610531		0.0647154	0.0609803	TRUE			0.942285	0.00589588
17822	NM_004074	COX8A	cytochrome c oxidase subunit VIIIA (ubiquitous)				105.12	107.25	106.29	115.3	109.66	110.39	99.82	102.6	100.45	102.72	100.19	106.94		102.12	109.002			1.06739	0.0047184				0.0588749	0.0607618	0.0601059	0.0643526	0.0617094	0.0596107	0.0636132	0.0671352	0.0629536	0.0642289	0.0625195	0.0655655		0.064336	0.0609025	TRUE			0.946632	0.00930456
20669	NR_003932	RPL13AP20	ribosomal protein L13a pseudogene 20				105.16	103.16	108.6	114.01	109.37	111.5	106.36	98.6	100.86	94.66	97.13	101.95		99.9267	108.633			1.08713	0.00390738				0.0588973	0.0584446	0.0614121	0.0636327	0.0615462	0.0602101	0.0677811	0.0645178	0.0632105	0.0591891	0.06061	0.0625061		0.0629691	0.0606905	TRUE			0.963814	0.15552
17497	NM_001257389,NM_001257390,NM_001257391,NM_001257392,NM_001257400,NM_001257401,NM_001267698,NM_001780	CD63	CD63 molecule				108.48	104.97	108.8	108.37	109.39	110.25	105.42	105.92	104.92	101.06	109.71	105.02		105.342	108.377			1.02881	0.0518631				0.0607568	0.0594701	0.0615252	0.0604848	0.0615574	0.0595351	0.067182	0.0693076	0.065755	0.0631909	0.0684601	0.0643884		0.0663807	0.0605549	TRUE			0.912237	0.00105464
2360	NM_003404,NM_139323	YWHAB	tyrosine 3-monooxygenase/tryptophan 5-monooxygenase activation protein, beta				109.79	106.18	107.75	107.24	108.16	109.11	99.72	100.9	100.5	97.06	100.99	95.37		99.09	108.038			1.09031	4.13652e-05				0.0614905	0.0601556	0.0609315	0.0598541	0.0608653	0.0589195	0.0635495	0.0660228	0.0629849	0.0606898	0.0630187	0.0584719		0.0624563	0.0603694	TRUE			0.966586	0.110214
20934	NR_106856	MIR6798	microRNA 6798				102.23	101.04	108.2	103.73	114.32	116.26	109.25	104.77	102.83	86.71	92.68	92.38		98.1033	107.63			1.09711	0.0596715				0.0572563	0.0572435	0.0611859	0.0578951	0.0643317	0.0627805	0.0696228	0.0685551	0.0644452	0.0542181	0.0578332	0.0566387		0.0618855	0.0601155	TRUE			0.971399	0.567075
8430	NM_001102667,NM_001102668,NM_002789	PSMA4	proteasome (prosome, macropain) subunit, alpha type, 4				107.24	105.4	110.38	108.87	104.82	108.98	104.36	99.48	98.11	90.89	99.54	91.71		97.3483	107.615			1.10546	0.00308531				0.0600623	0.0597137	0.0624187	0.0607639	0.0589857	0.0588493	0.0665065	0.0650936	0.0614871	0.0568318	0.0621139	0.0562279		0.0613768	0.0601323	TRUE			0.979723	0.513985
3284	NM_002792	PSMA7	proteasome (prosome, macropain) subunit, alpha type, 7				103.26	107.16	105.93	115.5	103.56	110.03	94.14	99.13	98.36	94.76	99.06	95.48		96.8217	107.573			1.11105	0.00120615				0.0578332	0.0607108	0.0599023	0.0644643	0.0582767	0.0594163	0.0599935	0.0648646	0.0616437	0.0592517	0.0618144	0.0585393		0.0610179	0.0601006	TRUE			0.984967	0.511716
9183	NM_005494,NM_058246	DNAJB6	DnaJ (Hsp40) homolog, subfamily B, member 6				107.52	106.5	106.18	106.61	108.28	110	104.26	101.83	101.11	100.62	99.99	99.73		101.257	107.515			1.06181	4.17726e-05				0.0602191	0.0603369	0.0600437	0.0595025	0.0609328	0.0594001	0.0664428	0.0666313	0.0633672	0.0629158	0.0623947	0.061145		0.0638161	0.0600725	TRUE			0.941337	0.00829319
12959	NM_012207,NM_021644	HNRNPH3	heterogeneous nuclear ribonucleoprotein H3 (2H9)				106.69	104.05	110.68	104.48	108.44	110.12	108.03	105.87	104.27	93.32	97.12	96.47		100.847	107.41			1.06508	0.044474				0.0597542	0.0589488	0.0625884	0.0583137	0.0610228	0.0594649	0.0688453	0.0692749	0.0653476	0.0583513	0.0606038	0.0591463		0.0635949	0.0600155	TRUE			0.943716	0.137776
21487	NR_034180	POU5F1P4	POU class 5 homeobox 1 pseudogene 4				108.27	104.48	108.99	107.81	103.58	111.11	106.91	105	110	99.63	105.45	104.56		105.258	107.373			1.02009	0.269435				0.0606392	0.0591924	0.0616327	0.0601722	0.0582879	0.0599995	0.0681316	0.0687056	0.0689387	0.0622968	0.0658018	0.0641063		0.0663301	0.0599873	TRUE			0.904375	0.00134263
17894	NM_001242923,NM_016091	EIF3L	eukaryotic translation initiation factor 3, subunit L				108.35	104.39	107.29	105.33	106.24	112.49	105.02	102.12	106.38	102.88	106.26	98.35		103.502	107.348			1.03717	0.0491683				0.060684	0.0591415	0.0606713	0.0587881	0.0597848	0.0607447	0.0669271	0.0668211	0.06667	0.0643289	0.0663072	0.0602989		0.0652256	0.0599691	TRUE			0.91941	0.00319401
3321	NM_006815	TMED2	transmembrane emp24 domain trafficking protein 2				107.95	105.32	107.06	112.92	103.85	106.8	102.19	99	101.6	94.01	104.83	94.46		99.3483	107.317			1.08021	0.00539525				0.0604599	0.0596683	0.0605413	0.0630243	0.0584399	0.0576721	0.0651236	0.0647796	0.0636743	0.0587827	0.0654149	0.057914		0.0626148	0.0599676	TRUE			0.957722	0.131941
3510	NM_001135771,NM_002951	RPN2	ribophorin II				108.21	106.51	105.81	106.52	107.39	106.23	102.39	99.9	103.2	103.79	108.12	103.6		103.5	106.778			1.03167	0.028667				0.0606056	0.0603425	0.0598344	0.0594522	0.060432	0.0573643	0.0652511	0.0653685	0.0646771	0.064898	0.0674679	0.0635178		0.0651967	0.0596718	TRUE			0.915258	1.7958e-05
15117	NM_001037283,NM_003751	EIF3B	eukaryotic translation initiation factor 3, subunit B				106.17	104.74	103.78	107.62	106.95	109.79	97.71	97.16	96.57	93.2	97.01	93.94		95.9317	106.508			1.11025	4.22116e-06				0.059463	0.0593397	0.0586865	0.0600662	0.0601844	0.0592867	0.0622686	0.0635756	0.0605219	0.0582762	0.0605352	0.0575952		0.0604621	0.0595044	TRUE			0.98416	0.358416
		MT2A	metallothionein 2A				104.27	103.29	101.76	112.1	109.3	107.49	144.6	143.6	154.17	161.74	146.94	144.48		149.255	106.368			0.712662	1.82714e-06				0.0583989	0.0585183	0.0575442	0.0625666	0.0615068	0.0580447	0.0921506	0.0939631	0.0966207	0.101133	0.0916919	0.0885815		0.0940235	0.0594299	TRUE			0.632075	4.0179e-07
23671	NR_106903	MIR6844	microRNA 6844				108.54	94.19	118.54	92.9	114.51	109.19	132.25	86.77	95.32	92.58	89.67	98.54		99.1883	106.312			1.07182	0.401844				0.0607904	0.0533627	0.0670331	0.0518505	0.0644386	0.0589627	0.0842802	0.056777	0.0597385	0.0578885	0.0559549	0.0604154		0.0625091	0.0594063	TRUE			0.950363	0.555749
17298	NM_001032293,NM_001098507,NM_003457	ZNF207	zinc finger protein 207				107.04	103.68	105.13	103.91	106.68	108.53	106.06	101.39	106.4	102.78	108.87	105.27		105.128	105.828			1.00666	0.615262				0.0599503	0.0587392	0.0594499	0.0579955	0.0600324	0.0586063	0.0675899	0.0663434	0.0666825	0.0642664	0.0679359	0.0645416		0.0662266	0.0591289	TRUE			0.892827	1.16333e-05
9289	NM_001271828,NM_013237	PRELID1	PRELI domain containing 1				103.62	102.27	106.9	105.75	107.91	108.24	100.41	91.91	94.46	99.25	95.02	95.16		96.035	105.782			1.10149	0.000181608				0.0580348	0.0579404	0.0604508	0.0590225	0.0607246	0.0584497	0.0639892	0.0601403	0.0591996	0.0620592	0.0592934	0.0583431		0.0605041	0.0591038	TRUE			0.976855	0.198555
12777	NM_000701,NM_001160233,NM_001160234	ATP1A1	ATPase, Na+/K+ transporting, alpha 1 polypeptide				105.25	103.74	105.88	107.38	106.23	105.56	107.66	108.09	110.16	108.96	113.37	109.68		109.653	105.673			0.963704	0.00333892				0.0589477	0.0587732	0.059874	0.0599322	0.0597792	0.0570025	0.0686095	0.0707275	0.069039	0.0681307	0.0707439	0.0672454		0.0690827	0.0590515	TRUE			0.854794	1.48118e-07
16698	NM_001272049,NM_016292	TRAP1	TNF receptor-associated protein 1				103.64	103.34	104.25	104.67	109.08	108.75	93.72	87.4	89.38	86.77	85.74	85.16		88.0283	105.622			1.19986	1.30252e-06				0.058046	0.0585466	0.0589523	0.0584197	0.061383	0.0587251	0.0597258	0.0571892	0.0560158	0.0542557	0.0535026	0.0522121		0.0554835	0.0590121	TRUE			1.0636	0.0236264
14695	NM_001267863,NM_001267864,NM_031210	SLIRP	SRA stem-loop interacting RNA binding protein				103.95	101.35	108.33	111.26	101.68	107.14	82.13	85.94	83.55	84.44	86.01	87.75		84.97	105.618			1.24301	5.69575e-06				0.0582196	0.0574192	0.0612595	0.0620978	0.0572187	0.0578557	0.0523398	0.0562339	0.0523621	0.0527988	0.053671	0.0538		0.0535343	0.0590117	TRUE			1.10232	0.000566946
10347	NM_001197294,NM_001387	DPYSL3	dihydropyrimidinase-like 3				106.85	104.5	102.68	103.23	106.63	107.94	99.23	97.4	98.75	96.38	98.26	94.11		97.355	105.305			1.08166	4.96839e-05				0.0598439	0.0592038	0.0580644	0.057616	0.0600043	0.0582877	0.0632373	0.0637326	0.0618882	0.0602646	0.0613152	0.0576994		0.0613562	0.0588367	TRUE			0.958936	0.0374442
247	NM_006516	SLC2A1	solute carrier family 2 (facilitated glucose transporter), member 1				104.39	102.92	103.92	110.55	102.62	105.97	112.83	111.57	113.47	114.76	120.49	116.81		114.988	105.062			0.913672	0.000247724				0.0584661	0.0583086	0.0587657	0.0617015	0.0577477	0.0572239	0.0719043	0.0730046	0.0711134	0.0717573	0.0751869	0.0716169		0.0724306	0.0587022	TRUE			0.810462	2.54617e-08
15583	NM_001866	COX7B	cytochrome c oxidase subunit VIIb				103.7	97.17	102.69	110.35	107.03	107.41	92.96	93.35	86.62	84.53	87.43	88.94		88.9717	104.725			1.17706	7.89562e-05				0.0580796	0.055051	0.0580701	0.0615899	0.0602294	0.0580015	0.0592415	0.0610825	0.0542861	0.052855	0.0545571	0.0545296		0.056092	0.0585036	TRUE			1.04299	0.170542
19894	NR_002718	TDGF1P3	teratocarcinoma-derived growth factor 1 pseudogene 3				102.91	101.97	105.76	105.22	103.84	108.21	102.78	95.14	95.58	92.04	94.73	90.63		95.15	104.652			1.09986	0.00140956				0.0576372	0.0577704	0.0598062	0.0587267	0.0584343	0.0584335	0.0654996	0.0622538	0.0599015	0.0575509	0.0591124	0.0555658		0.0599807	0.058468	TRUE			0.974781	0.346626
15403	NM_007040,NM_144732	HNRNPUL1	heterogeneous nuclear ribonucleoprotein U-like 1				104.12	102.34	106.14	102.41	105.1	106.28	98.75	91.71	95.24	93.05	90.51	88.9		93.0267	104.398			1.12224	0.000165811				0.0583149	0.05798	0.060021	0.0571583	0.0591433	0.0573913	0.0629314	0.0600094	0.0596884	0.0581824	0.0564791	0.0545051		0.0586326	0.0583348	TRUE			0.99492	0.823542
13798	NM_052850	GADD45GIP1	growth arrest and DNA-damage-inducible, gamma interacting protein 1				95.88	104.8	108	104.62	104.29	108.54	97.14	89.97	96.3	85.81	89.5	83.34		90.3433	104.355			1.15509	0.000795495				0.0536998	0.0593737	0.0610728	0.0583918	0.0586875	0.0586117	0.0619053	0.0588709	0.0603527	0.0536554	0.0558488	0.0510962		0.0569549	0.0583062	TRUE			1.02373	0.511814
11545	NM_001260511,NM_001260512,NM_001267598,NM_020300,NM_145764,NM_145791,NM_145792	MGST1	microsomal glutathione S-transferase 1				102.14	101.03	107.16	105.44	105.9	103.47	99.89	98.84	96.79	96.25	95.9	96.67		97.39	104.19			1.06982	0.000274831				0.0572059	0.0572379	0.0605978	0.0588495	0.0595935	0.0558739	0.0636579	0.0646749	0.0606598	0.0601833	0.0598425	0.0592689		0.0613812	0.0582264	TRUE			0.948603	0.0224162
4139	NM_004095	EIF4EBP1	eukaryotic translation initiation factor 4E binding protein 1				103.07	102.77	104.77	103.83	105.14	105.12	83.65	79.02	81.81	80.69	80.66	84.88		81.785	104.117			1.27305	5.16545e-08				0.0577268	0.0582237	0.0592463	0.0579509	0.0591658	0.0567649	0.0533084	0.0517059	0.0512716	0.050454	0.0503326	0.0520404		0.0515188	0.0581797	TRUE			1.12929	6.69904e-07
1368	NM_007085	FSTL1	follistatin-like 1				101.82	106.21	103.75	106.6	103.6	102.02	98.72	100.34	103.58	104.08	106.51	100.69		102.32	104			1.01642	0.273854				0.0570267	0.0601726	0.0586695	0.0594969	0.0582992	0.0550909	0.0629122	0.0656564	0.0649152	0.0650793	0.0664632	0.0617336		0.06446	0.058126	TRUE			0.901737	0.000120959
408	NM_013234	EIF3K	eukaryotic translation initiation factor 3, subunit K				102.28	98.53	104.99	101.8	104.82	110.02	97.04	94.18	90.84	95.14	95	97.58		94.9633	103.74			1.09242	0.0013525				0.0572843	0.0558215	0.0593707	0.0568179	0.0589857	0.0594109	0.0618416	0.0616256	0.0569308	0.0594893	0.0592809	0.0598269		0.0598325	0.0579485	TRUE			0.968512	0.0785754
1551	NM_004548	NDUFB10	NADH dehydrogenase (ubiquinone) 1 beta subcomplex, 10, 22kDa				99.01	96.18	105.53	105.43	106.12	108.68	97.69	88.42	91.64	82.22	83.62	89.35		88.8233	103.492			1.16514	0.000705393				0.0554529	0.0544901	0.0596761	0.0588439	0.0597173	0.0586873	0.0622558	0.0578566	0.0574322	0.0514106	0.0521797	0.054781		0.055986	0.0578113	TRUE			1.0326	0.363311
3651	NM_012181	FKBP8	FK506 binding protein 8, 38kDa				100.65	103.83	102.4	105.42	101.9	106.56	98.35	97.79	95.57	96.46	95.77	95.25		96.5317	103.46			1.07177	0.000178486				0.0563714	0.0588242	0.0579061	0.0588383	0.0573425	0.0575425	0.0626764	0.0639878	0.0598952	0.0603146	0.0597614	0.0583983		0.060839	0.0578042	TRUE			0.950117	0.0139569
5133	NM_001128217,NM_021144,NM_033222	PSIP1	PC4 and SFRS1 interacting protein 1				102.54	100.78	105.37	99.88	105.05	106.97	103.81	91.41	91.53	85.2	82.7	84.5		89.8583	103.432			1.15105	0.00627599				0.0574299	0.0570962	0.0595856	0.0557463	0.0591152	0.0577639	0.066156	0.0598131	0.0573633	0.053274	0.0516056	0.0518074		0.0566699	0.0577895	TRUE			1.01976	0.65673
19327	NR_109828	PCBP2-OT1	PCBP2 overlapping transcript 1 (non-protein coding)				105.55	105.33	100	101.96	101.62	105.47	96.57	96.32	101.15	107.37	96.89	100.52		99.8033	103.322			1.03525	0.116978				0.0591158	0.059674	0.0565489	0.0569072	0.057185	0.0569539	0.0615421	0.0630259	0.0633923	0.0671365	0.0604603	0.0616294		0.0628644	0.0577308	TRUE			0.918338	0.00168459
990	NM_001039847,NM_001039848,NM_002085	GPX4	glutathione peroxidase 4				99.52	98.47	105.48	102.03	105.32	108.8	100.08	94.91	97.57	93.93	97	103.27		97.7933	103.27			1.056	0.0288418				0.0557385	0.0557875	0.0596478	0.0569462	0.0592671	0.0587521	0.0637789	0.0621033	0.0611486	0.0587327	0.0605289	0.0633154		0.0616013	0.0576899	TRUE			0.936504	0.00392129
541	NM_001282403,NM_001282404,NM_005918	MDH2	malate dehydrogenase 2, NAD (mitochondrial)				101.71	101.48	100.9	102.56	105.99	106.47	94.09	90.12	93.17	91.77	90.82	94.45		92.4033	103.185			1.11668	9.15218e-06				0.0569651	0.0574928	0.0570579	0.057242	0.0596441	0.0574939	0.0599616	0.058969	0.0583911	0.0573821	0.0566725	0.0579078		0.058214	0.0576493	TRUE			0.990299	0.390095
7931	NM_007126	VCP	valosin containing protein				104.41	102.6	102.09	103.67	103.43	102.65	101.95	100.86	103.11	99.04	104.77	101.15		101.813	103.142			1.01305	0.175094				0.0584773	0.0581273	0.0577308	0.0578616	0.0582035	0.0554311	0.0649707	0.0659966	0.0646206	0.0619279	0.0653775	0.0620156		0.0641515	0.0576386	TRUE			0.898476	4.21236e-05
2174	NM_001199972,NM_021029	RPL36A	ribosomal protein L36a				100.63	99.4	106.1	100.06	104.99	107.6	102.09	93.52	94.36	90.19	83.5	91.82		92.58	103.13			1.11396	0.00607979				0.0563602	0.0563144	0.0599984	0.0558467	0.0590814	0.0581041	0.0650599	0.0611938	0.0591369	0.0563941	0.0521048	0.0562954		0.0583641	0.0576175	TRUE			0.987208	0.715567
2555	NM_003204	NFE2L1	nuclear factor, erythroid 2-like 1				102.93	101.91	102.96	102.92	103.48	103.47	91.27	88.58	90.33	90.86	92.05	89.42		90.4183	102.945			1.13854	1.02171e-07				0.0576484	0.0577364	0.0582228	0.057443	0.0582317	0.0558739	0.0581645	0.0579613	0.0566112	0.0568131	0.0574401	0.0548239		0.056969	0.057526	TRUE			1.00978	0.384977
12030	NM_012297,NM_203504,NM_203505	G3BP2	GTPase activating protein (SH3 domain) binding protein 2				103.59	101.21	101.83	103.28	103.37	104.38	93.43	91.22	90.99	83.25	88.28	85.61		88.7967	102.943			1.15932	0.000138433				0.058018	0.0573399	0.0575838	0.0576439	0.0581698	0.0563653	0.059541	0.0596888	0.0570249	0.0520547	0.0550875	0.052488		0.0559808	0.0575201	TRUE			1.0275	0.315341
5981	NM_005754,NM_198395	G3BP1	GTPase activating protein (SH3 domain) binding protein 1				103.07	101.72	102.34	105.12	101.46	102.83	101.05	100.95	99.64	94.62	98.02	94.87		98.1917	102.757			1.04649	0.00970283				0.0577268	0.0576288	0.0578722	0.0586709	0.0570949	0.0555283	0.0643971	0.0660555	0.0624459	0.0591641	0.0611654	0.0581653		0.0618989	0.0574203	TRUE			0.927646	0.0133807
17525	NM_001089591	UQCRHL	ubiquinol-cytochrome c reductase hinge protein-like				99.62	99.66	100.87	101.09	105.46	109.42	91.76	90.61	87.08	84.49	77.49	72.73		84.0267	102.687			1.22207	0.000801275				0.0557945	0.0564617	0.0570409	0.0564216	0.0593459	0.0590869	0.0584768	0.0592896	0.0545744	0.05283	0.0483545	0.0445912		0.0530194	0.0573586	TRUE			1.08184	0.125788
4599	NM_001008897,NM_030752	TCP1	t-complex 1				100.39	101.61	102.82	101.82	102.45	105.7	94.49	91.08	93.57	87.65	91.13	86.83		90.7917	102.465			1.12857	4.05965e-05				0.0562258	0.0575665	0.0581436	0.056829	0.0576521	0.0570781	0.0602165	0.0595972	0.0586418	0.0548059	0.056866	0.053236		0.0572272	0.0572492	TRUE			1.00038	0.985644
3345	NM_006908,NM_018890	RAC1	ras-related C3 botulinum toxin substrate 1 (rho family, small GTP binding protein Rac1)				102.21	99.14	103.77	99.81	104.59	104.81	107.12	99.41	104	100.89	103.01	101.94		102.728	102.388			0.99669	0.823151				0.0572451	0.0561671	0.0586808	0.0557072	0.0588563	0.0565975	0.0682654	0.0650478	0.0651784	0.0630846	0.0642792	0.0625		0.0647259	0.057209	TRUE			0.883865	4.38724e-05
9913	NM_002624,NM_145897	PFDN5	prefoldin subunit 5				104.17	98.99	104.68	98.22	103.5	103.28	96.75	89.25	90.39	86.54	87.12	80.85		88.4833	102.14			1.15434	0.000569306				0.0583429	0.0560821	0.0591954	0.0548198	0.0582429	0.0557713	0.0616568	0.0583997	0.0566488	0.0541119	0.0543637	0.0495696		0.0557918	0.0570757	TRUE			1.02301	0.507033
10776	NM_017510	TMED9	transmembrane emp24 protein transport domain containing 9				99.08	103.58	101.95	104.6	101.18	101.78	97.73	97.15	98.21	98.11	100.76	99.98		98.6567	102.028			1.03418	0.00687619				0.0554921	0.0586826	0.0576516	0.0583806	0.0569374	0.0549613	0.0622813	0.063569	0.0615497	0.0613464	0.0628752	0.0612983		0.0621533	0.0570176	TRUE			0.91737	9.12408e-05
6792	NM_006471	MYL12A	myosin, light chain 12A, regulatory, non-sarcomeric				100.87	102.99	102.96	100.41	99.73	102.2	93.46	89.89	88.56	91.52	93.4	93.15		91.6633	101.527			1.1076	5.54137e-06				0.0564946	0.0583483	0.0582228	0.0560421	0.0561214	0.0551881	0.0595601	0.0588185	0.0555019	0.0572258	0.0582825	0.0571108		0.0577499	0.0567362	TRUE			0.982446	0.226944
14354	NM_005342	HMGB3	high mobility group box 3				100.49	98.08	100.2	102.36	102.98	104.22	91.93	88.74	89.46	79.24	84.48	80.7		85.7583	101.388			1.18226	0.000264981				0.0562818	0.0555666	0.056662	0.0571304	0.0579503	0.0562789	0.0585851	0.058066	0.056066	0.0495473	0.0527163	0.0494776		0.0540764	0.056645	TRUE			1.0475	0.18774
18227	NM_012479	YWHAG	tyrosine 3-monooxygenase/tryptophan 5-monooxygenase activation protein, gamma				99.43	100.99	101.5	102.27	99.94	103.82	95.98	92.67	93.29	91.7	93.99	91.04		93.1117	101.325			1.08821	7.6487e-06				0.0556881	0.0572152	0.0573972	0.0570802	0.0562396	0.0560629	0.0611661	0.0606376	0.0584663	0.0573383	0.0586506	0.0558171		0.0586793	0.0566139	TRUE			0.9648	0.0530926
5793	NM_012111	AHSA1	AHA1, activator of heat shock 90kDa protein ATPase homolog 1 (yeast)				97.38	98.8	102.17	101.61	105.39	102.32	93.15	88.47	84.12	83	85.91	80.59		85.8733	101.278			1.17939	7.2012e-05				0.05454	0.0559745	0.057776	0.0567118	0.0593065	0.0552529	0.0593626	0.0578894	0.0527193	0.0518984	0.0536086	0.0494102		0.0541481	0.0565936	TRUE			1.04516	0.19206
15707	NM_001244974,NM_002710	PPP1CC	protein phosphatase 1, catalytic subunit, gamma isozyme				100.16	98.9	104.5	98.14	101.15	104.38	93.42	92.18	91.02	90.65	97.18	91.6		92.675	101.205			1.09204	0.00019272				0.056097	0.0560311	0.0590936	0.0547751	0.0569205	0.0563653	0.0595347	0.060317	0.0570437	0.0566818	0.0606412	0.0561605		0.0583965	0.0565471	TRUE			0.968331	0.0974137
9187	NM_001273	CHD4	chromodomain helicase DNA binding protein 4				102.99	100.16	99.53	98.45	101.84	102.29	95.49	93.75	93.78	89.59	91.94	90.23		92.4633	100.877			1.09099	4.32926e-05				0.057682	0.056745	0.0562832	0.0549481	0.0573088	0.0552367	0.0608538	0.0613443	0.0587734	0.056019	0.0573714	0.0553205		0.0582804	0.0563673	TRUE			0.967174	0.129381
20826	NR_037505	MIR3940	microRNA 3940				101.07	101.76	102.15	104.7	96.27	98.92	96.56	99.31	93.82	102.84	101.76	103.52		99.635	100.812			1.01181	0.562742				0.0566066	0.0576515	0.0577647	0.0584364	0.0541744	0.0534169	0.0615357	0.0649824	0.0587985	0.0643039	0.0634992	0.0634687		0.0627647	0.0563417	TRUE			0.897666	0.000454537
99	NM_003093	SNRPC	small nuclear ribonucleoprotein polypeptide C				98.16	99.24	102.3	98.38	101.15	102.95	98.2	89.24	91.08	86.38	88.18	91.05		90.6883	100.363			1.10668	0.00109338				0.0549768	0.0562238	0.0578496	0.0549091	0.0569205	0.0555931	0.0625809	0.0583932	0.0570813	0.0540118	0.0550251	0.0558233		0.0571526	0.0560788	TRUE			0.981212	0.451632
14057	NM_001344	DAD1	defender against cell death 1				100.65	100.17	99.08	100.22	100.73	100.86	91.09	90.9	94.99	86.15	95.46	90.43		91.5033	100.285			1.09597	0.0012377				0.0563714	0.0567506	0.0560287	0.055936	0.0566841	0.0544645	0.0580498	0.0594794	0.0595317	0.053868	0.0595679	0.0554432		0.0576567	0.0560392	TRUE			0.971947	0.175025
6660	NM_001001	RPL36AL	ribosomal protein L36a-like				93.75	101.99	100.74	102.32	100.43	102.17	97.95	91.18	86.99	84.13	86.45	85.36		88.6767	100.233			1.13032	0.00140435				0.0525069	0.0577818	0.0569674	0.0571081	0.0565153	0.0551719	0.0624215	0.0596626	0.054518	0.0526049	0.0539456	0.0523347		0.0559146	0.0560086	TRUE			1.00168	0.961228
18655	NM_004539	NARS	asparaginyl-tRNA synthetase				100.31	98.28	101.48	100.4	99.31	100.37	90.46	90.36	90.32	91.08	91.32	88.55		90.3483	100.025			1.1071	2.01229e-08				0.056181	0.0556799	0.0573859	0.0560365	0.0558851	0.0541999	0.0576483	0.0591261	0.056605	0.0569506	0.0569845	0.0542905		0.0569342	0.0558947	TRUE			0.981742	0.210035
1035	NM_001137673,NM_004516,NM_012218,NM_017620,NM_153464	ILF3	interleukin enhancer binding factor 3, 90kDa				100.83	100.16	98.91	98.5	100.31	101.22	96.15	94.08	93.51	91.88	92.89	92.07		93.43	99.9883			1.0702	1.6348e-05				0.0564722	0.056745	0.0559325	0.054976	0.0564478	0.0546589	0.0612744	0.0615602	0.0586042	0.0574509	0.0579642	0.0564486		0.0588838	0.0558721	TRUE			0.948854	0.0147469
5642	NM_002809	PSMD3	proteasome (prosome, macropain) 26S subunit, non-ATPase, 3				98.56	97.41	97.05	103.67	101.95	100.97	91.33	89.8	89.7	90.19	93.51	93.91		91.4067	99.935			1.0933	0.000127287				0.0552008	0.055187	0.0548807	0.0578616	0.0573707	0.0545239	0.0582027	0.0587596	0.0562164	0.0563941	0.0583511	0.0575768		0.0575835	0.0558374	TRUE			0.969679	0.0375005
9896	NM_003757	EIF3I	eukaryotic translation initiation factor 3, subunit I				102.34	97.55	95.74	100.54	101.51	101.77	90.95	91.12	90.89	87.61	95.62	91.55		91.29	99.9083			1.09441	0.000192228				0.0573179	0.0552663	0.0541399	0.0561146	0.0571231	0.0549559	0.0579606	0.0596234	0.0569622	0.0547809	0.0596678	0.0561298		0.0575208	0.0558196	TRUE			0.970425	0.107633
11187	NM_005216	DDOST	dolichyl-diphosphooligosaccharide--protein glycosyltransferase subunit (non-catalytic)				98.73	97.46	101.08	98.89	99.77	101.94	94.84	95.29	96.82	96.64	101.56	101.1		97.7083	99.645			1.01982	0.194088				0.0552961	0.0552153	0.0571597	0.0551937	0.0561439	0.0550477	0.0604396	0.062352	0.0606786	0.0604272	0.0633744	0.061985		0.0615428	0.0556761	TRUE			0.904672	5.15029e-06
13198	NM_004378	CRABP1	cellular retinoic acid binding protein 1				97.68	96.26	99.93	98.74	100.02	105.15	101.15	91.64	96.9	103.47	92.25	98.69		97.35	99.63			1.02342	0.34947				0.054708	0.0545355	0.0565093	0.05511	0.0562846	0.0567811	0.0644608	0.0599636	0.0607287	0.0646979	0.0575649	0.0605074		0.0613206	0.0556547	TRUE			0.907603	0.00290028
3531	NM_001185077,NM_001185078,NM_004309	ARHGDIA	Rho GDP dissociation inhibitor (GDI) alpha				97.53	100.23	97.82	99.51	99.47	100.99	100.77	100.21	98.72	106.54	100.48	106.8		102.253	99.2583			0.97071	0.0944827				0.054624	0.0567846	0.0553162	0.0555397	0.0559751	0.0545347	0.0642187	0.0655713	0.0618694	0.0666175	0.0627005	0.0654797		0.0644095	0.0554624	TRUE			0.86109	1.17783e-05
4336	NM_000291	PGK1	phosphoglycerate kinase 1				96.99	99.19	97.15	99.83	96.89	102.18	89.69	89.78	87.56	82.71	91.48	86.03		87.875	98.705			1.12324	7.65631e-05				0.0543215	0.0561954	0.0549373	0.0557183	0.0545233	0.0551773	0.0571576	0.0587465	0.0548752	0.051717	0.0570844	0.0527455		0.0553877	0.0551455	TRUE			0.995627	0.842269
793	NM_001281496,NM_001281497,NM_001281715,NM_002634	PHB	prohibitin				96.68	97.66	100.63	97.31	97.36	100.04	94.08	89.94	93.39	84.17	91.84	88.06		90.2467	98.28			1.08902	0.00195633				0.0541479	0.0553286	0.0569052	0.0543119	0.0547877	0.0540217	0.0599553	0.0588512	0.058529	0.0526299	0.057309	0.0539901		0.0568774	0.0549172	TRUE			0.965535	0.171552
3701	NM_001270481,NM_002798	PSMB6	proteasome (prosome, macropain) subunit, beta type, 6				97.88	95.53	93.39	100.05	97.83	103.91	91.28	90.79	91.02	94.23	91.51	91.93		91.7933	98.0983			1.06869	0.00668283				0.05482	0.0541219	0.052811	0.0558411	0.0550522	0.0561115	0.0581709	0.0594074	0.0570437	0.0589203	0.0571031	0.0563628		0.0578347	0.054793	TRUE			0.947406	0.00134805
13659	NM_001102397,NM_001102398,NM_001102399,NM_005826	HNRNPR	heterogeneous nuclear ribonucleoprotein R				96.77	95.07	99.83	96.57	98.98	100.94	95.62	90.78	91.74	86.47	87.9	84.16		89.445	98.0267			1.09594	0.00219996				0.0541983	0.0538613	0.0564528	0.0538988	0.0556994	0.0545077	0.0609367	0.0594009	0.0574949	0.0540681	0.0548504	0.051599		0.0563917	0.0547697	TRUE			0.971238	0.321188
10095	NM_001827	CKS2	CDC28 protein kinase regulatory subunit 2				96.75	93.93	97.29	103.39	93.31	101.79	86.41	85.88	91.38	84.37	90.71	90.58		88.2217	97.7433			1.10793	0.00123627				0.0541871	0.0532154	0.0550165	0.0577053	0.0525087	0.0549667	0.0550673	0.0561946	0.0572693	0.052755	0.0566039	0.0555351		0.0555709	0.0545999	TRUE			0.982528	0.346577
19525	NR_106877	MIR6819	microRNA 6819				87.7	92.13	85.73	112.29	105.4	102.95	64.42	77.21	63.27	61.8	61.96	71.31		66.6617	97.7			1.46561	0.00027351				0.0491184	0.0521956	0.0484794	0.0626727	0.0593121	0.0555931	0.0410536	0.0505215	0.0396523	0.0386424	0.0386636	0.0437206		0.0420423	0.0545619	TRUE			1.29778	0.00200675
15776	NM_002950	RPN1	ribophorin I				96.35	94.96	97.33	102.52	96.74	97.44	96.89	92.32	93.6	94.72	95.2	92.93		94.2767	97.5567			1.03479	0.0296825				0.0539631	0.053799	0.0550391	0.0572197	0.0544388	0.0526177	0.061746	0.0604086	0.0586606	0.0592267	0.0594057	0.0569759		0.0594039	0.0545129	TRUE			0.917665	0.000320997
2854	NM_022731	NUCKS1	nuclear casein kinase and cyclin-dependent kinase substrate 1				96.73	95.71	98.03	96.42	98.63	99.78	91.73	89.2	87.5	82.27	84.74	81.51		86.1583	97.55			1.13222	0.00048559				0.0541759	0.0542239	0.0554349	0.0538151	0.0555024	0.0538813	0.0584577	0.058367	0.0548376	0.0514419	0.0528786	0.0499742		0.0543262	0.0545056	TRUE			1.0033	0.907999
8409	NM_001003785,NM_006356	ATP5H	ATP synthase, H+ transporting, mitochondrial Fo complex, subunit d				94.71	90.2	98.42	100.64	97.58	103.31	95.19	90.19	90.14	87.82	89.83	92.31		90.9133	97.4767			1.07219	0.0160019				0.0530446	0.0511022	0.0556555	0.0561704	0.0549115	0.0557875	0.0606626	0.0590148	0.0564921	0.0549122	0.0560548	0.0565958		0.0572887	0.0544453	TRUE			0.950366	0.0376817
11930	NM_001166356,NM_001166357,NM_001166358,NM_001166359,NM_005412	SHMT2	serine hydroxymethyltransferase 2 (mitochondrial)				95.53	97.7	96.38	97.23	97.61	99.96	82.84	79.7	80.99	80.14	85.21	82.02		81.8167	97.4017			1.19049	8.1362e-08				0.0535038	0.0553513	0.0545019	0.0542672	0.0549284	0.0539785	0.0527922	0.0521508	0.0507577	0.0501101	0.0531718	0.0502869		0.0515449	0.0544218	TRUE			1.05581	0.00184065
18304	NM_001290307,NM_001290309,NM_001290310,NM_001290312,NM_001903	CTNNA1	catenin (cadherin-associated protein), alpha 1, 102kDa				96.5	95.97	97.94	97.76	97.63	98.15	91.76	92.5	93.9	92.73	94.12	93.3		93.0517	97.325			1.04592	8.08969e-06				0.0540471	0.0543712	0.055384	0.054563	0.0549397	0.0530011	0.0584768	0.0605263	0.0588486	0.0579823	0.0587318	0.0572028		0.0586281	0.0543843	TRUE			0.927616	3.10161e-05
4124	NM_016312	WBP11	WW domain binding protein 11				94.86	96.22	99.45	94.05	97.33	101.93	96.01	89.61	91.04	86.38	87.05	89.4		89.915	97.3067			1.08221	0.00270028				0.0531286	0.0545128	0.0562379	0.0524923	0.0547709	0.0550423	0.0611852	0.0586353	0.0570562	0.0540118	0.05432	0.0548117		0.05667	0.0543641	TRUE			0.95931	0.115144
9219	NM_001199723,NM_001878	CRABP2	cellular retinoic acid binding protein 2				94.69	95.44	96.81	98.59	97.1	99.84	95.79	88.78	88.94	86.93	88.98	87.93		89.5583	97.0783			1.08397	0.000969955				0.0530334	0.0540709	0.054745	0.0550263	0.0546414	0.0539137	0.061045	0.0580922	0.0557401	0.0543557	0.0555244	0.0539104		0.0564446	0.0542384	TRUE			0.960914	0.102181
18871	NM_001029	RPS26	ribosomal protein S26				85.24	93.63	102.3	100.93	97.71	102.34	92.4	91.26	84.19	100.7	95.51	110.64		95.7833	97.025			1.01296	0.792976				0.0477407	0.0530455	0.0578496	0.0563323	0.0549847	0.0552637	0.0588846	0.059715	0.0527632	0.0629658	0.0595991	0.067834		0.0602936	0.0542027	TRUE			0.898979	0.0369608
4056	NM_001184740,NM_005231,NM_138565	CTTN	cortactin				97.39	95.96	95.89	95.91	97.01	99	93.86	98.41	94.04	90.56	91.56	90.35		93.13	96.86			1.04005	0.0285584				0.0545456	0.0543655	0.0542248	0.0535305	0.0545908	0.0534601	0.0598151	0.0643935	0.0589363	0.0566255	0.0571343	0.0553941		0.0587165	0.0541195	TRUE			0.921709	0.0165271
2208	NM_000990	RPL27A	ribosomal protein L27a				90.93	93.85	97.78	96.67	99.19	101.29	95.57	89.14	88.54	83.83	84.01	86.01		87.85	96.6183			1.09981	0.00408515				0.0509275	0.0531701	0.0552935	0.0539546	0.0558175	0.0546967	0.0609048	0.0583278	0.0554894	0.0524173	0.052423	0.0527332		0.0553826	0.0539767	TRUE			0.974614	0.414776
9962	NM_001278595,NM_005916,NM_182776	MCM7	minichromosome maintenance complex component 7				95.72	94.81	95.54	96	96.75	100.26	90.3	88.86	91.4	84.48	88.19	89.31		88.7567	96.5133			1.08739	0.000121934				0.0536102	0.053714	0.0540268	0.0535807	0.0544445	0.0541405	0.0575463	0.0581446	0.0572818	0.0528238	0.0550314	0.0547565		0.0559307	0.0539194	TRUE			0.96404	0.0619632
7775	NM_001193416,NM_001193417,NM_001356	DDX3X	DEAD (Asp-Glu-Ala-Asp) box helicase 3, X-linked				96.4	94.86	95.94	97.35	95.07	96.72	94.44	93.2	94.58	90.99	95.27	90.05		93.0883	96.0567			1.03189	0.0168272				0.0539911	0.0537423	0.054253	0.0543342	0.0534991	0.0522289	0.0601847	0.0609844	0.0592748	0.0568944	0.0594494	0.0552102		0.0586663	0.0536748	TRUE			0.914917	0.00163839
12382	NM_001923	DDB1	damage-specific DNA binding protein 1, 127kDa				95.55	95.05	94.37	95.51	96.43	99.37	86.79	87.49	88.53	84.25	90.1	85.66		87.1367	96.0467			1.10225	1.34312e-05				0.053515	0.0538499	0.0533652	0.0533072	0.0542644	0.0536599	0.0553095	0.0572481	0.0554831	0.05268	0.0562232	0.0525186		0.0549104	0.0536603	TRUE			0.977233	0.173304
1793	NM_001039590,NM_001039591	USP9X	ubiquitin specific peptidase 9, X-linked				98.05	97.61	94.96	93.15	95.38	94.11	81.77	82.25	84.1	82.22	82.47	80.66		82.245	95.5433			1.16169	4.79438e-07				0.0549152	0.0553003	0.0536989	0.05199	0.0536735	0.0508195	0.0521104	0.0538194	0.0527068	0.0514106	0.0514621	0.0494531		0.0518271	0.0533996	TRUE			1.03034	0.119521
18749	NM_001554	CYR61	cysteine-rich, angiogenic inducer, 61				95.15	94.74	95.74	99.5	94.68	93.19	86.63	84.61	89.6	94.55	94.46	98.45		91.3833	95.5			1.04505	0.124309				0.053291	0.0536743	0.0541399	0.0555342	0.0532796	0.0503226	0.0552075	0.0553636	0.0561537	0.0591204	0.0589439	0.0603603		0.0575249	0.0533736	TRUE			0.927835	0.00508229
14119	NM_007008,NM_020532,NM_153828,NM_207520,NM_207521	RTN4	reticulon 4				94.78	94.45	97.02	94.96	96.51	94.16	90.28	89.44	92.59	92.55	97.1	95.92		92.98	95.3133			1.0251	0.125006				0.0530838	0.05351	0.0548638	0.0530002	0.0543094	0.0508465	0.0575336	0.0585241	0.0580276	0.0578698	0.0605913	0.0588091		0.0585592	0.0532689	TRUE			0.909659	3.37672e-05
9779	NM_001278192,NM_001278193,NM_001278194,NM_198334,NM_198335	GANAB	glucosidase, alpha; neutral AB				93.88	93.96	94.1	94.79	96.34	97.2	90.94	89.37	91.75	91.97	96.29	93.5		92.3033	95.045			1.0297	0.040484				0.0525797	0.0532324	0.0532125	0.0529054	0.0542137	0.0524881	0.0579542	0.0584783	0.0575012	0.0575071	0.0600859	0.0573254		0.058142	0.0531053	TRUE			0.913372	6.28341e-06
13203	NM_001130089,NM_005548	KARS	lysyl-tRNA synthetase				95.61	92.27	92.72	96.23	94.68	96.87	87.03	88.76	88.61	86.41	91.29	88.96		88.51	94.73			1.07027	0.000138176				0.0535486	0.052275	0.0524322	0.0537091	0.0532796	0.0523099	0.0554624	0.0580791	0.0555333	0.0540306	0.0569658	0.0545419		0.0557689	0.0529257	TRUE			0.949019	0.00415863
9270	NM_002812	PSMD8	proteasome (prosome, macropain) 26S subunit, non-ATPase, 8				94.8	92.88	95.13	92.87	97.03	95.56	88.97	85.62	85.74	86.56	85.69	82.09		85.7783	94.7117			1.10414	2.01795e-05				0.053095	0.0526205	0.053795	0.0518337	0.054602	0.0516025	0.0566988	0.0560245	0.0537346	0.0541244	0.0534714	0.0503299		0.0540639	0.0529248	TRUE			0.97893	0.303109
15132	NM_005801	EIF1	eukaryotic translation initiation factor 1				93.55	92.19	94.72	94.44	92.04	98.55	83.38	85.42	83.49	87.36	92.2	89.23		86.8467	94.2483			1.08523	0.00201717				0.0523949	0.0522296	0.0535631	0.05271	0.051794	0.0532171	0.0531364	0.0558936	0.0523245	0.0546246	0.0575337	0.0547074		0.0547034	0.0526515	TRUE			0.96249	0.0432512
2692	NM_005324	H3F3B	H3 histone, family 3B (H3.3B)				92.47	94.29	93.82	93.41	93.61	96.14	83	83.64	81.79	77.92	84.5	80.81		81.9433	93.9567			1.14661	6.6279e-06				0.05179	0.0534194	0.0530542	0.0521351	0.0526775	0.0519157	0.0528942	0.0547289	0.0512591	0.0487219	0.0527288	0.0495451		0.0516463	0.0524986	TRUE			1.0165	0.408575
17280	NM_001018067,NM_001018068,NM_001018069,NM_015640	SERBP1	SERPINE1 mRNA binding protein 1				93.56	92.43	94.48	94.04	93.09	95.83	90.48	86.43	85.99	78.66	81.65	81.81		84.17	93.905			1.11566	0.00188541				0.0524005	0.0523656	0.0534274	0.0524868	0.0523849	0.0517483	0.0576611	0.0565545	0.0538913	0.0491846	0.0509504	0.0501582		0.0530667	0.0524689	TRUE			0.988735	0.697269
4612	NM_001005781,NM_001005782,NM_003352	SUMO1	small ubiquitin-like modifier 1				94.04	89.16	94.26	94.53	93.81	96.73	80.9	77.04	79.6	76.73	76.41	70.07		76.7917	93.755			1.2209	8.74635e-06				0.0526693	0.050513	0.053303	0.0527602	0.05279	0.0522343	0.0515559	0.0504103	0.0498866	0.0479778	0.0476806	0.0429603		0.0484119	0.0523783	TRUE			1.08193	0.022903
4358	NM_001127320,NM_001287815,NM_001287816,NM_014847	UBAP2L	ubiquitin associated protein 2-like				93.49	89.42	94.71	91.13	95.62	95.08	95.65	88.1	91.37	87.89	85.39	86.33		89.1217	93.2417			1.04623	0.0539861				0.0523613	0.0506603	0.0535575	0.0508626	0.0538086	0.0513433	0.0609558	0.0576473	0.057263	0.054956	0.0532842	0.0529294		0.0561726	0.0520989	TRUE			0.927479	0.0206537
14953	NM_017812	CHCHD3	coiled-coil-helix-coiled-coil-helix domain containing 3				92.49	92.42	93.04	92.3	92.55	96.37	87.49	84.08	85.05	74.22	81.08	78.57		81.7483	93.195			1.14002	0.00144224				0.0518012	0.0523599	0.0526131	0.0515156	0.052081	0.0520399	0.0557556	0.0550168	0.0533022	0.0464084	0.0505947	0.0481717		0.0515416	0.0520685	TRUE			1.01022	0.747818
9447	NM_001143985,NM_003860	BANF1	barrier to autointegration factor 1				91.41	90.65	95.56	91.11	95.12	94.68	87.89	84.72	85.77	84.92	82.28	87.65		85.5383	93.0883			1.08826	0.000131659				0.0511963	0.0513572	0.0540382	0.0508514	0.0535272	0.0511273	0.0560105	0.0554356	0.0537534	0.0530989	0.0513435	0.0537387		0.0538968	0.0520163	TRUE			0.965109	0.0612261
18368	NM_023936	MRPS34	mitochondrial ribosomal protein S34				86.01	94.15	93.04	95.95	92.26	95.94	84.7	78.91	79	75.49	77.31	82.76		79.695	92.8917			1.16559	7.85433e-05				0.0481719	0.0533401	0.0526131	0.0535528	0.0519178	0.0518077	0.0539776	0.0516339	0.0495105	0.0472025	0.0482422	0.0507406		0.0502179	0.0519006	TRUE			1.03351	0.219259
16985	NM_001164803,NM_002139	RBMX	RNA binding motif protein, X-linked				92.63	90.54	92.92	92.53	94.78	93.58	94.89	93.72	91.64	96.36	94.76	93.99		94.2267	92.83			0.985178	0.134563				0.0518796	0.0512948	0.0525453	0.051644	0.0533359	0.0505333	0.0604715	0.0613246	0.0574322	0.0602521	0.0591311	0.0576258		0.0593729	0.0518721	TRUE			0.873667	7.38722e-06
		MT1G	metallothionein 1G				91.66	89.54	91.08	96.51	96.59	91.28	154.41	139.62	139.29	144.57	137.6	139.59		142.513	92.7767			0.651003	3.75456e-07				0.0513363	0.0507283	0.0515048	0.0538653	0.0543544	0.0492912	0.0984023	0.0913588	0.0872952	0.0903969	0.0858637	0.0855834		0.0898167	0.0518467	TRUE			0.57725	8.23437e-07
17522	NM_006288	THY1	Thy-1 cell surface antigen				93.22	91.13	92.02	93.47	92.46	93.94	122.36	112.59	115.66	120.22	115.94	119.43		117.7	92.7067			0.787652	4.25318e-06				0.0522101	0.0516291	0.0520363	0.0521686	0.0520303	0.0507277	0.0779775	0.073672	0.0724859	0.0751713	0.0723476	0.0732232		0.0741463	0.0518003	TRUE			0.698624	5.09218e-07
7276	NM_000597	IGFBP2	insulin-like growth factor binding protein 2, 36kDa				88.12	93.86	92.91	96.2	90.36	93.89	87.24	85.49	86.93	93.22	91.28	95.4		89.9267	92.5567			1.02925	0.220422				0.0493537	0.0531758	0.0525396	0.0536923	0.0508486	0.0507007	0.0555963	0.0559394	0.0544804	0.0582887	0.0569596	0.0584903		0.0566258	0.0517184	TRUE			0.913337	0.000397369
10399	NM_001005862,NM_001289936,NM_001289937,NM_001289938,NM_004448	ERBB2	v-erb-b2 avian erythroblastic leukemia viral oncogene homolog 2				93.18	91.36	90.17	93.13	92.71	93.61	86.39	80.71	82.95	82.56	81.9	82.85		82.8933	92.36			1.1142	3.80817e-06				0.0521876	0.0517594	0.0509902	0.0519789	0.052171	0.0505495	0.0550546	0.0528117	0.0519861	0.0516232	0.0511064	0.0507958		0.0522296	0.0516061	TRUE			0.988062	0.398333
18205	NM_005003	NDUFAB1	NADH dehydrogenase (ubiquinone) 1, alpha/beta subcomplex, 1, 8kDa				91.96	89.17	93.07	96.64	91.13	92.02	81.66	88.84	94.73	80.35	96.68	90.31		88.7617	92.3317			1.04022	0.262215				0.0515044	0.0505187	0.0526301	0.0539379	0.0512819	0.0496909	0.0520403	0.0581315	0.0593688	0.0502414	0.0603292	0.0553696		0.0559134	0.051594	TRUE			0.922747	0.0494147
8715	NM_001135247,NM_001135248,NM_002403,NM_017459	MFAP2	microfibrillar-associated protein 2				89.59	92.38	93.81	92.35	92.61	92.79	84.04	77.1	77.41	81.68	82.43	81.51		80.695	92.255			1.14326	3.11899e-05				0.050177	0.0523373	0.0530486	0.0515435	0.0521148	0.0501067	0.053557	0.0504495	0.0485141	0.051073	0.0514371	0.0499742		0.0508341	0.0515546	TRUE			1.01417	0.414177
4974	NM_001011705,NM_007015	LECT1	leukocyte cell derived chemotaxin 1				89.38	89.82	92.83	91.19	95.45	93.3	105.31	101.52	100.67	94.89	97.64	92.85		98.8133	91.995			0.930998	0.0130468				0.0500594	0.0508869	0.0524944	0.0508961	0.0537129	0.050382	0.0671119	0.0664285	0.0630915	0.059333	0.0609283	0.0569269		0.0623033	0.0514053	TRUE			0.825081	0.000660784
19486	NR_002578	GAS5	growth arrest-specific 5 (non-protein coding)				91.18	88.35	93.24	94.69	90.79	93.51	84.57	88.79	95.12	93.89	103.81	97.34		93.92	91.96			0.979131	0.522782				0.0510675	0.0500541	0.0527262	0.0528495	0.0510906	0.0504954	0.0538947	0.0580988	0.0596132	0.0587077	0.0647784	0.0596797		0.0591287	0.0513806	TRUE			0.868961	0.00202086
18446	NM_006739	MCM5	minichromosome maintenance complex component 5				89.65	90.21	91.95	90.78	91.81	96.72	80.38	75.71	74.81	73.87	72.96	73.38		75.185	91.8533			1.2217	7.29176e-07				0.0502106	0.0511079	0.0519967	0.0506672	0.0516646	0.0522289	0.0512245	0.04954	0.0468846	0.0461895	0.0455277	0.0449897		0.0473927	0.0513126	TRUE			1.08271	0.00983546
12427	NM_001863	COX6B1	cytochrome c oxidase subunit VIb polypeptide 1 (ubiquitous)				87.32	86.66	93.69	96.03	93.89	92.96	87.94	85.23	85.08	90.35	83.22	90.03		86.975	91.7583			1.055	0.0369746				0.0489056	0.0490966	0.0529807	0.0535974	0.0528351	0.0501984	0.0560424	0.0557693	0.053321	0.0564942	0.0519301	0.0551979		0.0547925	0.051269	TRUE			0.935694	0.0111686
9696	NM_014390	SND1	staphylococcal nuclease and tudor domain containing 1				88.57	90.53	91.18	92.53	92.12	94.95	83.73	80.82	81.81	80.41	83.22	81.47		81.91	91.6467			1.11887	9.53114e-06				0.0496057	0.0512892	0.0515613	0.051644	0.051839	0.0512731	0.0533594	0.0528837	0.0512716	0.0502789	0.0519301	0.0499497		0.0516122	0.051202	TRUE			0.992053	0.546051
12021	NM_004104	FASN	fatty acid synthase				91.53	94.46	87.65	92.39	90.63	92.99	96.89	99.38	101.37	103.59	100.31	101.91		100.575	91.6083			0.910846	5.4247e-05				0.0512635	0.0535157	0.0495651	0.0515658	0.0510005	0.0502146	0.061746	0.0650282	0.0635302	0.0647729	0.0625944	0.0624816		0.0633589	0.0511876	TRUE			0.807899	2.22203e-08
8461	NM_004360	CDH1	cadherin 1, type 1, E-cadherin (epithelial)				93.08	89.86	91.12	92.08	92.52	90.24	82.41	84.73	84.62	86.37	85.35	85.01		84.7483	91.4833			1.07947	4.18676e-06				0.0521316	0.0509096	0.0515274	0.0513928	0.0520641	0.0487296	0.0525182	0.0554421	0.0530327	0.0540056	0.0532592	0.0521201		0.0533963	0.0511259	TRUE			0.957479	0.00938557
3087	NM_001098504,NM_006386	DDX17	DEAD (Asp-Glu-Ala-Asp) box helicase 17				91.56	91.28	90.53	89.39	91.7	93.73	84.42	85.79	82.81	86.6	85.95	84.29		84.9767	91.365			1.07518	1.45979e-05				0.0512803	0.0517141	0.0511937	0.0498914	0.0516027	0.0506143	0.0537991	0.0561357	0.0518983	0.0541494	0.0536336	0.0516787		0.0535491	0.0510494	TRUE			0.953319	0.011338
13059	NM_014225	PPP2R1A	protein phosphatase 2, regulatory subunit A, alpha				91.69	91.03	89.18	92.41	89.88	92.32	84.48	88.11	89.36	94.21	94.35	92.21		90.4533	91.085			1.00698	0.71766				0.0513531	0.0515724	0.0504303	0.051577	0.0505785	0.0498528	0.0538374	0.0576538	0.0560033	0.0589078	0.0588753	0.0565345		0.0569687	0.050894	TRUE			0.893369	0.000284373
12248	NM_001048164,NM_032803	SLC7A3	solute carrier family 7 (cationic amino acid transporter, y+ system), member 3				91.66	89.61	91.33	91.01	91.32	91.51	96.46	91.7	93.14	96.01	97.23	95.81		95.0583	91.0733			0.958078	0.00479497				0.0513363	0.0507679	0.0516461	0.0507956	0.0513888	0.0494154	0.061472	0.0600029	0.0583723	0.0600333	0.0606724	0.0587417		0.0598824	0.0508917	TRUE			0.849861	9.43212e-08
890	NM_001006,NM_001267699	RPS3A	ribosomal protein S3A				88.66	88.6	93.22	91.5	88.38	95.55	88.29	86.84	85.88	82.73	87.75	85.25		86.1233	90.985			1.05645	0.00917449				0.0496561	0.0501957	0.0527149	0.0510691	0.0497344	0.0515971	0.0562654	0.0568228	0.0538223	0.0517295	0.0547568	0.0522673		0.0542774	0.0508279	TRUE			0.936447	0.00766157
10809	NM_001278639,NM_001278640,NM_001278641,NM_002882	RANBP1	RAN binding protein 1				88.08	87.58	90.81	93.91	91.13	94.38	79.85	76.95	77.41	74.32	75.05	72.15		75.955	90.9817			1.19784	2.80715e-06				0.0493313	0.0496179	0.0513521	0.0524142	0.0512819	0.0509653	0.0508868	0.0503514	0.0485141	0.0464709	0.0468319	0.0442356		0.0478818	0.0508271	TRUE			1.06151	0.0355944
7389	NM_002165,NM_181353	ID1	inhibitor of DNA binding 1, dominant negative helix-loop-helix protein				85.7	93.49	88.01	90.56	94.36	93.61	67.47	75.17	75.49	73.96	79.29	83.25		75.7717	90.955			1.20038	0.000283871				0.0479983	0.0529661	0.0497687	0.0505445	0.0530995	0.0505495	0.0429973	0.0491867	0.0473108	0.0462458	0.0494777	0.0510411		0.0477099	0.0508211	TRUE			1.06521	0.0558183
7923	NM_001127487,NM_001458	FLNC	filamin C, gamma				89.44	91.95	92.47	92.72	89.76	88.3	93.13	99.14	104.58	107.45	107.93	116.37		104.767	90.7733			0.866433	0.00693723				0.050093	0.0520937	0.0522908	0.05175	0.050511	0.047682	0.0593498	0.0648712	0.0655419	0.0671865	0.0673493	0.0713471		0.065941	0.0507367	TRUE			0.769427	6.10683e-05
2309	NM_001287593,NM_001287594,NM_001288	CLIC1	chloride intracellular channel 1				90.05	89.5	90.87	92.82	90.06	91.05	89.61	95.2	91.7	91.62	94.01	98.07		93.3683	90.725			0.971689	0.0897754				0.0504346	0.0507056	0.051386	0.0518058	0.0506798	0.049167	0.0571066	0.0622931	0.0574698	0.0572883	0.0586631	0.0601273		0.0588247	0.0506965	TRUE			0.861823	5.01548e-05
10367	NM_001008491,NM_001008492,NM_001282972,NM_001282973,NM_004404,NM_006155	2017-09-02	septin 2				91.06	87.6	89.64	89.51	91.17	95.04	86.5	84.63	86.69	84.56	85.89	83.67		85.3233	90.67			1.06266	0.00200778				0.0510003	0.0496292	0.0506905	0.0499584	0.0513044	0.0513217	0.0551247	0.0553767	0.05433	0.0528738	0.0535962	0.0512986		0.0537666	0.0506507	TRUE			0.942048	0.00263751
1889	NM_001130991,NM_006389	HYOU1	hypoxia up-regulated 1				90.46	88.78	89.03	92.21	91.8	90.18	82.79	81.16	83.16	85.46	82.99	77.04		82.1	90.41			1.10122	0.000296519				0.0506642	0.0502977	0.0503455	0.0514654	0.0516589	0.0486972	0.0527604	0.0531061	0.0521177	0.0534365	0.0517865	0.0472337		0.0517402	0.0505215	TRUE			0.976447	0.275296
8400	NM_001357	DHX9	DEAH (Asp-Glu-Ala-His) box helicase 9				91.55	87.75	90.72	89.43	89.2	93.37	93.99	92.29	95.44	91.15	94.39	88.19		92.575	90.3367			0.975821	0.130047				0.0512747	0.0497142	0.0513012	0.0499138	0.0501958	0.0504199	0.0598979	0.0603889	0.0598137	0.0569944	0.0589002	0.0540698		0.0583442	0.0504699	TRUE			0.865038	0.000302251
8334	NM_001826	CKS1B	CDC28 protein kinase regulatory subunit 1B				87	88.89	93.28	93.17	90.51	89.01	86.38	82.36	83.59	82.65	82.03	78.05		82.51	90.31			1.09453	0.000418932				0.0487264	0.05036	0.0527488	0.0520012	0.050933	0.0480654	0.0550482	0.0538914	0.0523872	0.0516795	0.0511875	0.0478529		0.0520078	0.0504725	TRUE			0.97048	0.253201
10545	NM_001005526,NM_012433	SF3B1	splicing factor 3b, subunit 1, 155kDa				91.16	88.03	91.03	89.6	89.81	91.71	86.43	83.95	85.44	82.53	88.41	81.27		84.6717	90.2233			1.06557	0.00205815				0.0510563	0.0498728	0.0514765	0.0500087	0.0505391	0.0495234	0.0550801	0.0549318	0.0535466	0.0516045	0.0551687	0.0498271		0.0533598	0.0504128	TRUE			0.944772	0.0204837
13524	NM_005340	HINT1	histidine triad nucleotide binding protein 1				86.43	87.99	90.75	93.35	90.58	91.65	82.83	82.6	83.56	77.95	86.55	85.87		83.2267	90.125			1.08289	0.00176039				0.0484072	0.0498501	0.0513182	0.0521016	0.0509724	0.049491	0.0527859	0.0540484	0.0523684	0.0487407	0.054008	0.0526474		0.0524331	0.0503568	TRUE			0.9604	0.0605661
5340	NM_006708	GLO1	glyoxalase I				90.06	87.67	91.64	88.94	89.71	91.58	80.47	78.61	77.53	77.06	79.08	75.33		78.0133	89.9333			1.15279	2.61675e-07				0.0504402	0.0496689	0.0518214	0.0496403	0.0504828	0.0494532	0.0512819	0.0514376	0.0485893	0.0481842	0.0493467	0.0461853		0.0491708	0.0502511	TRUE			1.02197	0.264671
3271	NM_001281741,NM_001281742,NM_007019,NM_181799,NM_181800,NM_181801	UBE2C	ubiquitin-conjugating enzyme E2C				89.75	86.84	89.67	88.42	91.04	93.69	88.4	86.5	85.57	91.11	89.79	89.8		88.5283	89.9017			1.01551	0.312868				0.0502666	0.0491986	0.0507074	0.0493501	0.0512313	0.0505927	0.0563355	0.0566003	0.0536281	0.0569694	0.0560298	0.0550569		0.05577	0.0502244	TRUE			0.900564	9.62483e-06
12763	NM_001255	CDC20	cell division cycle 20				86.97	86.5	89.32	91.95	90.48	90.52	80.97	81.01	81.35	84.67	84.43	82.78		82.535	89.29			1.08184	0.000156516				0.0487096	0.049006	0.0505095	0.0513203	0.0509161	0.0488808	0.0516005	0.053008	0.0509833	0.0529426	0.0526851	0.0507529		0.0519954	0.0498904	TRUE			0.959515	0.00745677
649	NM_000977,NM_001243130,NM_001243131,NM_033251	RPL13	ribosomal protein L13				85.18	88.63	86.53	91.53	89.68	92.66	85.53	85.78	83.82	84.49	86.05	87.16		85.4717	89.035			1.04169	0.0273695				0.0477071	0.0502127	0.0489318	0.0510858	0.0504659	0.0500365	0.0545065	0.0561292	0.0525313	0.05283	0.053696	0.0534383		0.0538552	0.04974	TRUE			0.923587	0.000222962
18582	NM_001134231,NM_022908	NT5DC2	5'-nucleotidase domain containing 2				88.57	88.87	87.4	89.78	88.72	90.51	78.19	75.58	75.5	75.31	76.08	77.88		76.4233	88.975			1.16424	7.06517e-09				0.0496057	0.0503487	0.0494238	0.0501091	0.0499257	0.0488754	0.0498289	0.0494549	0.047317	0.0470899	0.0474746	0.0477487		0.0481524	0.0497147	TRUE			1.03245	0.0213273
3054	NM_001001973,NM_005174	ATP5C1	ATP synthase, H+ transporting, mitochondrial F1 complex, gamma polypeptide 1				87.71	83.85	91.4	89.74	87.22	91.35	83.13	82.53	82	77.47	85.05	78.29		81.4117	88.545			1.08762	0.00172377				0.049124	0.0475047	0.0516857	0.0500868	0.0490816	0.049329	0.0529771	0.0540026	0.0513907	0.0484405	0.053072	0.048		0.0513138	0.0494686	TRUE			0.964041	0.158025
14572	NM_001134693	OST4	oligosaccharyltransferase 4 homolog (S. cerevisiae)				84.47	92.41	88.53	90.18	84.06	90.35	78.18	78.7	81.07	78.88	78.74	77.6		78.8617	88.3333			1.1201	0.000567433				0.0473094	0.0523543	0.0500628	0.0503324	0.0473034	0.048789	0.0498225	0.0514965	0.0508078	0.0493222	0.0491345	0.047577		0.0496934	0.0493585	TRUE			0.993261	0.739541
7639	NM_001278556,NM_001287222	ARPC3	actin related protein 2/3 complex, subunit 3, 21kDa				90.87	84.53	86.1	89.8	87.73	90.78	83.45	80.76	80.79	78.27	81.92	81		81.0317	88.3017			1.08972	0.000353452				0.0508939	0.0478899	0.0486886	0.0501203	0.0493686	0.0490212	0.053181	0.0528444	0.0506324	0.0489408	0.0511188	0.0496616		0.0510632	0.0493304	TRUE			0.966067	0.0647416
15455	NM_003017	SRSF3	serine/arginine-rich splicing factor 3				88.38	88.09	88.01	86.63	87.53	90.93	79.89	76.27	74.86	73.52	77.04	75.98		76.26	88.2617			1.15738	1.64898e-06				0.0494993	0.0499068	0.0497687	0.048351	0.0492561	0.0491022	0.0509123	0.0499064	0.0469159	0.0459707	0.0480737	0.0465838		0.0480605	0.049314	TRUE			1.02608	0.186053
18711	NM_001290049,NM_003715	USO1	USO1 vesicle transport factor				87.01	88.05	88.73	85.72	89.67	89.78	76.23	76.13	75.43	72.3	74.38	70.57		74.1733	88.16			1.18857	6.88671e-07				0.048732	0.0498841	0.0501759	0.0478431	0.0504603	0.0484812	0.0485798	0.0498148	0.0472732	0.0452078	0.0464138	0.0432669		0.0467594	0.0492628	TRUE			1.05354	0.0492372
121	NM_003400	XPO1	exportin 1				88.97	87.19	88.21	86.91	87.34	89.67	82.05	81.48	81.54	78.12	86.29	81.47		81.825	88.0483			1.07606	0.00117222				0.0498297	0.0493969	0.0498818	0.0485073	0.0491491	0.0484218	0.0522888	0.0533155	0.0511024	0.048847	0.0538458	0.0499497		0.0515582	0.0491978	TRUE			0.954219	0.0300849
1849	NM_001291446,NM_001291447,NM_005407	SALL2	spalt-like transcription factor 2				88.73	87.41	87.86	84.27	89.67	89.99	81.52	74.82	75.63	73.58	73.11	72.79		75.2417	87.9883			1.16941	2.88279e-05				0.0496953	0.0495216	0.0496839	0.0470338	0.0504603	0.0485946	0.051951	0.0489576	0.0473985	0.0460082	0.0456213	0.044628		0.0474274	0.0491649	TRUE			1.03663	0.191046
15335	NM_001012333,NM_001012334,NM_001270550,NM_001270551,NM_001270552,NM_002391	MDK	midkine (neurite growth-promoting factor 2)				84.56	86.36	88.91	88.75	89.33	89.31	83.02	76.77	79.22	83.87	80.33	81.57		80.7967	87.87			1.08754	0.000436119				0.0473598	0.0489267	0.0502777	0.0495342	0.050269	0.0482274	0.052907	0.0502336	0.0496484	0.0524423	0.0501267	0.050011		0.0508948	0.0490991	TRUE			0.964717	0.0370549
14645	NM_194247	HNRNPA3	heterogeneous nuclear ribonucleoprotein A3				87.77	85.78	89.77	85.88	88.44	89.38	86.93	85.08	86.28	77.17	82.52	78.62		82.7667	87.8367			1.06126	0.0276824				0.0491576	0.0485981	0.050764	0.0479324	0.0497682	0.0482652	0.0553987	0.0556712	0.054073	0.048253	0.0514933	0.0482024		0.0521819	0.0490809	TRUE			0.940573	0.0772397
2665	NM_001697	ATP5O	ATP synthase, H+ transporting, mitochondrial F1 complex, O subunit				86.5	81.6	87.09	91.38	91	89.06	77.03	79.82	79.68	75.66	75.79	77.17		77.525	87.7717			1.13217	0.000355821				0.0484464	0.0462299	0.0492485	0.0510021	0.0512088	0.0480924	0.0490896	0.0522293	0.0499367	0.0473088	0.0472937	0.0473134		0.0488619	0.049038	TRUE			1.0036	0.878088
4272	NM_001271606,NM_006317	BASP1	brain abundant, membrane attached signal protein 1				86.72	89.71	88.81	85.23	87.42	88.5	67.03	68.01	68.66	66.22	68.75	68.07		67.79	87.7317			1.29417	3.39415e-09				0.0485696	0.0508246	0.0502211	0.0475696	0.0491942	0.04779	0.0427169	0.0445016	0.0430303	0.0414061	0.0429006	0.0417341		0.0427149	0.0490282	TRUE			1.1478	4.79381e-06
4661	NM_001358	DHX15	DEAH (Asp-Glu-Ala-His) box helicase 15				87.01	86.43	88.33	85.2	89.33	89.49	82.07	82.6	84.32	78.12	81.83	80.71		81.6083	87.6317			1.07381	0.000303531				0.048732	0.0489663	0.0499497	0.0475529	0.050269	0.0483246	0.0523015	0.0540484	0.0528447	0.048847	0.0510627	0.0494838		0.0514313	0.0489658	TRUE			0.952061	0.0298994
18657	NM_006886	ATP5E	ATP synthase, H+ transporting, mitochondrial F1 complex, epsilon subunit				85.19	87.17	87.19	89.45	89.31	87.26	75.62	79.17	76.69	75.83	83.8	85.28		79.3983	87.595			1.10323	0.00362826				0.0477127	0.0493856	0.049305	0.0499249	0.0502577	0.0471204	0.0481911	0.051804	0.0480628	0.0474151	0.052292	0.0522857		0.0500084	0.0489511	TRUE			0.978856	0.359452
3737	NM_005914,NM_182746	MCM4	minichromosome maintenance complex component 4				89.15	85.65	87.01	87.12	86.52	89.86	76.55	75.33	76.62	74.21	75.7	72.59		75.1667	87.5517			1.16477	9.23118e-08				0.0499306	0.0485244	0.0492032	0.0486245	0.0486877	0.0485244	0.0487838	0.0492914	0.048019	0.0464021	0.0472375	0.0445053		0.0473732	0.0489158	TRUE			1.03256	0.0850227
11237	NM_001190702	MTRNR2L8	MT-RNR2-like 8				92.02	91.1	87.38	88.11	85.62	80.88	92.09	94.39	91.51	99.64	94.79	100.49		95.485	87.5183			0.916566	0.00544524				0.051538	0.0516121	0.0494125	0.049177	0.0481812	0.0436752	0.0586871	0.0617631	0.0573507	0.062303	0.0591498	0.061611		0.0601441	0.0489327	TRUE			0.81359	3.04657e-05
107	NM_001286055,NM_001286056,NM_001839	CNN3	calponin 3, acidic				85.96	88.02	87.51	87.58	85.19	90.78	77.64	80.13	78.88	78.22	80.49	79.61		79.1617	87.5067			1.10542	1.66722e-05				0.0481439	0.0498671	0.049486	0.0488812	0.0479393	0.0490212	0.0494784	0.0524322	0.0494353	0.0489095	0.0502265	0.0488093		0.0498819	0.0488898	TRUE			0.980111	0.154321
14902	NM_015878,NM_148174	AZIN1	antizyme inhibitor 1				86.14	85.11	88.95	87.62	86.4	90.14	89.75	85.45	87.12	79.46	87.31	82.06		85.1917	87.3933			1.02584	0.241306				0.0482447	0.0482185	0.0503003	0.0489035	0.0486202	0.0486756	0.0571958	0.0559133	0.0545995	0.0496849	0.0544823	0.0503115		0.0536979	0.0488271	TRUE			0.909294	0.0100007
4776	NM_001032393,NM_019597	HNRNPH2	heterogeneous nuclear ribonucleoprotein H2 (H')				86.08	84.64	88.24	86.88	88.74	89.71	81.96	80.39	81.45	76.42	77.93	73.07		78.5367	87.3817			1.11262	0.000596712				0.0482111	0.0479522	0.0498988	0.0484905	0.049937	0.0484434	0.0522314	0.0526023	0.051046	0.047784	0.0486291	0.0447996		0.0495154	0.0488222	TRUE			0.986	0.607821
1622	NM_015315	LARP1	La ribonucleoprotein domain family, member 1				88.6	88.44	87.85	85.25	86.65	86.96	83.64	82.57	81.19	83.81	80.65	83.58		82.5733	87.2917			1.05714	0.000102606				0.0496225	0.0501051	0.0496782	0.0475808	0.0487609	0.0469584	0.0533021	0.0540288	0.050883	0.0524048	0.0503264	0.0512434		0.0520314	0.0487843	TRUE			0.937594	0.0021554
4798	NM_001008709,NM_002708,NM_206873	PPP1CA	protein phosphatase 1, catalytic subunit, alpha isozyme				86.21	85.24	85.76	88.85	87.73	89	85.91	82.38	82.03	82.79	82.27	83.54		83.1533	87.1317			1.04784	0.00120994				0.0482839	0.0482922	0.0484964	0.0495901	0.0493686	0.04806	0.0547487	0.0539044	0.0514095	0.051767	0.0513373	0.0512189		0.0523976	0.0486819	TRUE			0.929085	0.00106348
2574	NM_003902	FUBP1	far upstream element (FUSE) binding protein 1				86.94	86.68	88	84.66	86.72	89.18	95.09	91.11	94.12	87.27	87.09	86.24		90.1533	87.03			0.965355	0.109858				0.0486928	0.049108	0.0497631	0.0472515	0.0488003	0.0481572	0.0605989	0.0596168	0.0589865	0.0545683	0.054345	0.0528742		0.0568316	0.0486288	TRUE			0.855664	0.00123705
6296	NM_000478,NM_001127501,NM_001177520	ALPL	alkaline phosphatase, liver/bone/kidney				83.95	87.66	86.58	87.66	87.29	89.01	85.72	80.68	82.29	84.69	85.91	83.21		83.75	87.025			1.0391	0.0138587				0.0470182	0.0496632	0.0489601	0.0489259	0.049121	0.0480654	0.0546276	0.0527921	0.0515724	0.0529551	0.0536086	0.0510165		0.0527621	0.0486256	TRUE			0.921602	0.000145939
15645	NM_015161	ARL6IP1	ADP-ribosylation factor-like 6 interacting protein 1				87.2	83.83	88.09	87.55	85.75	89.37	84.99	84.23	85.1	82.24	89.02	80.87		84.4083	86.965			1.03029	0.0997635				0.0488384	0.0474933	0.049814	0.0488645	0.0482544	0.0482598	0.0541624	0.055115	0.0533335	0.0514231	0.0555493	0.0495819		0.0531942	0.0485874	TRUE			0.913397	0.00329205
11144	NM_001243084,NM_001530,NM_181054	HIF1A	hypoxia inducible factor 1, alpha subunit (basic helix-loop-helix transcription factor)				87.53	84	88.36	83.89	88.05	88.82	75.96	73.7	76.12	74.63	76.08	75.68		75.3617	86.775			1.15145	9.92229e-06				0.0490232	0.0475896	0.0499666	0.0468217	0.0495487	0.0479628	0.0484078	0.0482248	0.0477056	0.0466647	0.0474746	0.0463998		0.0474796	0.0484855	TRUE			1.02119	0.128425
9547	NM_001256012,NM_001256095,NM_005964	MYH10	myosin, heavy chain 10, non-muscle				86.65	86.84	86.69	85.81	87.11	86.81	80.34	77.44	78.84	76.49	75.47	74.13		77.1183	86.6517			1.12362	0.000103332				0.0485304	0.0491986	0.0490223	0.0478933	0.0490197	0.0468774	0.051199	0.050672	0.0494103	0.0478278	0.047094	0.0454495		0.0486088	0.0484236	TRUE			0.996191	0.855045
817	NM_014501	UBE2S	ubiquitin-conjugating enzyme E2S				82.56	86.49	85.25	86.27	86.09	91.92	73.24	71.25	74.32	72.22	69.61	76.02		72.7767	86.43			1.18761	8.77269e-06				0.0462397	0.0490003	0.048208	0.0481501	0.0484457	0.0496369	0.0466744	0.0466216	0.0465775	0.0451578	0.0434373	0.0466083		0.0458462	0.0482801	TRUE			1.05309	0.00679948
18581	NM_001282386,NM_001282387,NM_005896	IDH1	isocitrate dehydrogenase 1 (NADP+), soluble				86.97	82.62	87.18	86.75	85.54	88.77	84.81	86.34	87.77	83.95	89.37	77.59		84.9717	86.305			1.01569	0.500348				0.0487096	0.0468078	0.0492994	0.048418	0.0481362	0.0479358	0.0540477	0.0564956	0.0550068	0.0524924	0.0557677	0.0475709		0.0535635	0.0482178	TRUE			0.900199	0.00893689
9294	NM_001281501,NM_001281502,NM_004265	FADS2	fatty acid desaturase 2				86.05	85.66	86.78	85.65	86.59	86.9	85.86	87.06	88.66	91.04	91.18	89.87		88.945	86.2717			0.969944	0.028078				0.0481943	0.0485301	0.0490732	0.047804	0.0487271	0.046926	0.0547168	0.0569667	0.0555646	0.0569256	0.0568972	0.0550998		0.0560285	0.0482091	TRUE			0.86044	8.34487e-08
2317	NM_001281437,NM_001281438,NM_007002,NM_175573	ADRM1	adhesion regulating molecule 1				83.1	85.09	87.19	87.32	86.97	87.56	86.71	84.84	86.12	80.67	86.74	88.08		85.5267	86.205			1.00793	0.609875				0.0465421	0.0482072	0.049305	0.0487361	0.0489409	0.0472824	0.0552585	0.0555141	0.0539727	0.0504414	0.0541266	0.0540024		0.053886	0.048169	TRUE			0.893906	0.000153806
1326	NM_013943	CLIC4	chloride intracellular channel 4				84.96	83.99	87.67	85.37	88.24	85.98	74.82	74.95	75.49	74.61	76.9	71.82		74.765	86.035			1.15074	3.29905e-07				0.0475838	0.047584	0.0495764	0.0476478	0.0496556	0.0464292	0.0476813	0.0490427	0.0473108	0.0466522	0.0479863	0.0440333		0.0471178	0.0480795	TRUE			1.02041	0.296517
2224	NM_001126050,NM_001126051,NM_004494	HDGF	hepatoma-derived growth factor				83.87	85.03	85.02	85.38	87.37	87.04	66.59	66.29	66.22	63.26	66.3	63.28		65.3233	85.6183			1.31069	6.06107e-10				0.0469734	0.0481732	0.0480779	0.0476533	0.049166	0.0470016	0.0424364	0.0433761	0.0415011	0.0395553	0.0413718	0.0387973		0.041173	0.0478409	TRUE			1.16195	5.1472e-05
835	NM_021243	ABRACL	ABRA C-terminal like				82.92	83.5	90.8	86.16	85.21	85.1	87.3	77.6	79.76	76.18	82.99	76.43		80.0433	85.615			1.06961	0.0286395				0.0464413	0.0473064	0.0513464	0.0480887	0.0479505	0.045954	0.0556345	0.0507767	0.0499868	0.0476339	0.0517865	0.0468597		0.0504464	0.0478479	TRUE			0.94849	0.121569
18212	NM_001164317,NM_001164318,NM_001164319,NM_001457	FLNB	filamin B, beta				85.87	85.26	86.11	86.65	83.79	85.48	89.9	87.8	91.36	91.08	90.48	93.37		90.665	85.5267			0.943326	0.000364226				0.0480935	0.0483035	0.0486943	0.0483622	0.0471514	0.0461592	0.0572914	0.057451	0.0572567	0.0569506	0.0564604	0.0572457		0.0571093	0.047794	TRUE			0.836887	2.718e-07
17144	NM_001128844,NM_001128845,NM_001128846,NM_001128847,NM_001128848,NM_001128849,NM_003072	SMARCA4	SWI/SNF related, matrix associated, actin dependent regulator of chromatin, subfamily a, member 4				84.84	85.39	83.41	85.78	84.87	88.44	82.75	80.91	80.71	79.22	77.74	79.15		80.08	85.455			1.06712	0.000284427				0.0475166	0.0483771	0.0471675	0.0478766	0.0477592	0.0477576	0.0527349	0.0529426	0.0505822	0.0495348	0.0485105	0.0485273		0.050472	0.0477424	TRUE			0.945919	0.0191679
15051	NM_006513	SARS	seryl-tRNA synthetase				83.21	83.78	88.93	84.52	86.24	85.97	75.84	74.63	74.26	72.26	75.91	76.15		74.8417	85.4417			1.14163	3.0679e-06				0.0466037	0.047465	0.050289	0.0471733	0.0485301	0.0464238	0.0483313	0.0488333	0.0465399	0.0451828	0.0473686	0.046688		0.0471573	0.0477475	TRUE			1.01252	0.478592
5700	NM_001286086	LOC102288414	uncharacterized LOC102288414				82.99	88.65	86.84	83.11	83.8	86.51	80.92	73.91	74.49	75.01	71.38	73.4		74.8517	85.3167			1.13981	0.000113681				0.0464805	0.0502241	0.0491071	0.0463864	0.0471571	0.0467154	0.0515687	0.0483622	0.046684	0.0469024	0.0445418	0.045002		0.0471768	0.0476784	TRUE			1.01063	0.694009
8991	NM_002128	HMGB1	high mobility group box 1				83.37	83.16	85.86	85.4	87.01	86.39	82.67	78.79	73.55	71.82	74.3	74.57		75.95	85.1983			1.12177	0.00148443				0.0466933	0.0471137	0.0485529	0.0476645	0.0489634	0.0466506	0.0526839	0.0515554	0.0460949	0.0449077	0.0463639	0.0457193		0.0478875	0.0476064	TRUE			0.99413	0.849559
1224	NM_001011546,NM_006870	DSTN	destrin (actin depolymerizing factor)				84.57	81.99	86.86	87.57	84.4	85.57	81.36	79.74	78.28	73.97	81.76	76.68		78.6317	85.16			1.08302	0.0016697				0.0473654	0.0464509	0.0491184	0.0488756	0.0474947	0.0462078	0.0518491	0.052177	0.0490593	0.0462521	0.051019	0.0470129		0.0495616	0.0475855	TRUE			0.960129	0.126327
5933	NM_004060,NM_199246	CCNG1	cyclin G1				82.12	81.93	86.5	86.23	84.06	87.42	82.21	78.69	79.42	79.15	80.11	75.74		79.22	84.71			1.0693	0.00171681				0.0459932	0.0464169	0.0489148	0.0481277	0.0473034	0.0472068	0.0523908	0.0514899	0.0497738	0.049491	0.0499894	0.0464366		0.0499286	0.0473272	TRUE			0.947897	0.0261134
8974	NM_001197320,NM_021960,NM_182763	MCL1	myeloid cell leukemia 1				85.34	84.42	83.85	83.81	83.89	85.49	96.24	95.14	96.31	92.3	96.94	92.97		94.9833	84.4667			0.889279	8.28793e-06				0.0477967	0.0478276	0.0474163	0.0467771	0.0472077	0.0461646	0.0613318	0.0622538	0.060359	0.0577135	0.0604915	0.0570004		0.0598583	0.0471983	TRUE			0.788501	7.69047e-06
12700	NM_001135811,NM_001135812,NM_021238	FAM60A	family with sequence similarity 60, member A				83.88	83.62	84.81	83.89	83.29	86.8	77.79	76	76.39	74.17	77.37	73.46		75.8633	84.3817			1.11229	3.83465e-06				0.046979	0.0473744	0.0479591	0.0468217	0.0468701	0.046872	0.049574	0.0497298	0.0478748	0.0463771	0.0482796	0.0450387		0.0478123	0.0471461	TRUE			0.986065	0.422001
8758	NM_003074	SMARCC1	SWI/SNF related, matrix associated, actin dependent regulator of chromatin, subfamily c, member 1				84.62	83.47	84.43	82.63	84.17	86.67	81.98	79.85	80.7	77.34	79.08	76.75		79.2833	84.3317			1.06367	0.000660013				0.0473934	0.0472894	0.0477443	0.0461185	0.0473653	0.0468018	0.0522442	0.052249	0.050576	0.0483593	0.0493467	0.0470559		0.0499718	0.0471188	TRUE			0.942907	0.0197977
7798	NM_001142298,NM_001142299,NM_003900	SQSTM1	sequestosome 1				85.66	83.86	86.94	83.49	81.43	82.86	96.27	95.57	99.92	98.92	105.56	105.65		100.315	84.04			0.837761	7.80364e-05				0.0479759	0.0475103	0.0491636	0.0465985	0.0458234	0.0447444	0.0613509	0.0625352	0.0626214	0.0618528	0.0658704	0.0647746		0.0631676	0.0469694	TRUE			0.743568	1.4193e-08
10888	NM_001278708,NM_001278709,NM_002808	PSMD2	proteasome (prosome, macropain) 26S subunit, non-ATPase, 2				84.52	80.81	82.86	85.37	85.2	85.35	74.42	72.67	76.32	73.73	77.15	74.91		74.8667	84.0183			1.12224	4.16784e-06				0.0473374	0.0457824	0.0468564	0.0476478	0.0479449	0.046089	0.0474263	0.0475508	0.0478309	0.046102	0.0481423	0.0459278		0.0471634	0.046943	TRUE			0.995327	0.678948
3876	NM_032737	LMNB2	lamin B2				81.66	83.94	81.73	84.79	84.23	87.14	73.01	72.5	73.56	71.58	70.7	71.13		72.08	83.915			1.16419	2.25673e-06				0.0457356	0.0475556	0.0462174	0.047324	0.047399	0.0470556	0.0465278	0.0474396	0.0461012	0.0447576	0.0441175	0.0436102		0.0454256	0.0468812	TRUE			1.03204	0.0681441
5109	NM_015276	USP22	ubiquitin specific peptidase 22				84.43	82.33	83.16	82.77	83.56	87.03	78.93	77.91	79.16	77.02	80.27	76.05		78.2233	83.88			1.07231	0.000130618				0.047287	0.0466435	0.0470261	0.0461966	0.047022	0.0469962	0.0503005	0.0509795	0.0496108	0.0481592	0.0500892	0.0466267		0.0492943	0.0468619	TRUE			0.950655	0.012984
4207	NM_006010	MANF	mesencephalic astrocyte-derived neurotrophic factor				83.2	81.74	86.53	80.64	86.25	84.06	78.86	76.35	77.48	67.62	74.29	72.35		74.4917	83.7367			1.12411	0.00134683				0.0465981	0.0463093	0.0489318	0.0450078	0.0485358	0.0453924	0.0502559	0.0499588	0.0485579	0.0422815	0.0463577	0.0443582		0.0469617	0.0467959	TRUE			0.996469	0.91296
7173	NM_004255	COX5A	cytochrome c oxidase subunit Va				80.71	85.13	81.8	86.07	81.85	86.5	77.65	76.76	76.21	69.73	75.57	73.58		74.9167	83.6767			1.11693	0.000240712				0.0452035	0.0482298	0.046257	0.0480384	0.0460597	0.04671	0.0494848	0.0502271	0.047762	0.0436009	0.0471564	0.0451123		0.0472239	0.0467498	TRUE			0.98996	0.689745
5227	NM_001282415,NM_001282416,NM_032805	ZSCAN10	zinc finger and SCAN domain containing 10				80.85	84.82	83.05	86.35	83.01	83.35	82.39	80.71	78.73	83.84	80.86	86.3		82.1383	83.5717			1.01745	0.308644				0.0452819	0.0480542	0.0469639	0.0481947	0.0467125	0.045009	0.0525055	0.0528117	0.0493413	0.0524236	0.0504574	0.052911		0.0517417	0.0467027	TRUE			0.902612	0.000109267
5502	NM_002271	IPO5	importin 5				82.62	82.83	83.52	84.14	82.66	83.84	74.3	76.04	76.3	75.24	79.87	75.59		76.2233	83.2683			1.09243	0.000126549				0.0462733	0.0469268	0.0472297	0.0469612	0.0465156	0.0452736	0.0473499	0.0497559	0.0478184	0.0470462	0.0498396	0.0463447		0.0480258	0.04653	TRUE			0.968855	0.0565011
4214	NM_014366,NM_206825,NM_206826	GNL3	guanine nucleotide binding protein-like 3 (nucleolar)				83.41	81.76	82.91	81.52	82.52	86.97	79.97	80.87	80.04	77.12	76.9	77.54		78.74	83.1817			1.05641	0.00215507				0.0467157	0.0463206	0.0468847	0.0454989	0.0464368	0.0469638	0.0509632	0.0529164	0.0501623	0.0482217	0.0479863	0.0475402		0.0496317	0.0464701	TRUE			0.936299	0.012826
12595	NM_004638,NM_080686	PRRC2A	proline-rich coiled-coil 2A				82.82	83.89	81.6	83.28	83.68	83.49	83.63	79.75	80.4	83.09	79.92	81.91		81.45	83.1267			1.02059	0.0621723				0.0463853	0.0475273	0.0461439	0.0464813	0.0470895	0.0450846	0.0532957	0.0521835	0.0503879	0.0519546	0.0498708	0.0502195		0.0513187	0.046452	TRUE			0.905167	5.78736e-05
3944	NM_006636	MTHFD2	methylenetetrahydrofolate dehydrogenase (NADP+ dependent) 2, methenyltetrahydrofolate cyclohydrolase				82.65	81.98	83.55	83.74	82.82	83.62	71.23	76.41	75.73	71.07	78.48	74.39		74.5517	83.06			1.11413	0.000645355				0.0462901	0.0464452	0.0472466	0.046738	0.0466056	0.0451548	0.0453934	0.049998	0.0474612	0.0444387	0.0489723	0.0456089		0.0469788	0.0464134	TRUE			0.987965	0.570209
11974	NM_001002031,NM_005176	ATP5G2	ATP synthase, H+ transporting, mitochondrial Fo complex, subunit C2 (subunit 9)				81	82.05	82.82	82.1	85.97	83.61	81.25	76.13	78.61	79.1	77.74	78.24		78.5117	82.925			1.05621	0.00117882				0.045366	0.0464849	0.0468338	0.0458227	0.0483782	0.0451494	0.051779	0.0498148	0.0492661	0.0494598	0.0485105	0.0479694		0.0494666	0.0463392	TRUE			0.936777	0.0015484
4433	NM_001009999,NM_015013	KDM1A	lysine (K)-specific demethylase 1A				83.66	82.18	82.29	81.68	82.22	85	77.54	77.59	77.02	75.63	76.12	74.1		76.3333	82.8383			1.08522	5.91811e-06				0.0468557	0.0465585	0.0465341	0.0455882	0.046268	0.0459	0.0494147	0.0507702	0.0482696	0.04729	0.0474996	0.0454311		0.0481125	0.0462841	TRUE			0.961997	0.0595436
5234	NM_003009	SEPW1	selenoprotein W, 1				79.89	83.84	84.32	82.85	83.42	82.26	72.1	74.26	74.13	78.4	79.87	73.73		75.415	82.7633			1.09744	0.000897661				0.0447443	0.047499	0.0476821	0.0462413	0.0469432	0.0444204	0.0459479	0.0485912	0.0464584	0.0490221	0.0498396	0.0452043		0.0475106	0.046255	TRUE			0.973574	0.221102
6345	NM_001659	ARF3	ADP-ribosylation factor 3				81.84	79.87	84.5	82.11	82.97	84.62	77.78	76.62	78.57	76.92	80.57	77.54		78	82.6517			1.05964	0.00065339				0.0458364	0.0452498	0.0477838	0.0458282	0.04669	0.0456948	0.0495676	0.0501354	0.049241	0.0480966	0.0502764	0.0475402		0.0491429	0.0461805	TRUE			0.939719	0.000551502
16947	NM_001293	CLNS1A	chloride channel, nucleotide-sensitive, 1A				81.53	80.38	82.02	83.88	83.99	83.81	74.74	74.47	76	66.62	71.5	69.22		72.0917	82.6017			1.14579	0.000400935				0.0456628	0.0455388	0.0463814	0.0468161	0.047264	0.0452574	0.0476303	0.0487286	0.0476304	0.0416562	0.0446167	0.0424392		0.0454502	0.0461534	TRUE			1.01547	0.597709
13660	NM_005760	CEBPZ	CCAAT/enhancer binding protein (C/EBP), zeta				83.13	81.94	82.9	80.11	83.75	82.93	81.7	80.69	79.13	71.81	75.76	74.24		77.2217	82.46			1.06784	0.0201245				0.0465589	0.0464226	0.0468791	0.044712	0.0471289	0.0447822	0.0520657	0.0527986	0.049592	0.0449015	0.047275	0.045517		0.0486916	0.0460806	TRUE			0.946377	0.117144
9104	NM_001114614,NM_005928	MFGE8	milk fat globule-EGF factor 8 protein				82.73	82.33	82	83.78	82.39	81.38	66.91	66.21	68.16	63.91	69.96	67.82		67.1617	82.435			1.22741	1.19846e-06				0.0463349	0.0466435	0.0463701	0.0467603	0.0463636	0.0439452	0.0426404	0.0433238	0.0427169	0.0399617	0.0436557	0.0415808		0.0423132	0.0460696	TRUE			1.08878	0.000387607
12027	NM_001130440,NM_003133	SRP9	signal recognition particle 9kDa				81.53	77.83	84.82	82.66	82.62	84.5	74.2	73.87	73.28	73.03	76.53	79.35		75.0433	82.3267			1.09706	0.000488984				0.0456628	0.0440941	0.0479648	0.0461352	0.046493	0.04563	0.0472861	0.048336	0.0459257	0.0456643	0.0477554	0.0486499		0.0472696	0.0459967	TRUE			0.973071	0.108659
10511	NM_004044	ATIC	5-aminoimidazole-4-carboxamide ribonucleotide formyltransferase/IMP cyclohydrolase				81.09	81.48	80.74	84.63	82.78	82.98	82	79.66	78.42	77.54	77.61	76.02		78.5417	82.2833			1.04764	0.00562733				0.0454164	0.046162	0.0456576	0.0472347	0.0465831	0.0448092	0.0522569	0.0521246	0.049147	0.0484843	0.0484294	0.0466083		0.0495084	0.0459772	TRUE			0.928673	0.0100495
17661	NM_006476	ATP5L	ATP synthase, H+ transporting, mitochondrial Fo complex, subunit G				81.43	80.14	81.75	80.87	82.89	86.15	76.52	72.75	75.42	73.64	73.77	72.08		74.03	82.205			1.11043	3.23166e-05				0.0456068	0.0454028	0.0462288	0.0451362	0.046645	0.046521	0.0487646	0.0476032	0.0472669	0.0460457	0.0460332	0.0441927		0.046651	0.0459234	TRUE			0.984403	0.332594
1764	NM_001006684,NM_153333	TCEAL8	transcription elongation factor A (SII)-like 8				84.13	81.8	83.72	79.1	80.34	83.71	80.33	79.31	77.13	75.6	76.4	77.81		77.7633	82.1333			1.0562	0.00302987				0.047119	0.0463432	0.0473428	0.0441483	0.04521	0.0452034	0.0511927	0.0518956	0.0483386	0.0472713	0.0476743	0.0477058		0.049013	0.0458945	TRUE			0.936372	0.0112175
12551	NM_001033930,NM_003333	UBA52	ubiquitin A-52 residue ribosomal protein fusion product 1				78.93	82.6	81.48	81.78	81.93	84.88	78.36	77.81	74.53	72.95	76.63	81.89		77.0283	81.9333			1.06368	0.0107972				0.0442066	0.0467965	0.0460761	0.0456441	0.0461048	0.0458352	0.0499372	0.0509141	0.0467091	0.0456143	0.0478178	0.0502072		0.0485333	0.0457772	TRUE			0.943212	0.0235494
6434	NM_001031684,NM_001195446	SRSF7	serine/arginine-rich splicing factor 7				83.05	79.79	80.05	80.74	82.94	84.28	75.67	72.13	73.8	69.94	74.06	69.44		72.5067	81.8083			1.12829	3.45236e-05				0.0465141	0.0452045	0.0452674	0.0450636	0.0466731	0.0455112	0.0482229	0.0471975	0.0462516	0.0437322	0.0462141	0.0425741		0.0456987	0.0457057	TRUE			1.00015	0.994221
8242	NM_001199163,NM_002805	PSMC5	proteasome (prosome, macropain) 26S subunit, ATPase, 5				82.39	78.78	80.39	83.48	82.71	82.97	74.61	74.15	75.78	73.68	73.36	72.17		73.9583	81.7867			1.10585	1.2712e-05				0.0461445	0.0446323	0.0454597	0.0465929	0.0465437	0.0448038	0.0475474	0.0485192	0.0474925	0.0460707	0.0457773	0.0442478		0.0466092	0.0456961	TRUE			0.980411	0.241395
15609	NM_001098209,NM_001098210,NM_001904	CTNNB1	catenin (cadherin-associated protein), beta 1, 88kDa				82.25	80.29	81.95	82.31	81.11	82.71	75.75	77.37	77.02	75.5	81.33	79.14		77.685	81.77			1.05258	0.00463478				0.046066	0.0454878	0.0463418	0.0459399	0.0456433	0.0446634	0.0482739	0.0506262	0.0482696	0.0472087	0.0507507	0.0485212		0.0489417	0.0456904	TRUE			0.933567	0.00153631
13599	NM_005119	THRAP3	thyroid hormone receptor associated protein 3				80.44	80.09	80.75	81.21	82.56	83.91	80.65	76.71	76.47	71.56	73.01	70.8		74.8667	81.4933			1.08851	0.00583838				0.0450523	0.0453745	0.0456633	0.0453259	0.0464593	0.0453114	0.0513966	0.0501943	0.0479249	0.0447451	0.0455589	0.0434079		0.0472046	0.0455311	TRUE			0.964547	0.254833
3133	NM_001287737	SETSIP	SET-like protein				80.44	81.21	80.35	81.59	81.08	83.62	76.75	71.39	69.32	64.73	62.84	62.94		67.995	81.3817			1.19688	0.00159123				0.0450523	0.046009	0.0454371	0.045538	0.0456264	0.0451548	0.0489112	0.0467133	0.0434439	0.0404745	0.0392127	0.0385889		0.0428907	0.0454696	TRUE			1.06013	0.195159
5777	NM_006445	PRPF8	pre-mRNA processing factor 8				81.92	80.78	79.22	81.21	81.44	81.69	84.74	84.12	86.53	83.53	84.54	80.89		84.0583	81.0433			0.964132	0.00843613				0.0458812	0.0457654	0.0447981	0.0453259	0.045829	0.0441126	0.0540031	0.055043	0.0542297	0.0522298	0.0527538	0.0495941		0.0529756	0.0452854	TRUE			0.854835	7.50974e-05
2103	NM_030981	RAB1B	RAB1B, member RAS oncogene family				78.32	77.82	80.75	80.6	83.4	85.12	80.56	78.7	80.24	81.73	76.78	77.26		79.2117	81.0017			1.0226	0.235811				0.043865	0.0440884	0.0456633	0.0449855	0.046932	0.0459648	0.0513392	0.0514965	0.0502877	0.0511042	0.0479114	0.0473686		0.0499179	0.0452498	TRUE			0.906484	0.000603672
16854	NM_006666	RUVBL2	RuvB-like AAA ATPase 2				77.97	80.39	80.28	83.36	81	82.72	75.18	70.74	72.29	71.32	68.24	72.34		71.685	80.9533			1.12929	2.1162e-05				0.0436689	0.0455444	0.0453975	0.0465259	0.0455814	0.0446688	0.0479107	0.0462879	0.0453053	0.0445951	0.0425824	0.0443521		0.0451722	0.0452312	TRUE			1.0013	0.94586
18364	NM_004155	SERPINB9	serpin peptidase inhibitor, clade B (ovalbumin), member 9				80.91	79.81	80.97	79.11	83.81	80.06	69.84	72.69	72.84	74.91	76.94	72.4		73.27	80.7783			1.10247	0.000155831				0.0453155	0.0452158	0.0457877	0.0441538	0.0471627	0.0432324	0.0445076	0.0475639	0.04565	0.0468398	0.0480113	0.0443889		0.0461602	0.0451447	TRUE			0.977999	0.254724
4288	NM_013336	SEC61A1	Sec61 alpha 1 subunit (S. cerevisiae)				78.94	81.45	79.48	82.02	78.95	83.71	77.15	76.54	78.04	79.61	81.91	77.62		78.4783	80.7583			1.02905	0.0718649				0.0442122	0.046145	0.0449451	0.045778	0.0444278	0.0452034	0.0491661	0.0500831	0.0489089	0.0497787	0.0511126	0.0475893		0.0494398	0.0451186	TRUE			0.912597	5.19647e-05
18001	NM_005030	PLK1	polo-like kinase 1				80.98	79.91	80.19	78.56	80.45	84.31	78.4	74.99	75.29	74.61	74.37	77.02		75.78	80.7333			1.06536	0.000741805				0.0453548	0.0452725	0.0453466	0.0438469	0.0452719	0.0455274	0.0499627	0.0490689	0.0471854	0.0466522	0.0464076	0.0472214		0.0477497	0.0451033	TRUE			0.944578	0.00451737
10205	NM_001194954,NM_001194955,NM_001194956,NM_001282278,NM_018834,NM_199189	MATR3	matrin 3				80.26	77.98	80.13	82.19	81.27	81.84	79.95	77.27	77.97	72.63	76.4	73.79		76.335	80.6117			1.05602	0.0101031				0.0449515	0.044179	0.0453127	0.0458729	0.0457334	0.0441936	0.0509505	0.0505608	0.048865	0.0454142	0.0476743	0.0452411		0.0481176	0.0450405	TRUE			0.93605	0.0268101
1274	NM_007208	MRPL3	mitochondrial ribosomal protein L3				79.25	78.35	78.7	80.7	82.6	83.94	75.06	72.77	74.3	68.99	74.88	71.74		72.9567	80.59			1.10463	0.000185294				0.0443858	0.0443887	0.044504	0.0450413	0.0464818	0.0453276	0.0478342	0.0476162	0.046565	0.0431382	0.0467258	0.0439842		0.0459773	0.0450215	TRUE			0.979213	0.306665
17	NM_001260489,NM_001260490,NM_015925,NM_205834,NM_205835	LSR	lipolysis stimulated lipoprotein receptor				76.16	81.04	79.75	85.07	78.52	82.17	83.61	79.45	78.9	84.55	79.02	82.82		81.3917	80.4517			0.988451	0.577567				0.0426552	0.0459127	0.0450978	0.0474803	0.0441858	0.0443718	0.0532829	0.0519872	0.0494479	0.0528675	0.0493092	0.0507774		0.0512787	0.0449506	TRUE			0.876594	6.56747e-05
5746	NM_005620	S100A11	S100 calcium binding protein A11				78.13	78.38	83.87	79.17	80.97	81.73	87.1	87.44	95	91.96	94.89	93.23		91.6033	80.375			0.877424	0.000138401				0.0437585	0.0444057	0.0474276	0.0441873	0.0455645	0.0441342	0.0555071	0.0572154	0.059538	0.0575009	0.0592123	0.0571598		0.0576889	0.044913	TRUE			0.778538	2.81458e-08
6000	NM_006816	LMAN2	lectin, mannose-binding 2				76.41	79.65	81	82.52	81.54	80.26	79.03	74.93	75.85	71.89	76.21	73.17		75.18	80.23			1.06717	0.00381679				0.0427952	0.0451252	0.0458046	0.0460571	0.0458853	0.0433404	0.0503642	0.0490296	0.0475364	0.0449515	0.0475558	0.0448609		0.0473831	0.0448346	TRUE			0.946217	0.0415048
3880	NM_005561	LAMP1	lysosomal-associated membrane protein 1				80.93	78.53	80.64	82.21	78.7	79.15	79.28	78.84	80.4	76.08	83.63	78.75		79.4967	80.0267			1.00667	0.663438				0.0453267	0.0444906	0.0456011	0.0458841	0.0442871	0.042741	0.0505235	0.0515881	0.0503879	0.0475714	0.0521859	0.0482821		0.0500898	0.0447218	TRUE			0.892832	0.000228526
468	NM_001286220,NM_002080	GOT2	glutamic-oxaloacetic transaminase 2, mitochondrial				79.15	79.13	78.2	82.9	78.73	81.88	74.3	75.68	73.39	73.39	76.75	76.53		75.0067	79.9983			1.06655	0.00061856				0.0443298	0.0448306	0.0442213	0.0462692	0.044304	0.0442152	0.0473499	0.0495204	0.0459947	0.0458894	0.0478927	0.046921		0.0472613	0.044695	TRUE			0.945699	0.00379948
18187	NM_006432	NPC2	Niemann-Pick disease, type C2				78.6	77.19	80.3	80.49	79.75	82.83	76.3	72.32	77.16	72.2	72.4	76.49		74.4783	79.86			1.07226	0.00173545				0.0440218	0.0437315	0.0454088	0.0449241	0.044878	0.0447282	0.0486244	0.0473218	0.0483574	0.0451453	0.0451783	0.0468965		0.0469206	0.0446154	TRUE			0.95087	0.0112775
653	NM_003908	EIF2S2	eukaryotic translation initiation factor 2, subunit 2 beta, 38kDa				78.61	75.92	80.94	79.78	80.63	82.44	73.52	71.99	70.19	67.99	68.91	69.78		70.3967	79.72			1.13244	2.13439e-05				0.0440274	0.043012	0.0457707	0.0445278	0.0453732	0.0445176	0.0468528	0.0471059	0.0439892	0.0425129	0.0430005	0.0427825		0.044374	0.0445381	TRUE			1.0037	0.86607
10819	NM_003145	SSR2	signal sequence receptor, beta (translocon-associated protein beta)				79.94	77.29	78.48	84.11	79.83	78.6	75.7	69.97	76.22	75.46	78.63	76.27		75.375	79.7083			1.05749	0.0179279				0.0447723	0.0437881	0.0443796	0.0469445	0.044923	0.042444	0.0482421	0.0457841	0.0477683	0.0471837	0.0490659	0.0467616		0.0474676	0.0445419	TRUE			0.938365	0.00376692
16217	NM_001145713,NM_001145714,NM_005500	SAE1	SUMO1 activating enzyme subunit 1				81.44	77.82	76.86	79.38	80.97	81.69	72.45	73.38	72.35	67.67	74.39	72.62		72.1433	79.6933			1.10465	0.000140193				0.0456124	0.0440884	0.0434635	0.0443045	0.0455645	0.0441126	0.0461709	0.0480154	0.0453429	0.0423128	0.0464201	0.0445237		0.0454643	0.0445243	TRUE			0.979325	0.314495
8322	NM_004146	NDUFB7	NADH dehydrogenase (ubiquinone) 1 beta subcomplex, 7, 18kDa				75.87	80.51	81.44	80.91	79.72	78.69	78.4	74.41	73.58	69.12	76.06	74.28		74.3083	79.5233			1.07018	0.0075101				0.0424928	0.0456124	0.0460535	0.0451585	0.0448611	0.0424926	0.0499627	0.0486894	0.0461137	0.0432194	0.0474622	0.0455415		0.0468315	0.0444451	TRUE			0.949044	0.073477
11688	NM_001004333	RNASEK	ribonuclease, RNase K				76.54	77.8	80.08	80.86	80.46	81.38	74.06	69.22	73.93	72.54	70.64	72.66		72.175	79.52			1.10177	5.5707e-05				0.042868	0.0440771	0.0452844	0.0451306	0.0452775	0.0439452	0.0471969	0.0452933	0.0463331	0.0453579	0.04408	0.0445483		0.0454683	0.0444305	TRUE			0.977176	0.122381
9730	NM_006805	HNRNPA0	heterogeneous nuclear ribonucleoprotein A0				78.1	79.44	78.28	79.7	81.27	80.28	69.65	71.48	70.16	69.53	70.95	73.76		70.9217	79.5117			1.12112	1.65177e-06				0.0437417	0.0450062	0.0442665	0.0444831	0.0457334	0.0433512	0.0443865	0.0467721	0.0439704	0.0434758	0.0442735	0.0452227		0.0446835	0.0444304	TRUE			0.994335	0.67967
7763	NM_007278	GABARAP	GABA(A) receptor-associated protein				78.94	76.87	79.2	81.07	78.21	81.73	70.25	69.78	68.98	72.27	72	69.14		70.4033	79.3367			1.12689	3.65564e-06				0.0442122	0.0435502	0.0447868	0.0452478	0.0440114	0.0441342	0.0447689	0.0456598	0.0432308	0.0451891	0.0449287	0.0423901		0.0443612	0.0443238	TRUE			0.999155	0.949611
11381	NM_001135653,NM_001135654,NM_003819	PABPC4	poly(A) binding protein, cytoplasmic 4 (inducible form)				79.99	78.31	77.85	79.07	76.56	80.95	73.08	70.39	73.25	68.66	70.97	69.82		71.0283	78.7883			1.10925	1.49206e-05				0.0448003	0.044366	0.0440233	0.0441315	0.0430829	0.043713	0.0465724	0.0460589	0.0459069	0.0429318	0.0442859	0.042807		0.0447605	0.0440195	TRUE			0.983445	0.339209
1719	NM_003013	SFRP2	secreted frizzled-related protein 2				77.61	77.3	79.22	79.73	78.16	80.36	102.47	90.45	91.64	94.72	90.6	93.52		93.9	78.73			0.838445	0.000267175				0.0434673	0.0437938	0.0447981	0.0444999	0.0439833	0.0433944	0.065302	0.059185	0.0574322	0.0592267	0.0565353	0.0573376		0.0591698	0.0439895	TRUE			0.743444	5.99304e-05
16717	NM_001098534,NM_001199697,NM_001199698,NM_004639,NM_080702,NM_080703	BAG6	BCL2-associated athanogene 6				77.82	79.39	78.03	78.23	77.7	80.39	75.48	74.07	77.78	75.61	75.58	76.02		75.7567	78.5933			1.03744	0.00152083				0.0435849	0.0449779	0.0441251	0.0436627	0.0437244	0.0434106	0.0481019	0.0484669	0.0487459	0.0472775	0.0471626	0.0466083		0.0477272	0.0439143	TRUE			0.92011	7.96072e-06
13515	NM_006023	CDC123	cell division cycle 123				78.04	77.31	78.31	77.46	78.36	81.98	71.81	68.99	72.09	66.09	69.92	64.81		68.9517	78.5767			1.13959	0.000129403				0.0437081	0.0437995	0.0442835	0.0432329	0.0440958	0.0442692	0.045763	0.0451428	0.0451799	0.0413248	0.0436307	0.0397354		0.0434628	0.0438982	TRUE			1.01002	0.682338
1420	NM_001030001,NM_001032	RPS29	ribosomal protein S29				74.74	73.61	80.75	78.7	81.42	80.52	76.87	70.23	70.27	71.91	67.08	72.16		71.42	78.29			1.09619	0.0046338				0.0418599	0.0417033	0.0456633	0.043925	0.0458178	0.0434808	0.0489877	0.0459542	0.0440393	0.044964	0.0418586	0.0442417		0.0450076	0.0437417	TRUE			0.971874	0.32229
14668	NM_007192	SUPT16H	suppressor of Ty 16 homolog (S. cerevisiae)				78.74	76.97	78.74	76.74	78.58	79.19	72.35	68.47	71.13	64.31	68.1	65.64		68.3333	78.16			1.1438	0.000285661				0.0441002	0.0436068	0.0445266	0.0428311	0.0442196	0.0427626	0.0461072	0.0448026	0.0445783	0.0402118	0.042495	0.0402443		0.0430732	0.0436745	TRUE			1.01396	0.591672
18913	NM_018976	SLC38A2	solute carrier family 38, member 2				80.61	76.52	79.34	78.01	76.22	77.6	81.5	81.85	85.1	81.05	85.83	79.99		82.5533	78.05			0.945449	0.0040713				0.0451475	0.0433519	0.0448659	0.0435399	0.0428916	0.041904	0.0519383	0.0535576	0.0533335	0.0506791	0.0535587	0.0490423		0.0520183	0.0436168	TRUE			0.83849	8.67763e-06
24063	NR_026673	RPL23P8	ribosomal protein L23 pseudogene 8				81.24	75.31	76.34	79.48	77.74	76.97	75.73	74.45	77.07	80.49	78.64	78.27		77.4417	77.8467			1.00523	0.753181				0.0455004	0.0426664	0.0431695	0.0443604	0.0437469	0.0415638	0.0482612	0.0487155	0.048301	0.0503289	0.0490721	0.0479878		0.0487777	0.0435012	TRUE			0.891825	3.31655e-05
8385	NM_014188	SSU72	SSU72 RNA polymerase II CTD phosphatase homolog (S. cerevisiae)				78.31	78.45	78.13	76.23	75.97	78.13	65.73	66.84	65.84	66.58	64.88	63.38		65.5417	77.5367			1.18301	1.01101e-08				0.0438594	0.0444453	0.0441817	0.0425464	0.0427509	0.0421902	0.0418884	0.043736	0.041263	0.0416312	0.0404857	0.0388586		0.0413105	0.043329	TRUE			1.04886	0.0293497
14290	NM_003213,NM_201441,NM_201443	TEAD4	TEA domain family member 4				77.64	79.06	75.31	78.22	74.33	79.12	85.15	84.32	86.25	87.32	87.45	89.96		86.7417	77.28			0.890921	9.52658e-06				0.0434841	0.0447909	0.042587	0.0436571	0.041828	0.0427248	0.0542644	0.0551739	0.0540542	0.0545996	0.0545696	0.055155		0.0546361	0.0431787	TRUE			0.790295	5.22183e-08
12597	NM_001039465,NM_006925	SRSF5	serine/arginine-rich splicing factor 5				76.81	76.29	77.29	78.09	76.94	77.6	74.2	73.54	72.33	68.5	71.25	70.07		71.6483	77.17			1.07707	0.00102085				0.0430192	0.0432216	0.0437067	0.0435845	0.0432967	0.041904	0.0472861	0.0481201	0.0453303	0.0428318	0.0444607	0.0429603		0.0451649	0.0431221	TRUE			0.954771	0.0723315
17832	NM_199203	TMEM189-UBE2V1	TMEM189-UBE2V1 readthrough				76.2	74.94	77.92	76.99	80.17	76.16	71.24	70.51	71.17	71.08	71.74	71.31		71.175	77.0633			1.08273	0.000370891				0.0426776	0.0424568	0.0440629	0.0429706	0.0451143	0.0411264	0.0453998	0.0461374	0.0446034	0.044445	0.0447664	0.0437206		0.0448454	0.0430681	TRUE			0.960368	0.026192
17119	NM_001134709,NM_003472	DEK	DEK oncogene				77.15	75.97	77.24	77.32	76.26	78.39	67.72	66.28	65.8	63.1	63.99	61.82		64.785	77.055			1.1894	7.75521e-06				0.0432097	0.0430403	0.0436784	0.0431548	0.0429141	0.0423306	0.0431566	0.0433696	0.0412379	0.0394553	0.0399304	0.0379022		0.040842	0.0430546	TRUE			1.05418	0.0534653
23680	NR_030615	MIR877	microRNA 877				74.65	78.13	79.3	74.88	81.27	73.02	63.83	69.76	77.09	56.62	66.16	63.48		66.1567	76.875			1.16201	0.0103261				0.0418095	0.044264	0.0448433	0.0417929	0.0457334	0.0394308	0.0406776	0.0456467	0.0483135	0.0354034	0.0412845	0.03892		0.0417076	0.042979	TRUE			1.03048	0.568126
17267	NM_002213	ITGB5	integrin, beta 5				75.86	76.58	74.35	79.95	77.64	76.22	64.18	66.42	66.82	69.33	70.79	64.94		67.08	76.7667			1.1444	3.24673e-05				0.0424872	0.0433859	0.0420441	0.0446227	0.0436906	0.0411588	0.0409006	0.0434612	0.0418771	0.0433508	0.0441736	0.0398151		0.0422631	0.0428982	TRUE			1.01503	0.477069
7678	NM_018228	VRTN	vertebrae development associated				74.75	75.86	74.86	75.02	78.26	79.72	66.96	64.66	65.3	63.87	64.66	62.47		64.6533	76.4117			1.18187	1.28943e-06				0.0418655	0.042978	0.0423325	0.0418711	0.0440395	0.0430488	0.0426722	0.0423096	0.0409245	0.0399367	0.0403484	0.0383007		0.0407487	0.0426892	TRUE			1.04762	0.0324409
12360	NM_014280	DNAJC8	DnaJ (Hsp40) homolog, subfamily C, member 8				74.43	72.87	79.47	72.87	78.52	78.42	74.68	72.31	66.01	71.88	66.42	65.75		69.5083	76.0967			1.09478	0.00921095				0.0416863	0.041284	0.0449394	0.0406711	0.0441858	0.0423468	0.047592	0.0473152	0.0413695	0.0449452	0.0414467	0.0403117		0.0438301	0.0425189	TRUE			0.970086	0.403754
10837	NM_002901	RCN1	reticulocalbin 1, EF-hand calcium binding domain				75.27	74.88	77.1	76.7	76.97	75.34	71.15	68.56	70.33	65.73	70.42	69.39		69.2633	76.0433			1.09789	9.54404e-05				0.0421567	0.0424228	0.0435992	0.0428087	0.0433136	0.0406836	0.0453424	0.0448615	0.0440769	0.0410997	0.0439427	0.0425434		0.0436445	0.0424975	TRUE			0.973719	0.171017
2455	NM_138425	C12orf57	chromosome 12 open reading frame 57				73.33	72.5	77.12	76.18	77.32	77.1	72.89	75.89	75.59	74.38	73.29	73.9		74.3233	75.5917			1.01707	0.24045				0.0410702	0.0410744	0.0436105	0.0425185	0.0435106	0.041634	0.0464513	0.0496578	0.0473734	0.0465084	0.0457336	0.0453085		0.0468389	0.0422364	TRUE			0.901738	0.000227344
4334	NM_006465	ARID3B	AT rich interactive domain 3B (BRIGHT-like)				76.68	74.95	73.77	75.3	75.93	76.27	72	69.59	71.87	75.18	72.05	72.04		72.1217	75.4833			1.04661	0.00393888				0.0429464	0.0424624	0.0417161	0.0420274	0.0427284	0.0411858	0.0458841	0.0455354	0.0450421	0.0470087	0.0449599	0.0441681		0.045433	0.0421778	TRUE			0.92835	8.54388e-05
3918	NM_001127192,NM_001127193,NM_001127194,NM_001127195,NM_001127196,NM_003418	CNBP	CCHC-type zinc finger, nucleic acid binding protein				74.73	73.38	75.31	77.28	74	77.41	67.86	69.21	69.21	64.73	70.31	67.38		68.1167	75.3517			1.10621	4.94725e-05				0.0418543	0.041573	0.042587	0.0431325	0.0416423	0.0418014	0.0432458	0.0452868	0.043375	0.0404745	0.0438741	0.0413111		0.0429279	0.0420984	TRUE			0.980678	0.315511
584	NM_004786	TXNL1	thioredoxin-like 1				74.93	72.25	78.06	74.58	76.6	75.56	68.74	67.57	68.5	60.57	68.88	65.01		66.545	75.33			1.13202	0.000438495				0.0419663	0.0409328	0.0441421	0.0416255	0.0431054	0.0408024	0.0438066	0.0442137	0.04293	0.0378733	0.0429818	0.039858		0.0419439	0.0420957	TRUE			1.00362	0.898908
17896	NM_016047	SF3B6	splicing factor 3b, subunit 6, 14kDa				71.2	74.99	73.96	76.26	76.58	77.97	69.1	67.75	64.88	62.3	68.67	63.02		65.9533	75.16			1.13959	0.000169473				0.0398772	0.0424851	0.0418236	0.0425632	0.0430941	0.0421038	0.044036	0.0443315	0.0406613	0.038955	0.0428507	0.0386379		0.0415787	0.0419912	TRUE			1.00992	0.724651
12986	NM_016199	LSM7	LSM7 homolog, U6 small nuclear RNA associated (S. cerevisiae)				73.63	69.82	75.17	76.42	79.34	76.34	70.9	71.76	66.05	62.4	68.32	65.32		67.4583	75.12			1.11358	0.00292059				0.0412382	0.0395561	0.0425078	0.0426525	0.0446473	0.0412236	0.0451831	0.0469554	0.0413946	0.0390176	0.0426323	0.0400481		0.0425385	0.0419709	TRUE			0.986657	0.701742
279	NM_003707	RUVBL1	RuvB-like AAA ATPase 1				75.16	72.46	73.58	76.01	74.67	78.65	67.11	65.99	65.26	61.87	62.98	59.04		63.7083	75.0883			1.17863	3.3312e-05				0.0420951	0.0410517	0.0416087	0.0424236	0.0420193	0.042471	0.0427678	0.0431798	0.0408995	0.0386862	0.0393001	0.0361978		0.0401719	0.0419449	TRUE			1.04414	0.164528
10700	NM_001142624,NM_001142625,NM_001144942,NM_001144943,NM_001256276,NM_001256277,NM_001256278,NM_031934	RAB34	RAB34, member RAS oncogene family				73.34	75.4	73.24	77.96	73.82	76.32	72.74	72.93	73.63	71.84	73.21	76.71		73.51	75.0133			1.02045	0.176424				0.0410758	0.0427174	0.0414164	0.043512	0.041541	0.0412128	0.0463557	0.0477209	0.0461451	0.0449202	0.0456837	0.0470313		0.0463095	0.0419126	TRUE			0.905053	1.54529e-05
16868	NM_001282232,NM_001282233,NM_001282234,NM_002791	PSMA6	proteasome (prosome, macropain) subunit, alpha type, 6				76.6	72.46	74.24	74.93	74.59	76.64	70.17	68.37	72.49	64.87	70.12	67.37		68.8983	74.91			1.08725	0.00129977				0.0429016	0.0410517	0.0419819	0.0418209	0.0419743	0.0413856	0.0447179	0.0447372	0.0454306	0.040562	0.0437555	0.0413049		0.043418	0.0418527	TRUE			0.963947	0.118929
1297	NM_021128	POLR2L	polymerase (RNA) II (DNA directed) polypeptide L, 7.6kDa				71.48	75.23	71.59	75.91	77.24	78	71.79	70.06	65.67	67.04	62.08	65.26		66.9833	74.9083			1.11831	0.00165238				0.0400341	0.0426211	0.0404834	0.0423678	0.0434655	0.04212	0.0457503	0.045843	0.0411564	0.0419189	0.0387385	0.0400113		0.0422364	0.0418486	TRUE			0.99082	0.778084
8380	NM_001660	ARF4	ADP-ribosylation factor 4				74.37	73.16	77.62	72.4	77.58	74.31	73.21	74.24	73.33	72.98	78.06	72.26		74.0133	74.9067			1.01207	0.488003				0.0416527	0.0414483	0.0438933	0.0404088	0.0436569	0.0401274	0.0466552	0.0485781	0.0459571	0.045633	0.0487102	0.044303		0.0466394	0.0418646	TRUE			0.897621	0.000571606
12957	NM_001031696,NM_001291311,NM_012268	PLD3	phospholipase D family, member 3				76.03	74.53	73.53	77.39	72.89	74.96	70.8	71.98	73.08	75.51	78.42	78.15		74.6567	74.8883			1.0031	0.87926				0.0425824	0.0422245	0.0415804	0.0431939	0.0410176	0.0404784	0.0451194	0.0470993	0.0458004	0.047215	0.0489348	0.0479142		0.0470139	0.0418462	TRUE			0.890082	3.859e-05
18631	NM_001199823	NEDD8-MDP1	NEDD8-MDP1 readthrough				73.17	72.78	73.93	74.71	76.48	77.7	69.18	70	62.5	56.12	58.67	65.73		63.7	74.795			1.17418	0.00354951				0.0409806	0.041233	0.0418066	0.0416981	0.0430379	0.041958	0.044087	0.0458037	0.0391697	0.0350908	0.0366106	0.0402994		0.0401769	0.0417857	TRUE			1.04004	0.391193
16939	NM_174936	PCSK9	proprotein convertase subtilisin/kexin type 9				74.61	76.66	70.64	76.35	73.62	75.44	71.15	77.45	75.79	75.02	73.39	72.51		74.2183	74.5533			1.00451	0.802855				0.0417871	0.0434312	0.0399462	0.0426134	0.0414284	0.0407376	0.0453424	0.0506785	0.0474988	0.0469086	0.045796	0.0444563		0.0467801	0.0416573	TRUE			0.890492	0.00113313
17154	NM_002161,NM_013417	IARS	isoleucyl-tRNA synthetase				75.6	73.15	74.01	73.81	73.74	75.41	67.21	69.68	70.71	69.17	71.96	68.2		69.4883	74.2867			1.06905	0.000338258				0.0423416	0.0414426	0.0418519	0.0411957	0.041496	0.0407214	0.0428316	0.0455943	0.0443151	0.0432507	0.0449037	0.0418138		0.0437849	0.0415082	TRUE			0.948003	0.00881316
11623	NM_001134493	TOMM6	translocase of outer mitochondrial membrane 6 homolog (yeast)				77.89	71.51	73.92	71.59	72.95	77.25	66.53	67.96	66.33	62.52	68.82	62.22		65.73	74.185			1.12863	0.000354602				0.0436241	0.0405135	0.041801	0.0399567	0.0410514	0.041715	0.0423982	0.0444689	0.04157	0.0390926	0.0429443	0.0381474		0.0414369	0.0414436	TRUE			1.00016	0.995328
712	NM_001286625,NM_001286626,NM_001286627,NM_006711,NM_080594	RNPS1	RNA binding protein S1, serine-rich domain				73	75.08	74.26	73.81	74.16	74.74	70.22	65.91	67.77	63.7	68.9	67.77		67.3783	74.175			1.10087	0.000455742				0.0408854	0.0425361	0.0419932	0.0411957	0.0417323	0.0403596	0.0447498	0.0431275	0.0424725	0.0398304	0.0429942	0.0415502		0.0424541	0.0414504	TRUE			0.976358	0.221312
18909	NM_001271957,NM_001271958,NM_001271959,NM_001271960,NM_001271961,NM_014437	SLC39A1	solute carrier family 39 (zinc transporter), member 1				72.89	72.36	74.22	75.74	74.08	75.05	70.1	66.93	69.42	70.16	70.26	69.5		69.395	74.0567			1.06718	8.01812e-05				0.0408238	0.0409951	0.0419706	0.0422729	0.0416873	0.040527	0.0446733	0.0437949	0.0435066	0.0438697	0.0438429	0.0426108		0.0437164	0.0413795	TRUE			0.946543	0.000145419
16201	NM_002810	PSMD4	proteasome (prosome, macropain) 26S subunit, non-ATPase, 4				74.19	70.85	75.37	74.37	71.35	77.12	65.4	63.47	64.04	60.76	66.14	62.97		63.7967	73.875			1.15798	1.47065e-05				0.0415519	0.0401396	0.0426209	0.0415083	0.040151	0.0416448	0.0416781	0.0415309	0.0401349	0.0379921	0.041272	0.0386073		0.0402025	0.0412694	TRUE			1.02654	0.194816
16261	NM_001011724,NM_001011725	HNRNPA1L2	heterogeneous nuclear ribonucleoprotein A1-like 2				70.13	73.83	74.1	73.96	74.81	75.36	73.25	71.77	68.82	67.53	69.3	69.78		70.075	73.6983			1.05171	0.00980774				0.039278	0.0418279	0.0419028	0.0412795	0.0420981	0.0406944	0.0466807	0.0469619	0.0431306	0.0422253	0.0432439	0.0427825		0.0441708	0.0411801	TRUE			0.932292	0.0153817
10556	NM_015172	PRRC2C	proline-rich coiled-coil 2C				75.31	75.17	74.02	70.59	73.69	72	78.02	75.35	76.09	71.92	70.76	70.44		73.7633	73.4633			0.995933	0.845395				0.0421791	0.0425871	0.0418575	0.0393986	0.0414678	0.03888	0.0497206	0.0493044	0.0476868	0.0449702	0.0441549	0.0431872		0.046504	0.0410617	TRUE			0.882971	0.00314672
14380	NM_005911	MAT2A	methionine adenosyltransferase II, alpha				74.2	73.89	72.48	74.07	72.72	73.2	68.38	70.32	69.13	72.34	72.67	70.09		70.4883	73.4267			1.04169	0.00659316				0.0415575	0.0418619	0.0409867	0.0413409	0.040922	0.039528	0.0435772	0.0460131	0.0433249	0.0452329	0.0453468	0.0429726		0.0444112	0.0410328	TRUE			0.923929	0.000469296
14798	NM_052876	NACC1	nucleus accumbens associated 1, BEN and BTB (POZ) domain containing				72.9	72.65	72.13	73.47	72.94	76.47	70.26	69.08	69.65	72.45	72.2	71.12		70.7933	73.4267			1.0372	0.0111433				0.0408294	0.0411594	0.0407887	0.041006	0.0410458	0.0412938	0.0447753	0.0452017	0.0436507	0.0453016	0.0450535	0.0436041		0.0445978	0.0410205	TRUE			0.919787	5.16787e-05
17541	NM_031966	CCNB1	cyclin B1				73.35	71.64	72.64	74.3	72.38	75.97	67.73	67.6	66.96	64.91	70.88	66.95		67.505	73.38			1.08703	0.000209655				0.0410814	0.0405872	0.0410771	0.0414692	0.0407307	0.0410238	0.0431629	0.0442333	0.0419649	0.040587	0.0442298	0.0410474		0.0425376	0.0409949	TRUE			0.963734	0.0621633
662	NM_020436	SALL4	spalt-like transcription factor 4				72.92	73.94	72.14	73.11	71.39	74.46	67.85	68.53	68.24	68.7	67.3	64.96		67.5967	72.9933			1.07984	2.90072e-05				0.0408406	0.0418902	0.0407944	0.0408051	0.0401735	0.0402084	0.0432394	0.0448418	0.0427671	0.0429568	0.0419958	0.0398273		0.0426047	0.0407854	TRUE			0.957297	0.0426358
7625	NM_014713	LAPTM4A	lysosomal protein transmembrane 4 alpha				70.68	72.32	72.86	73.08	75.73	72.42	70.09	71.26	68.88	71.05	72.76	70.64		70.78	72.8483			1.02922	0.0371348				0.039586	0.0409724	0.0412016	0.0407883	0.0426158	0.0391068	0.0446669	0.0466282	0.0431682	0.0444262	0.0454029	0.0433098		0.0446004	0.0407118	TRUE			0.912813	0.000361544
19088	NR_027158,NR_027159,NR_027160,NR_027161,NR_027162,NR_027163,NR_027164,NR_027165,NR_027166,NR_027167,NR_027168,NR_027169,NR_027170,NR_027171,NR_027172,NR_027173,NR_027174,NR_027175,NR_027176,NR_027177,NR_027178,NR_027179,NR_027667,NR_045021,NR_045022,NR_045023,NR_045024,NR_045025,NR_045026,NR_045027,NR_045028,NR_045029	LRRC75A-AS1	LRRC75A antisense RNA 1				72.34	73.13	71.3	73.96	71.91	74.38	67.61	70.27	66.1	62.78	70.74	66.32		67.3033	72.8367			1.08221	0.00430861				0.0405157	0.0414313	0.0403194	0.0412795	0.0404662	0.0401652	0.0430865	0.0459804	0.0414259	0.0392552	0.0441424	0.0406612		0.0424253	0.0406962	TRUE			0.959245	0.147783
15211	NM_024830	LPCAT1	lysophosphatidylcholine acyltransferase 1				71.77	72.91	72.85	73.66	72.47	72.54	76.55	73.01	74.6	74.67	74.9	71.95		74.28	72.7			0.978729	0.0620562				0.0401965	0.0413067	0.0411959	0.041112	0.0407813	0.0391716	0.0487838	0.0477733	0.046753	0.0466898	0.0467383	0.044113		0.0468085	0.0406273	TRUE			0.867948	3.59843e-05
10913	NM_006835	CCNI	cyclin I				71.95	71.13	73.32	74.78	72.08	72.86	67.02	68.13	68.86	64.87	69.37	68.52		67.795	72.6867			1.07215	0.000224684				0.0402973	0.0402982	0.0414617	0.0417371	0.0405618	0.0393444	0.0427105	0.0445801	0.0431556	0.040562	0.0432875	0.04201		0.0427176	0.0406168	TRUE			0.95082	0.0115723
5772	NM_002105	H2AFX	H2A histone family, member X				70.88	72.5	70.58	74.42	73.05	72.81	57.76	56.49	56.78	58.09	58.65	64.58		58.725	72.3733			1.23241	1.64305e-05				0.039698	0.0410744	0.0399122	0.0415362	0.0411077	0.0393174	0.0368093	0.0369636	0.0355849	0.0363226	0.0365982	0.0395944		0.0369788	0.040441	TRUE			1.09363	0.000668477
6768	NM_001243088,NM_001243089,NM_021953,NM_202002,NM_202003	FOXM1	forkhead box M1				72.61	70.99	72.24	71.03	74.49	72.76	70.14	68.91	68.27	69.4	69.14	70.61		69.4117	72.3533			1.04238	0.00135503				0.0406669	0.0402189	0.0408509	0.0396441	0.041918	0.0392904	0.0446988	0.0450905	0.0427859	0.0433945	0.043144	0.0432914		0.0437342	0.0404316	TRUE			0.924484	0.000112767
16466	NM_007235	XPOT	exportin, tRNA				73.26	71.87	71.6	69.49	72.58	74.83	68.47	67.08	69.8	64.78	68.95	64.57		67.275	72.2717			1.07427	0.00166743				0.041031	0.0407175	0.040489	0.0387846	0.0408432	0.0404082	0.0436345	0.0438931	0.0437448	0.0405057	0.0430254	0.0395882		0.0423986	0.0403789	TRUE			0.952364	0.0463922
5491	NM_004888	ATP6V1G1	ATPase, H+ transporting, lysosomal 13kDa, V1 subunit G1				71.98	70.37	71.26	72.24	72.88	74.8	69.6	67.93	65.31	61.5	62.05	61.05		64.5733	72.255			1.11896	0.00221017				0.0403141	0.0398677	0.0402968	0.0403195	0.041012	0.040392	0.0443547	0.0444492	0.0409308	0.0384548	0.0387198	0.0374301		0.0407232	0.040367	TRUE			0.991253	0.788775
2209	NM_015934	NOP58	NOP58 ribonucleoprotein				72.47	70	73.55	71.5	72.93	72.65	69.85	66.52	69.87	69.46	68.68	65.33		68.285	72.1833			1.05709	0.00265544				0.0405885	0.039658	0.0415917	0.0399065	0.0410402	0.039231	0.044514	0.0435266	0.0437886	0.043432	0.042857	0.0400542		0.0430287	0.040336	TRUE			0.93742	0.00624767
9731	NM_016139	CHCHD2	coiled-coil-helix-coiled-coil-helix domain containing 2				72.71	71.19	73.53	73.81	70.73	71.06	63.06	60.07	61.32	63.42	67.6	62.76		63.0383	72.1717			1.14489	7.49662e-05				0.0407229	0.0403322	0.0415804	0.0411957	0.0398021	0.0383724	0.0401869	0.0393061	0.0384302	0.0396553	0.042183	0.0384785		0.0397067	0.0403343	TRUE			1.01581	0.414322
438	NM_005898,NM_203364	CAPRIN1	cell cycle associated protein 1				72.91	71.11	70.54	72.88	72.02	73.48	68.95	67.88	69.34	66.6	67.65	63.78		67.3667	72.1567			1.0711	0.000985545				0.040835	0.0402869	0.0398896	0.0406767	0.0405281	0.0396792	0.0439404	0.0444165	0.0434565	0.0416437	0.0422142	0.0391039		0.0424625	0.0403159	TRUE			0.949446	0.04229
15928	NM_001113202,NM_001113203	NACA	nascent polypeptide-associated complex alpha subunit				70.73	70.26	70.4	74.5	70.94	75.76	67.19	68.62	66.7	64.32	68.05	67.26		67.0233	72.0983			1.07572	0.00202655				0.039614	0.0398053	0.0398104	0.0415809	0.0399203	0.0409104	0.0428188	0.0449007	0.0418019	0.0402181	0.0424638	0.0412375		0.0422402	0.0402736	TRUE			0.953443	0.0292361
3459	NM_001128852,NM_001128853,NM_001128854,NM_015908	SRRT	serrate, RNA effector molecule				70.75	70.61	71.51	73.33	71.73	74.21	74.33	70.08	72.36	72.2	67.67	68.01		70.775	72.0233			1.01764	0.340901				0.0396252	0.0400036	0.0404381	0.0409278	0.0403649	0.0400734	0.047369	0.0458561	0.0453491	0.0451453	0.0422267	0.0416973		0.0446073	0.0402389	TRUE			0.90207	0.0040765
14592	NM_001256577,NM_001256580,NM_006013	RPL10	ribosomal protein L10				71.02	71.48	70.4	72.94	71.46	74.09	68.05	67.32	68.99	69.68	74.94	72.09		70.1783	71.8983			1.02451	0.2234				0.0397764	0.0404965	0.0398104	0.0407102	0.0402129	0.0400086	0.0433669	0.0440501	0.0432371	0.0435696	0.0467633	0.0441988		0.0441976	0.0401692	TRUE			0.908854	0.000408647
11235	NM_002537	OAZ2	ornithine decarboxylase antizyme 2				71.35	69.54	70.66	69.54	74.03	76.08	73.71	73.64	71.91	69.18	70.39	72.94		71.9617	71.8667			0.99868	0.944078				0.0399612	0.0393974	0.0399575	0.0388125	0.0416592	0.0410832	0.0469739	0.0481855	0.0450671	0.043257	0.043924	0.0447199		0.0453546	0.0401452	TRUE			0.885141	0.000369705
4006	NM_001252129,NM_012321	LSM4	LSM4 homolog, U6 small nuclear RNA associated (S. cerevisiae)				69.85	72.15	71.33	71.76	71.47	74.42	64.4	62.35	61.23	58.43	60.28	61.31		61.3333	71.83			1.17114	2.24646e-06				0.0391211	0.0408761	0.0403364	0.0400516	0.0402186	0.0401868	0.0410408	0.040798	0.0383738	0.0365352	0.0376153	0.0375895		0.0386588	0.0401318	TRUE			1.0381	0.111825
14340	NM_018476	BEX1	brain expressed, X-linked 1				68.35	71.86	72.41	70.64	72.54	74.67	58.28	56.12	53.13	52.4	52.57	52.63		54.1883	71.745			1.32399	1.35313e-07				0.038281	0.0407118	0.0409471	0.0394265	0.0408207	0.0403218	0.0371407	0.0367215	0.0332974	0.0327647	0.0328042	0.0322678		0.034166	0.0400848	TRUE			1.17324	0.000479516
3960	NM_001207067,NM_001207068,NM_001207069,NM_014670	BZW1	basic leucine zipper and W2 domains 1				69.73	69.27	73.36	73.06	70.34	74.5	68.34	67.95	69.09	63.09	68.42	64.43		66.8867	71.71			1.07211	0.00528052				0.0390539	0.0392445	0.0414843	0.0407771	0.0395827	0.04023	0.0435517	0.0444623	0.0432998	0.039449	0.0426947	0.0395024		0.04216	0.0400621	TRUE			0.95024	0.0661655
1203	NM_002788,NM_152132	PSMA3	proteasome (prosome, macropain) subunit, alpha type, 3				70.68	71.26	72.9	72.1	69.14	73.92	67	64.29	66.45	63.44	69.87	66.79		66.3067	71.6667			1.08084	0.00113355				0.039586	0.0403719	0.0412242	0.0402413	0.0389074	0.0399168	0.0426977	0.0420674	0.0416453	0.0396679	0.0435995	0.0409493		0.0417712	0.0400413	TRUE			0.958586	0.0279355
7353	NM_003254	TIMP1	TIMP metallopeptidase inhibitor 1				66.13	74.46	71.38	75	69.73	71.71	69.07	68.14	70.68	76.03	70.34	75.98		71.7067	71.4017			0.995747	0.878011				0.0370377	0.0421848	0.0403646	0.0418599	0.0392394	0.0387234	0.0440169	0.0445867	0.0442963	0.0475401	0.0438928	0.0465838		0.0451528	0.0399016	TRUE			0.883703	0.000507051
14517	NM_014502	PRPF19	pre-mRNA processing factor 19				71.29	71.55	70.13	72.6	70.23	72.49	70.39	68.11	69.55	67.47	67.1	66.98		68.2667	71.3817			1.04563	0.00173763				0.0399276	0.0405362	0.0396578	0.0405204	0.0395208	0.0391446	0.0448581	0.044567	0.0435881	0.0421877	0.041871	0.0410658		0.043023	0.0398846	TRUE			0.927053	0.00300185
13578	NM_003680	YARS	tyrosyl-tRNA synthetase				71.5	71.67	69.34	71.76	70.49	73.47	59.42	59.85	62.41	57.9	62.26	60.37		60.3683	71.3717			1.18227	4.06018e-07				0.0400453	0.0406042	0.039211	0.0400516	0.0396671	0.0396738	0.0378672	0.0391622	0.0391133	0.0362038	0.0388508	0.0370132		0.0380351	0.0398755	TRUE			1.04839	0.0124817
17761	NM_001207000,NM_031372	HNRNPDL	heterogeneous nuclear ribonucleoprotein D-like				69.42	71.26	70.97	71.55	71.09	73.85	72.67	69.22	69.07	63.32	64.7	65.94		67.4867	71.3567			1.05734	0.0408182				0.0388803	0.0403719	0.0401328	0.0399344	0.0400047	0.039879	0.0463111	0.0452933	0.0432872	0.0395928	0.0403734	0.0404282		0.0425477	0.0398672	TRUE			0.937	0.0684313
6890	NM_001286352,NM_001286353,NM_020190	OLFML3	olfactomedin-like 3				69.47	68.9	70.61	71.85	74.29	72.63	75.92	72.5	73.56	74.12	75.53	72.11		73.9567	71.2917			0.963965	0.0300524				0.0389083	0.0390348	0.0399292	0.0401018	0.0418055	0.0392202	0.0483823	0.0474396	0.0461012	0.0463459	0.0471314	0.0442111		0.0466019	0.0398333	TRUE			0.854757	5.30624e-06
948	NM_000801,NM_001199786,NM_054014	FKBP1A	FK506 binding protein 1A, 12kDa				70.26	68.75	72.45	72.03	71.54	71.26	66.2	65.82	64.36	63.08	65.73	63.95		64.8567	71.0483			1.09547	9.241e-06				0.0393508	0.0389499	0.0409697	0.0402023	0.040258	0.0384804	0.0421879	0.0430686	0.0403354	0.0394427	0.0410161	0.0392081		0.0408765	0.0397018	TRUE			0.971263	0.145433
831	NM_001206426,NM_001206427,NM_032747	USMG5	up-regulated during skeletal muscle growth 5 homolog (mouse)				69.64	71.78	72.69	71.43	70.76	69.64	61.29	66.58	62.81	60.81	61.92	61.51		62.4867	70.99			1.13608	2.77058e-05				0.0390035	0.0406665	0.0411054	0.0398674	0.039819	0.0376056	0.0390589	0.0435659	0.039364	0.0380234	0.0386387	0.0377121		0.0393938	0.0396779	TRUE			1.00721	0.785618
11975	NM_001244713,NM_001244724,NM_002874	RAD23B	RAD23 homolog B (S. cerevisiae)				71.11	69.28	71.59	70.81	70.57	72.54	64.95	64.15	63.92	60.41	62.95	60.92		62.8833	70.9833			1.12881	1.34382e-05				0.0398268	0.0392501	0.0404834	0.0395213	0.0397121	0.0391716	0.0413913	0.0419758	0.0400597	0.0377732	0.0392814	0.0373504		0.0396386	0.0396609	TRUE			1.00056	0.97847
1273	NM_001792	CDH2	cadherin 2, type 1, N-cadherin (neuronal)				70.19	72.36	70.84	71.18	70.59	69.94	67.03	66.21	70.19	72.39	73.27	68.68		69.6283	70.85			1.01755	0.353905				0.0393116	0.0409951	0.0400593	0.0397279	0.0397234	0.0377676	0.0427169	0.0433238	0.0439892	0.0452641	0.0457212	0.0421081		0.0438539	0.0395975	TRUE			0.902941	0.000212302
8520	NM_001079862,NM_001079863,NM_001178017,NM_001178041,NM_001178042,NM_001178043,NM_001282633,NM_001282634,NM_001282635,NM_001282636,NM_020548	DBI	diazepam binding inhibitor (GABA receptor modulator, acyl-CoA binding protein)				71.06	68.79	70.4	68.66	74.99	70.36	68.96	64.84	66.83	63.19	60.58	60.17		64.095	70.71			1.10321	0.00394168				0.0397988	0.0389725	0.0398104	0.0383214	0.0421994	0.0379944	0.0439468	0.0424273	0.0418834	0.0395115	0.0378025	0.0368906		0.0404104	0.0395162	TRUE			0.977872	0.509463
10107	NM_001280788,NM_001280789,NM_001280790,NM_001280791,NM_001280792,NM_001280793,NM_033161	SURF4	surfeit 4				72.1	70.13	69.08	71.95	70.12	70.42	66.74	66.04	67.91	64.27	70	64.25		66.535	70.6333			1.0616	0.00435703				0.0403813	0.0397317	0.039064	0.0401576	0.0394589	0.0380268	0.042532	0.0432125	0.0425603	0.0401868	0.0436807	0.039392		0.0419274	0.0394701	TRUE			0.941391	0.0159218
11846	NM_002087	GRN	granulin				69.78	70.49	69.25	71.09	71.66	70.98	68.22	65.66	67.91	70.96	71.99	71.4		69.3567	70.5417			1.01709	0.311135				0.0390819	0.0399356	0.0391601	0.0396776	0.0403255	0.0383292	0.0434752	0.0429639	0.0425603	0.04437	0.0449224	0.0437758		0.0436779	0.0394183	TRUE			0.902478	4.36022e-06
14475	NM_002811	PSMD7	proteasome (prosome, macropain) 26S subunit, non-ATPase, 7				69.29	67.97	71.28	69.3	70.76	74.07	65.08	62.49	62.65	58.58	62.08	58.59		61.5783	70.445			1.14399	7.53926e-05				0.0388075	0.038508	0.0403081	0.0386786	0.039819	0.0399978	0.0414742	0.0408896	0.0392637	0.036629	0.0387385	0.0359219		0.0388195	0.0393532	TRUE			1.01375	0.598357
6903	NM_002795	PSMB3	proteasome (prosome, macropain) subunit, beta type, 3				69.63	70.61	67.16	71.78	69.68	73.49	64.69	70.69	64.83	67.44	74.52	72.57		69.1233	70.3917			1.01835	0.522779				0.0389979	0.0400036	0.0379783	0.0400627	0.0392113	0.0396846	0.0412256	0.0462552	0.04063	0.042169	0.0465012	0.0444931		0.0435457	0.0393231	TRUE			0.903031	0.008516
17610	NM_001006935,NM_001006937,NM_024863	TCEAL4	transcription elongation factor A (SII)-like 4				70.98	67.01	70.89	71.1	70.51	71.7	71.1	64.85	62.63	59.87	56.82	57.82		62.1817	70.365			1.1316	0.0112164				0.039754	0.0379641	0.0400875	0.0396832	0.0396783	0.038718	0.0453106	0.0424339	0.0392512	0.0374356	0.0354562	0.0354498		0.0392229	0.0393142	TRUE			1.00233	0.957988
9717	NM_015523	REXO2	RNA exonuclease 2				66.67	68.98	70.21	71.59	70.52	72.96	68.54	67.93	68.06	61.56	67.75	64.83		66.445	70.155			1.05584	0.027404				0.0373401	0.0390802	0.039703	0.0399567	0.039684	0.0393984	0.0436791	0.0444492	0.0426543	0.0384923	0.0422766	0.0397476		0.0418832	0.0391937	TRUE			0.935786	0.0350463
12542	NM_016167	NOL7	nucleolar protein 7, 27kDa				70.98	69.67	69.01	70.42	67.58	73.03	67.95	64.89	64.11	62.39	61.68	59.67		63.4483	70.115			1.10507	0.00116528				0.039754	0.0394711	0.0390244	0.0393037	0.0380295	0.0394362	0.0433031	0.0424601	0.0401787	0.0390113	0.0384889	0.036584		0.0400044	0.0391698	TRUE			0.979139	0.463621
5535	NM_001159936,NM_006824	EBNA1BP2	EBNA1 binding protein 2				67.81	67.95	68.7	71.41	70.74	74.07	62.76	63.49	62.83	59.04	58.49	59.81		61.07	70.1133			1.14808	5.32197e-05				0.0379786	0.0384966	0.0388491	0.0398562	0.0398078	0.0399978	0.0399957	0.041544	0.0393765	0.0369166	0.0364983	0.0366699		0.0385002	0.0391644	TRUE			1.01725	0.497531
6583	NM_001025091,NM_001090	ABCF1	ATP-binding cassette, sub-family F (GCN20), member 1				69.52	69.08	70.06	69.58	69.33	71.35	67.8	63.77	63.89	62.9	63.17	62.3		63.9717	69.82			1.09142	0.000330256				0.0389363	0.0391368	0.0396182	0.0388348	0.0390143	0.038529	0.0432076	0.0417272	0.0400409	0.0393302	0.0394187	0.0381965		0.0403202	0.0390116	TRUE			0.967545	0.141673
13508	NM_001199864	BCL2L2-PABPN1	BCL2L2-PABPN1 readthrough				66.79	70.53	70.44	70.61	70.13	69.88	68.44	66.43	65.32	66.06	63.26	65.75		65.8767	69.73			1.05849	0.0017986				0.0374073	0.0399583	0.0398331	0.0394097	0.0394645	0.0377352	0.0436154	0.0434677	0.0409371	0.0413061	0.0394748	0.0403117		0.0415188	0.038968	TRUE			0.938563	0.0134108
5306	NM_006435	IFITM2	interferon induced transmembrane protein 2				69.3	65.54	70.64	71.58	68.68	71.9	90.9	90.43	90.94	93.54	94.79	94.82		92.57	69.6067			0.751935	7.57796e-09				0.0388131	0.0371313	0.0399462	0.0399511	0.0386485	0.038826	0.0579287	0.0591719	0.0569935	0.0584888	0.0591498	0.0581347		0.0583112	0.038886	TRUE			0.66687	1.81635e-11
9118	NM_016491	MRPL37	mitochondrial ribosomal protein L37				68.09	66.77	69.37	69.17	72.19	70.81	62.39	62.19	65.61	64.44	67.25	66.12		64.6667	69.4			1.0732	0.00207967				0.0381354	0.0378281	0.039228	0.038606	0.0406237	0.0382374	0.0397599	0.0406933	0.0411188	0.0402931	0.0419646	0.0405386		0.0407281	0.0387764	TRUE			0.952082	0.00433516
10207	NM_001136033,NM_001271096,NM_001271097,NM_001271098,NM_001271099,NM_001271100,NM_014281,NM_078480	PUF60	poly-U binding splicing factor 60KDa				67.96	68.32	68.66	69.46	68.63	72.66	66.55	65.94	67.37	68.06	68.71	70.27		67.8167	69.2817			1.0216	0.154756				0.0380626	0.0387062	0.0388265	0.0387679	0.0386204	0.0392364	0.042411	0.0431471	0.0422218	0.0425567	0.0428757	0.0430829		0.0427159	0.0387033	TRUE			0.906065	4.89524e-09
10503	NM_012325	MAPRE1	microtubule-associated protein, RP/EB family, member 1				69.93	67.53	70.62	68.16	68.17	71.08	65.01	65.48	65.84	63.87	68.6	63.91		65.4517	69.2483			1.05801	0.00237743				0.0391659	0.0382587	0.0399349	0.0380423	0.0383615	0.0383832	0.0414295	0.0428461	0.041263	0.0399367	0.042807	0.0391836		0.0412443	0.0386911	TRUE			0.938095	0.00637335
14066	NM_019059	TOMM7	translocase of outer mitochondrial membrane 7 homolog (yeast)				64.26	71.14	68.88	70.21	69.11	71.24	63.09	62.89	63.65	57.1	61.73	58.89		61.225	69.14			1.12928	0.000376079				0.0359903	0.0403039	0.0389509	0.0391865	0.0388905	0.0384696	0.040206	0.0411514	0.0398905	0.0357036	0.0385201	0.0361058		0.0385962	0.038632	TRUE			1.00093	0.974598
7805	NM_001144766,NM_003315	DNAJC7	DnaJ (Hsp40) homolog, subfamily C, member 7				69.54	66.95	69.36	67.91	69.55	71.29	69.51	67.48	67.1	62.27	63.66	63.43		65.575	69.1			1.05376	0.0293407				0.0389475	0.0379301	0.0392223	0.0379028	0.0391381	0.0384966	0.0442973	0.0441548	0.0420526	0.0389363	0.0397244	0.0388893		0.0413425	0.0386062	TRUE			0.933816	0.0438953
13870	NM_000050,NM_054012	ASS1	argininosuccinate synthase 1				67.92	69.4	67.35	67.56	70.45	71.41	51.58	51.85	54.11	53.41	53.82	55.36		53.355	69.015			1.29351	1.12685e-08				0.0380402	0.0393181	0.0380857	0.0377074	0.0396446	0.0385614	0.0328709	0.0339275	0.0339116	0.0333963	0.0335842	0.0339415		0.0336053	0.0385596	TRUE			1.14742	9.79846e-07
11347	NM_001007225,NM_006548	IGF2BP2	insulin-like growth factor 2 mRNA binding protein 2				69.35	67.1	69.93	69.22	67.99	69.41	74.94	72.02	73.43	73.23	72.23	71.58		72.905	68.8333			0.944151	0.000118883				0.0388411	0.0380151	0.0395447	0.0386339	0.0382603	0.0374814	0.0477577	0.0471255	0.0460197	0.0457894	0.0450722	0.0438861		0.0459418	0.0384627	TRUE			0.837206	4.60474e-06
15278	NM_012232	PTRF	polymerase I and transcript release factor				66.63	69.88	70.02	68.55	69.17	68.51	58.63	62.87	62.52	64.77	64.57	68.4		63.6267	68.7933			1.0812	0.00918525				0.0373177	0.03959	0.0395956	0.03826	0.0389243	0.0369954	0.0373637	0.0411383	0.0391823	0.0404995	0.0402923	0.0419364		0.0400687	0.0384472	TRUE			0.95953	0.0738392
7546	NM_002444	MSN	moesin				67.82	65.45	68.58	69.1	70.23	71.49	67.93	64.86	67.26	68.67	66.64	68.58		67.3233	68.7783			1.02161	0.192279				0.0379842	0.0370803	0.0387813	0.0385669	0.0395208	0.0386046	0.0432904	0.0424404	0.0421529	0.0429381	0.041584	0.0420468		0.0424088	0.038423	TRUE			0.906016	4.42089e-06
15431	NM_000995,NM_033625	RPL34	ribosomal protein L34				64.99	65.46	68.99	69.09	71.69	71.39	66.95	65.35	61.64	59.22	62.11	63.15		63.07	68.6017			1.08771	0.0066007				0.0363992	0.0370859	0.0390131	0.0385614	0.0403424	0.0385506	0.0426659	0.042761	0.0386308	0.0370292	0.0387572	0.0387176		0.0397603	0.0383254	TRUE			0.963912	0.238578
7387	NM_001286457,NM_001286458,NM_003470	USP7	ubiquitin specific peptidase 7 (herpes virus-associated)				69.73	67.7	68.18	67.27	68.49	69.78	66.63	64.05	66.38	61.78	62.71	60.14		63.615	68.525			1.07718	0.00396948				0.0390539	0.038355	0.0385551	0.0375456	0.0385416	0.0376812	0.0424619	0.0419104	0.0416014	0.0386299	0.0391316	0.0368722		0.0401012	0.0382887	TRUE			0.954802	0.103747
11808	NM_001278589,NM_003932	ST13	suppression of tumorigenicity 13 (colon carcinoma) (Hsp70 interacting protein)				68.11	65.99	68.77	68.55	69.91	69.8	65.77	63.02	64.09	61.33	61.77	61.58		62.9267	68.5217			1.08891	0.000137588				0.0381466	0.0373862	0.0388887	0.03826	0.0393407	0.037692	0.0419139	0.0412364	0.0401662	0.0383485	0.0385451	0.0377551		0.0396609	0.0382857	TRUE			0.965327	0.112439
8957	NM_001034833,NM_017838	NHP2	NHP2 ribonucleoprotein				66.68	68.27	65.56	67.62	70.16	71.57	64.24	61	64.11	64.38	63.2	61.35		63.0467	68.31			1.08348	0.00104499				0.0373457	0.0386779	0.0370735	0.0377409	0.0394814	0.0386478	0.0409388	0.0399147	0.0401787	0.0402556	0.0394374	0.037614		0.0397232	0.0381612	TRUE			0.960678	0.0272582
17370	NM_012293	PXDN	peroxidasin homolog (Drosophila)				68.36	68.14	66.42	69.94	68.01	68.5	65.4	64.47	65.79	64.26	64.61	63.55		64.68	68.2283			1.05486	0.000141581				0.0382866	0.0386043	0.0375598	0.0390358	0.0382715	0.03699	0.0416781	0.0421852	0.0412316	0.0401806	0.0403172	0.0389629		0.0407593	0.0381247	TRUE			0.935362	0.0014076
9213	NM_001039111	TRIM71	tripartite motif containing 71, E3 ubiquitin protein ligase				68.42	69.67	65.51	69.15	68.21	68.34	72.01	74.64	72.38	68.84	69.51	69.55		71.155	68.2167			0.958705	0.025322				0.0383202	0.0394711	0.0370452	0.0385948	0.0383841	0.0369036	0.0458905	0.0488399	0.0453617	0.0430444	0.0433749	0.0426415		0.0448588	0.0381198	TRUE			0.849774	0.000409245
17285	NM_001178030,NM_001178031,NM_004630,NM_201995,NM_201997,NM_201998	SF1	splicing factor 1				68.66	69.01	66.95	67.44	67.79	69.36	69.94	67.27	68.99	73.06	69.88	71.78		70.1533	68.2017			0.97218	0.071247				0.0384546	0.0390972	0.0378595	0.0376404	0.0381477	0.0374544	0.0445713	0.0440174	0.0432371	0.0456831	0.0436058	0.0440087		0.0441872	0.038109	TRUE			0.862443	1.91119e-07
24835	NR_003573	ANXA2P2	annexin A2 pseudogene 2				65.26	68.76	67.86	69.5	67.46	69.84	62.31	68.3	66.5	67.03	70.9	71.83		67.8117	68.1133			1.00445	0.851434				0.0365504	0.0389555	0.0383741	0.0387902	0.037962	0.0377136	0.0397089	0.0446913	0.0416766	0.0419126	0.0442423	0.0440394		0.0427118	0.0380576	TRUE			0.891032	0.00106586
2008	NM_032512	PDZD4	PDZ domain containing 4				66.56	66.8	66.98	68.26	66.38	71.51	81.06	74.27	72	73.73	71.07	70.08		73.7017	67.7483			0.919224	0.0119679				0.0372785	0.0378451	0.0378765	0.0380981	0.0373543	0.0386154	0.0516579	0.0485978	0.0451235	0.046102	0.0443483	0.0429665		0.046466	0.0378446	TRUE			0.814459	0.00100756
16452	NM_001033112,NM_016480	PAIP2	poly(A) binding protein interacting protein 2				66.76	64.11	66.77	67.7	67.81	72.22	65.18	61.07	63.29	58.67	60.75	60.71		61.6117	67.5617			1.09657	0.00200105				0.0373905	0.0363211	0.0377577	0.0377856	0.038159	0.0389988	0.0415379	0.0399605	0.0396648	0.0366853	0.0379086	0.0372217		0.0388298	0.0377354	TRUE			0.971817	0.233824
11722	NM_174900	ZFP42	ZFP42 zinc finger protein				68.39	64.4	67.61	66.59	68.21	69.14	66.74	64.02	65.11	60.88	64.71	58.75		63.3683	67.39			1.06346	0.020677				0.0383034	0.0364854	0.0382327	0.037166	0.0383841	0.0373356	0.042532	0.0418908	0.0408055	0.0380671	0.0403796	0.03602		0.0399492	0.0376512	TRUE			0.942478	0.0722332
4088	NM_001253379,NM_001253380,NM_001253382,NM_001253383,NM_001253384,NM_002948	RPL15	ribosomal protein L15				64.93	65.51	67.99	68.14	68.04	69.13	66.45	65	65.19	64.37	70.86	67.16		66.505	67.29			1.0118	0.522967				0.0363656	0.0371143	0.0384476	0.0380311	0.0382884	0.0373302	0.0423472	0.042532	0.0408556	0.0402494	0.0442173	0.0411762		0.0418963	0.0375962	TRUE			0.897364	0.000226789
22060	NR_002944	HNRNPA1P10	heterogeneous nuclear ribonucleoprotein A1 pseudogene 10				70.48	64.15	68.24	66.27	66.01	68.34	65.72	65.76	67.02	61.14	65.39	59.71		64.1233	67.2483			1.04873	0.0672987				0.039474	0.0363438	0.038589	0.0369874	0.037146	0.0369036	0.041882	0.0430293	0.0420025	0.0382297	0.040804	0.0366085		0.040426	0.037574	TRUE			0.92945	0.0382526
5727	NM_001204402,NM_002764	PRPS1	phosphoribosyl pyrophosphate synthetase 1				67.69	68.86	65.69	66.42	65.73	68.45	60.21	58.14	58.67	57.77	59.31	59.62		58.9533	67.14			1.13887	9.84341e-07				0.0379114	0.0390122	0.037147	0.0370711	0.0369885	0.036963	0.0383706	0.0380433	0.0367694	0.0361225	0.03701	0.0365534		0.0371449	0.0375155	TRUE			1.00998	0.466118
8078	NM_017971	MRPL20	mitochondrial ribosomal protein L20				66.26	64.74	68.11	68.6	68.17	66.23	60.95	60.73	60.77	58.71	60.02	59.59		60.1283	67.0183			1.11459	1.0977e-05				0.0371105	0.036678	0.0385155	0.0382879	0.0383615	0.0357642	0.0388422	0.039738	0.0380855	0.0367103	0.037453	0.036535		0.037894	0.0374529	TRUE			0.988361	0.533216
14740	NM_003366	UQCRC2	ubiquinol-cytochrome c reductase core protein II				67.27	65.31	66.66	68.97	67.73	66.04	65.97	62.29	63.41	58.54	63.36	59.1		62.1117	66.9967			1.07865	0.00630295				0.0376761	0.0370009	0.0376955	0.0384944	0.0381139	0.0356616	0.0420413	0.0407588	0.03974	0.036604	0.0395372	0.0362345		0.0391526	0.0374404	TRUE			0.956268	0.139493
5741	NM_000356,NM_001008657,NM_001135243,NM_001135244,NM_001135245,NM_001195141	TCOF1	Treacher Collins-Franceschetti syndrome 1				65.18	65.62	66.82	66.76	67.22	66.58	64.01	63.45	62.6	65.73	64.8	64.02		64.1017	66.3633			1.03528	0.00242053				0.0365056	0.0371766	0.037786	0.0372609	0.0378269	0.0359532	0.0407923	0.0415178	0.0392324	0.0410997	0.0404358	0.039251		0.0403882	0.0370849	TRUE			0.918211	7.23413e-05
9251	NM_005052	RAC3	ras-related C3 botulinum toxin substrate 3 (rho family, small GTP binding protein Rac3)				63.94	66.98	64.04	64.75	69.06	68.87	55.1	52.88	52.82	55.31	53.44	54.38		53.9883	66.2733			1.22755	7.4661e-06				0.0358111	0.0379471	0.0362139	0.0361391	0.0388624	0.0371898	0.0351141	0.0346014	0.0331031	0.0345843	0.0333471	0.0333407		0.0340151	0.0370272	TRUE			1.08855	0.000710131
11216	NM_000179,NM_001281492,NM_001281493,NM_001281494	MSH6	mutS homolog 6				66.07	63.97	67	63.38	68.13	69.08	63.56	60.37	60.88	56.13	58.53	57.63		59.5167	66.2717			1.1135	0.000825183				0.0370041	0.0362418	0.0378878	0.0353744	0.038339	0.0373032	0.0405055	0.0395024	0.0381544	0.035097	0.0365233	0.0353333		0.0375193	0.0370251	TRUE			0.986826	0.639992
6509	NM_003286	TOP1	topoisomerase (DNA) I				65.78	63.82	68.39	65.04	66.45	68.01	65.72	60.69	60.68	60.36	57.23	58.97		60.6083	66.2483			1.09306	0.00297758				0.0368416	0.0361568	0.0386738	0.0363009	0.0373936	0.0367254	0.041882	0.0397118	0.0380291	0.037742	0.0357121	0.0361548		0.0382053	0.0370154	TRUE			0.968854	0.280416
2156	NM_001025107,NM_001111,NM_001193495,NM_015840,NM_015841	ADAR	adenosine deaminase, RNA-specific				67.49	65.47	65.57	65.63	65.9	67.02	61.48	60.11	62.76	59.73	59.61	59.22		60.485	66.18			1.09416	1.73794e-05				0.0377994	0.0370916	0.0370791	0.0366302	0.0370841	0.0361908	0.0391799	0.0393323	0.0393327	0.0373481	0.0371972	0.0363081		0.0381164	0.0369792	TRUE			0.970166	0.0951804
14014	NM_001128203,NM_007069	PLA2G16	phospholipase A2, group XVI				66.31	67.24	66.79	63.66	64.4	68.4	67.73	65.56	67.79	63.14	68.58	65.25		66.3417	66.1333			0.99686	0.855086				0.0371385	0.0380944	0.037769	0.0355307	0.03624	0.036936	0.0431629	0.0428985	0.0424851	0.0394803	0.0427946	0.0400052		0.0418044	0.0369514	TRUE			0.883913	0.00021649
6557	NM_001242339,NM_002627	PFKP	phosphofructokinase, platelet				64.79	66.06	66.55	66.38	65.9	67.03	58.33	59.53	60.16	61.19	58.42	60.94		59.7617	66.1183			1.10637	3.35951e-06				0.0362872	0.0374259	0.0376333	0.0370488	0.0370841	0.0361962	0.0371725	0.0389528	0.0377032	0.038261	0.0364546	0.0373627		0.0376511	0.0369459	TRUE			0.98127	0.136169
8668	NM_001206540,NM_001206541,NM_001282162,NM_004930	CAPZB	capping protein (actin filament) muscle Z-line, beta				63.9	64.82	66.43	65.87	67.65	67.09	59.11	59.07	59.68	58.89	62.29	60.6		59.94	65.96			1.10043	1.75048e-05				0.0357887	0.0367233	0.0375655	0.0367642	0.0380689	0.0362286	0.0376696	0.0386518	0.0374024	0.0368228	0.0388695	0.0371542		0.0377617	0.0368565	TRUE			0.976029	0.0892586
16983	NM_001126336,NM_001164097,NM_001164098,NM_004385	VCAN	versican				67.5	66.99	65.96	66	64.71	63.86	66.13	63.13	66.36	63.19	64.35	64.53		64.615	65.8367			1.01891	0.155474				0.037805	0.0379527	0.0372997	0.0368367	0.0364145	0.0344844	0.0421433	0.0413084	0.0415888	0.0395115	0.040155	0.0395637		0.0407118	0.0367988	TRUE			0.903886	0.000223228
13383	NM_001207024,NM_002355	M6PR	mannose-6-phosphate receptor (cation dependent)				66.12	65.2	66.31	67.16	64.13	64.94	63.32	62.78	62.56	61.4	65.22	61.44		62.7867	65.6433			1.0455	0.00323903				0.0370321	0.0369386	0.0374976	0.0374842	0.0360881	0.0350676	0.0403525	0.0410794	0.0392073	0.0383923	0.0406979	0.0376692		0.0395664	0.0366847	TRUE			0.927167	0.00217725
10419	NM_002889	RARRES2	retinoic acid receptor responder (tazarotene induced) 2				60.79	64.34	65.88	68.69	66.01	67.89	62.33	64.83	59.44	56.07	60.53	61.49		60.7817	65.6			1.07927	0.0160039				0.0340469	0.0364514	0.0372544	0.0383381	0.037146	0.0366606	0.0397216	0.0424208	0.037252	0.0350595	0.0377713	0.0376999		0.0383208	0.0366496	TRUE			0.956387	0.193328
479	NM_199141	CARM1	coactivator-associated arginine methyltransferase 1				65.76	65.41	64.48	64.89	65.13	67.84	57.77	56.02	58.5	58.64	58.42	58.85		58.0333	65.585			1.13013	4.37632e-07				0.0368304	0.0370576	0.0364628	0.0362172	0.0366508	0.0366336	0.0368156	0.0366561	0.0366629	0.0366665	0.0364546	0.0360813		0.0365562	0.0366421	TRUE			1.00235	0.60075
122	NM_005891	ACAT2	acetyl-CoA acetyltransferase 2				66.91	63.24	67.23	64.48	63.55	67.56	64.96	67.9	70.2	66.86	68.91	62.2		66.8383	65.495			0.979902	0.37109				0.0374745	0.0358282	0.0380178	0.0359884	0.0357617	0.0364824	0.0413977	0.0444296	0.0439954	0.0418063	0.0430005	0.0381352		0.0421275	0.0365922	TRUE			0.868607	0.00109238
17386	NM_001895,NM_177559,NM_177560	CSNK2A1	casein kinase 2, alpha 1 polypeptide				67.36	64.23	66.91	63.99	64.13	66.13	61.95	59.99	61.32	58.48	61.74	57.96		60.24	65.4583			1.08663	0.000248513				0.0377265	0.0363891	0.0378369	0.0357149	0.0360881	0.0357102	0.0394795	0.0392538	0.0384302	0.0365665	0.0385263	0.0355356		0.0379653	0.0365776	TRUE			0.963449	0.101287
894	NM_003413	ZIC3	Zic family member 3				64.48	64.1	64.94	64.92	67.52	65.93	57.23	56.38	58.35	55.09	56.69	58.56		57.05	65.315			1.14487	5.34864e-07				0.0361135	0.0363154	0.0367229	0.0362339	0.0379958	0.0356022	0.0364715	0.0368916	0.0365689	0.0344468	0.0353751	0.0359035		0.0359429	0.0364973	TRUE			1.01542	0.293157
4681	NM_003910	BUD31	BUD31 homolog (S. cerevisiae)				64.39	62.6	65.76	62.52	68.93	67.01	60.6	58.7	58.06	50.98	54.67	53.74		56.125	65.2017			1.16172	0.000691166				0.0360631	0.0354656	0.0371866	0.0348944	0.0387892	0.0361854	0.0386191	0.0384097	0.0363871	0.0318768	0.0341146	0.0329483		0.0353926	0.0364307	TRUE			1.02933	0.447285
494	NM_003945	ATP6V0E1	ATPase, H+ transporting, lysosomal 9kDa, V0 subunit e1				64.05	64.03	65.31	65.55	64.58	67.29	66.71	66.4	64.11	64.02	67.12	64.04		65.4	65.135			0.995948	0.74396				0.0358727	0.0362758	0.0369321	0.0365856	0.0363413	0.0363366	0.0425129	0.0434481	0.0401787	0.0400305	0.0418835	0.0392633		0.0412195	0.0363907	TRUE			0.882851	0.00060782
11011	NM_005499	UBA2	ubiquitin-like modifier activating enzyme 2				66.7	64.44	64.04	63.99	65.23	66.19	59.96	57.87	59.94	56.14	61.3	56.17		58.5633	65.0983			1.11159	0.000226794				0.0373569	0.0365081	0.0362139	0.0357149	0.0367071	0.0357426	0.0382113	0.0378666	0.0375653	0.0351033	0.0382518	0.0344382		0.0369061	0.0363739	TRUE			0.985581	0.494337
146	NM_020414	DDX24	DEAD (Asp-Glu-Ala-Asp) box helicase 24				64.68	62.21	64.3	63.75	66.71	67.36	62.67	59.97	60.15	57.55	58.07	58.23		59.44	64.835			1.09076	0.000625204				0.0362256	0.0352447	0.036361	0.0355809	0.03754	0.0363744	0.0399383	0.0392407	0.0376969	0.0359849	0.0362362	0.0357011		0.0374664	0.0362211	TRUE			0.966762	0.165043
18622	NM_001190996,NM_006409	ARPC1A	actin related protein 2/3 complex, subunit 1A, 41kDa				63.11	64.94	64.41	63.75	64.51	67.27	57.99	58.71	61.56	55.17	62.14	58.59		59.0267	64.665			1.09552	0.00154328				0.0353462	0.0367913	0.0364232	0.0355809	0.0363019	0.0363258	0.0369558	0.0384162	0.0385806	0.0344968	0.0387759	0.0359219		0.0371912	0.0361282	TRUE			0.971419	0.200254
9135	NM_001130725,NM_001144932,NM_002797	PSMB5	proteasome (prosome, macropain) subunit, beta type, 5				64.8	63.6	63.16	66.7	62.57	66.96	57.84	60.88	61.32	57.02	63.44	60.59		60.1817	64.6317			1.07394	0.00510918				0.0362928	0.0360322	0.0357163	0.0372274	0.0352102	0.0361584	0.0368603	0.0398362	0.0384302	0.0356535	0.0395872	0.0371481		0.0379192	0.0361062	TRUE			0.952188	0.0431113
13583	NM_022075,NM_181746	CERS2	ceramide synthase 2				64.94	63.35	63.93	66.13	64.91	64.06	62.31	62.68	63.06	62.49	66.63	62.49		63.2767	64.5533			1.02018	0.143621				0.0363712	0.0358905	0.0361517	0.0369093	0.036527	0.0345924	0.0397089	0.041014	0.0395207	0.0390738	0.0415777	0.038313		0.039868	0.0360737	TRUE			0.904828	0.00015476
7330	NM_000925,NM_001173468	PDHB	pyruvate dehydrogenase (lipoamide) beta				62.61	64.15	64.64	63.85	65	66.92	63.9	60.9	62.36	57.93	61.39	57.56		60.6733	64.5283			1.06354	0.0111295				0.0350662	0.0363438	0.0365532	0.0356367	0.0365777	0.0361368	0.0407222	0.0398492	0.039082	0.0362225	0.0383079	0.0352904		0.0382457	0.0360524	TRUE			0.942652	0.0511109
4559	NM_001128916,NM_001128917,NM_006114	TOMM40	translocase of outer mitochondrial membrane 40 homolog (yeast)				63.51	65.69	64.1	65.84	62.63	65.22	57.04	55.91	56.14	54.56	61.55	62.5		57.95	64.4983			1.113	0.00310053				0.0355703	0.0372162	0.0362479	0.0367474	0.035244	0.0352188	0.0363504	0.0365841	0.0351838	0.0341154	0.0384078	0.0383191		0.0364934	0.0360408	TRUE			0.987596	0.575111
16066	NM_001191037,NM_002807	PSMD1	proteasome (prosome, macropain) 26S subunit, non-ATPase, 1				66	63.63	64.99	64.92	62.73	64.45	63.45	63.75	63.02	61.93	63.9	62.02		63.0117	64.4533			1.02288	0.0348815				0.0369649	0.0360492	0.0367512	0.0362339	0.0353003	0.034803	0.0404354	0.0417141	0.0394956	0.0387237	0.0398742	0.0380248		0.0397113	0.0360171	TRUE			0.906973	0.000295294
16287	NM_015913	TXNDC12	thioredoxin domain containing 12 (endoplasmic reticulum)				63.36	64.52	66.43	65.2	63.26	63.77	60.23	57.13	61.05	60.95	61.08	59.97		60.0683	64.4233			1.0725	0.000313502				0.0354863	0.0365534	0.0375655	0.0363902	0.0355985	0.0344358	0.0383833	0.0373824	0.038261	0.0381109	0.0381145	0.036768		0.0378367	0.0360049	TRUE			0.951588	0.0068739
7878	NM_001198719,NM_002893	RBBP7	retinoblastoma binding protein 7				62.3	64.5	63.7	63.64	65.41	66.53	59.54	58.32	58.58	55.62	58.81	55.66		57.755	64.3467			1.11413	3.25612e-05				0.0348926	0.036542	0.0360217	0.0355195	0.0368084	0.0359262	0.0379436	0.038161	0.036713	0.0347782	0.036698	0.0341255		0.0364032	0.0359517	TRUE			0.987598	0.55524
14458	NM_001287188,NM_001287189,NM_001287190,NM_002539	ODC1	ornithine decarboxylase 1				63.27	64.28	66.04	63.03	63.23	65.62	51.36	57.47	58.8	53.78	60.35	58.5		56.71	64.245			1.13287	0.00193249				0.0354358	0.0364174	0.0373449	0.0351791	0.0355816	0.0354348	0.0327307	0.0376049	0.0368509	0.0336276	0.037659	0.0358667		0.0357233	0.035899	TRUE			1.00492	0.854217
14478	NM_002628,NM_053024	PFN2	profilin 2				64.4	61.45	62.84	64.66	65.26	66.56	52.85	52.75	51.17	52.32	53.42	51.14		52.275	64.195			1.22802	1.01565e-06				0.0360687	0.0348141	0.0355353	0.0360888	0.036724	0.0359424	0.0336802	0.0345164	0.032069	0.0327147	0.0333346	0.0313542		0.0329449	0.0358622	TRUE			1.08855	0.000637423
24292	NR_106817	MIR6759	microRNA 6759				73.69	59.38	61.38	66.76	59.53	64.3	57.53	66.61	72.92	72.92	73.53	66.15		68.2767	64.1733			0.939901	0.253334				0.0412718	0.0336413	0.0347097	0.0372609	0.0334995	0.034722	0.0366627	0.0435855	0.0457001	0.0455955	0.0458834	0.0405569		0.0429974	0.0358509	TRUE			0.833793	0.00458985
6421	NM_001271641,NM_014341	MTCH1	mitochondrial carrier 1				64.67	64.73	62.85	63.88	63.41	65.18	55.64	56.64	58.99	57.46	58.43	57.99		57.525	64.12			1.11465	1.87763e-06				0.03622	0.0366724	0.035541	0.0356535	0.0356829	0.0351972	0.0354582	0.0370618	0.03697	0.0359287	0.0364609	0.035554		0.0362389	0.0358278	TRUE			0.988656	0.278825
13467	NM_001916	CYC1	cytochrome c-1				62.82	66.23	65.16	64.33	61.92	64.03	53.62	56.03	58.16	59.18	62.08	59.13		58.0333	64.0817			1.10422	0.0022847				0.0351838	0.0375222	0.0368473	0.0359046	0.0348445	0.0345762	0.0341709	0.0366626	0.0364498	0.0370042	0.0387385	0.0362529		0.0365465	0.0358131	TRUE			0.979933	0.362356
5455	NM_002804	PSMC3	proteasome (prosome, macropain) 26S subunit, ATPase, 3				62.98	63.69	63.6	62.99	65.05	66.18	60.46	57.08	59.17	56.97	61.94	57.43		58.8417	64.0817			1.08905	0.000607606				0.0352734	0.0360831	0.0359651	0.0351568	0.0366058	0.0357372	0.0385299	0.0373497	0.0370828	0.0356223	0.0386511	0.0352107		0.0370744	0.0358036	TRUE			0.965722	0.0853512
25996	BC112282	TMSB4XP6	thymosin beta 4, X-linked pseudogene 6				62.88	66.14	62.22	67.22	62.06	63.2	62.33	68.69	68.85	57.88	62.5	61.63		63.6467	63.9533			1.00482	0.880564				0.0352174	0.0374712	0.0351847	0.0375177	0.0349232	0.034128	0.0397216	0.0449465	0.0431494	0.0361913	0.0390006	0.0377857		0.0401325	0.0357404	TRUE			0.890559	0.0210735
16271	NM_014623	MEA1	male-enhanced antigen 1				62.96	60.78	65.32	62.02	64.87	67.43	59.49	57.34	54.44	57.07	54.51	59.48		57.055	63.8967			1.11991	0.000499384				0.0352622	0.0344345	0.0369378	0.0346154	0.0365045	0.0364122	0.0379118	0.0375198	0.0341184	0.0356848	0.0340148	0.0364675		0.0359528	0.0356944	TRUE			0.992813	0.75574
13544	NM_001042539,NM_001276275,NM_001276276,NM_002383	MAZ	MYC-associated zinc finger protein (purine-binding transcription factor)				62.54	62.73	63.31	63.98	64.49	66.07	53.72	54.76	55	53.97	56.38	54.26		54.6817	63.8533			1.16773	1.93159e-07				0.035027	0.0355393	0.0358011	0.0357093	0.0362907	0.0356778	0.0342347	0.0358316	0.0344694	0.0337464	0.0351816	0.0332671		0.0344551	0.0356742	TRUE			1.03538	0.0228551
9263	NM_001199943,NM_001199944,NM_003025	SH3GL1	SH3-domain GRB2-like 1				63.22	60.63	63.16	62.51	65.65	67.77	59.18	58.11	59.35	58.65	59.03	59.61		58.9883	63.8233			1.08197	0.00467952				0.0354078	0.0343495	0.0357163	0.0348888	0.0369435	0.0365958	0.0377142	0.0380236	0.0371956	0.0366728	0.0368353	0.0365472		0.0371648	0.0356503	TRUE			0.95925	0.0120125
9203	NM_001078166,NM_006924	SRSF1	serine/arginine-rich splicing factor 1				63.86	62.76	64.74	63.98	63.45	63.9	66.51	65.86	65.79	62.46	64.45	62.01		64.5133	63.7817			0.988659	0.404322				0.0357663	0.0355563	0.0366098	0.0357093	0.0357054	0.034506	0.0423855	0.0430948	0.0412316	0.0390551	0.0402174	0.0380187		0.0406672	0.0356422	TRUE			0.876436	0.000890716
3605	NM_001540	HSPB1	heat shock 27kDa protein 1				60.1	63.17	64.5	63.96	65.8	65.1	58.68	58.24	56.65	62.05	58.58	64.43		59.7717	63.7717			1.06692	0.0213551				0.0336604	0.0357885	0.0364741	0.0356981	0.0370279	0.035154	0.0373956	0.0381087	0.0355034	0.0387987	0.0365545	0.0395024		0.0376439	0.0356338	TRUE			0.946604	0.02656
8042	NM_014730	MLEC	malectin				63.68	62.48	63.62	64.25	64.38	64.01	63.26	59.53	59.69	58.89	59.47	57.64		59.7467	63.7367			1.06678	0.00238593				0.0356655	0.0353976	0.0359764	0.03586	0.0362288	0.0345654	0.0403143	0.0389528	0.0374087	0.0368228	0.0371098	0.0353394		0.037658	0.0356156	TRUE			0.945766	0.0338711
19095	NR_108062,NR_108063	LINC00458	long intergenic non-protein coding RNA 458				62.54	59.82	65.41	65.05	61.84	67.76	73.46	68.26	64.84	55.19	57.25	56.84		62.64	63.7367			1.01751	0.74487				0.035027	0.0338906	0.0369887	0.0363065	0.0347994	0.0365904	0.0468146	0.0446652	0.0406362	0.0345093	0.0357245	0.0348489		0.0395331	0.0356004	TRUE			0.900522	0.133026
12503	NM_001261826,NM_003938	AP3D1	adaptor-related protein complex 3, delta 1 subunit				62.72	63.03	63.04	62.9	64.99	65.39	58.69	56.93	58.16	57.57	55.85	55.55		57.125	63.6783			1.11472	3.12454e-06				0.0351278	0.0357092	0.0356484	0.0351065	0.0365721	0.0353106	0.0374019	0.0372515	0.0364498	0.0359974	0.0348509	0.034058		0.0360016	0.0355791	TRUE			0.988265	0.496066
21581	NR_037616	BLOC1S5-TXNDC5	BLOC1S5-TXNDC5 readthrough (NMD candidate)				62.8	63.39	63.09	64.99	64	63.68	59.54	58.53	57.27	55.57	58.99	56.32		57.7033	63.6583			1.1032	5.58772e-05				0.0351726	0.0359132	0.0356767	0.036273	0.0360149	0.0343872	0.0379436	0.0382985	0.035892	0.0347469	0.0368103	0.0345301		0.0363702	0.035573	TRUE			0.978079	0.297862
10520	NM_001202470	RPS10-NUDT3	RPS10-NUDT3 readthrough				62.54	62.27	63.16	64.45	64.53	64.35	60.59	58.29	57.93	57.37	59.2	58.7		58.68	63.55			1.08299	1.48315e-05				0.035027	0.0352787	0.0357163	0.0359716	0.0363132	0.034749	0.0386128	0.0381414	0.0363056	0.0358724	0.0369414	0.0359893		0.0369771	0.0355093	TRUE			0.960304	0.0260994
6552	NM_016068	FIS1	fission 1 (mitochondrial outer membrane) homolog (S. cerevisiae)				60.96	61.7	65.19	63.69	64.38	64.49	60.94	58.84	53.12	51.02	51.61	56.21		55.29	63.4017			1.14671	0.00301827				0.0341421	0.0349557	0.0368642	0.0355474	0.0362288	0.0348246	0.0388358	0.0385013	0.0332911	0.0319019	0.0322051	0.0344627		0.0348663	0.0354272	TRUE			1.01609	0.686143
18156	NM_001134364,NM_002375,NM_030885	MAP4	microtubule-associated protein 4				62.74	63.88	63.13	63.19	63.01	64.18	58.96	58.14	59.64	60.97	60.6	60.91		59.87	63.355			1.05821	0.000260316				0.035139	0.0361908	0.0356993	0.0352684	0.0354578	0.0346572	0.037574	0.0380433	0.0373773	0.0381234	0.037815	0.0373443		0.0377129	0.0354021	TRUE			0.938727	1.08483e-05
2217	NM_003362,NM_080911	UNG	uracil-DNA glycosylase				61.83	63.64	62.28	62.59	64.04	65.65	61.49	60.41	61.15	58.65	60.42	57.45		59.9283	63.3383			1.0569	0.00267284				0.0346293	0.0360548	0.0352187	0.0349335	0.0360375	0.035451	0.0391863	0.0395286	0.0383237	0.0366728	0.0377026	0.0352229		0.0377728	0.0353875	TRUE			0.93685	0.0136011
10845	NM_001079675,NM_001261437,NM_001261438,NM_001261439,NM_001986	ETV4	ets variant 4				61.87	62.85	62.31	63.77	63.47	65.62	70.32	66.89	67.39	69.64	67.85	70.89		68.83	63.315			0.919875	0.000106049				0.0346517	0.0356072	0.0352356	0.0355921	0.0357167	0.0354348	0.0448135	0.0437687	0.0422344	0.0435446	0.042339	0.0434631		0.0433605	0.035373	TRUE			0.815789	5.48816e-07
12715	NM_020243	TOMM22	translocase of outer mitochondrial membrane 22 homolog (yeast)				63.89	61.94	63.03	63.76	62.61	64.65	57.56	58.41	57.75	57.78	59.31	56.41		57.87	63.3133			1.09406	2.05239e-06				0.0357831	0.0350917	0.0356428	0.0355865	0.0352327	0.034911	0.0366818	0.0382199	0.0361928	0.0361288	0.03701	0.0345853		0.0364698	0.0353746	TRUE			0.969972	0.0758344
5321	NM_003021	SGTA	small glutamine-rich tetratricopeptide repeat (TPR)-containing, alpha				62.06	60.95	62.69	63.03	63.61	67.52	58.7	54.75	56.65	56.48	56.63	52.63		55.9733	63.31			1.13107	0.000159557				0.0347582	0.0345308	0.0354505	0.0351791	0.0357955	0.0364608	0.0374083	0.0358251	0.0355034	0.0353159	0.0353377	0.0322678		0.0352764	0.0353625	TRUE			1.00244	0.910788
4256	NM_022449	RAB17	RAB17, member RAS oncogene family				63.82	61.49	61.02	64.09	62.47	66.95	85.08	79.67	81.87	81.94	79.81	75.37		80.6233	63.3067			0.785215	2.23572e-06				0.0357439	0.0348368	0.0345062	0.0357707	0.035154	0.036153	0.0542197	0.0521312	0.0513092	0.0512356	0.0498022	0.0462098		0.0508179	0.0353607	TRUE			0.695832	1.69362e-05
12954	NM_000937	POLR2A	polymerase (RNA) II (DNA directed) polypeptide A, 220kDa				62.2	63.37	64.44	61.46	65.44	62.39	72.41	66.96	69.08	70.35	66.78	70.58		69.36	63.2167			0.911428	0.000339953				0.0348366	0.0359019	0.0364401	0.0343028	0.0368253	0.0336906	0.0461454	0.0438145	0.0432935	0.0439885	0.0416713	0.043273		0.0436977	0.0353329	TRUE			0.808575	1.02519e-06
3696	NM_001662	ARF5	ADP-ribosylation factor 5				62.5	60.72	63.12	65.43	65.38	61.62	54.8	54.46	58.12	60.3	55.77	57.55		56.8333	63.1283			1.11076	0.000426668				0.0350046	0.0344005	0.0356937	0.0365186	0.0367915	0.0332748	0.0349229	0.0356353	0.0364247	0.0377045	0.034801	0.0352842		0.0357954	0.0352806	TRUE			0.985618	0.482953
8760	NM_001201338,NM_001201339,NM_001201340,NM_002967	SAFB	scaffold attachment factor B				63.1	62.34	63.03	62.21	63.24	64.63	67.08	64.84	64.06	58.86	60.16	58.89		62.315	63.0917			1.01246	0.615728				0.0353406	0.0353183	0.0356428	0.0347214	0.0355873	0.0349002	0.0427487	0.0424273	0.0401474	0.0368041	0.0375404	0.0361058		0.0392956	0.0352518	TRUE			0.897092	0.0184465
7492	NM_000100	CSTB	cystatin B (stefin B)				58.94	61.63	62.44	66.7	63.31	65.5	70.43	63.78	60.32	62.17	62.73	63.87		63.8833	63.0867			0.987529	0.669952				0.0330107	0.0349161	0.0353092	0.0372274	0.0356267	0.03537	0.0448836	0.0417337	0.0378035	0.0388737	0.0391441	0.0391591		0.0402663	0.0352433	TRUE			0.875257	0.00349225
3941	NM_001286822,NM_004339	PTTG1IP	pituitary tumor-transforming 1 interacting protein				62.89	62.5	63.35	62.29	63.61	63.68	65.73	63.07	66.68	66.44	67.96	67.63		66.2517	63.0533			0.951724	0.00530608				0.035223	0.035409	0.0358237	0.0347661	0.0357955	0.0343872	0.0418884	0.0412692	0.0417894	0.0415437	0.0424077	0.0414643		0.0417271	0.0352341	TRUE			0.844393	2.99306e-09
9006	NM_001006624,NM_001006625,NM_006474,NM_198389	PDPN	podoplanin				62.83	61.35	61.59	63.17	63.9	65.29	50.98	49.76	52.84	50.61	51.67	50.12		50.9967	63.0217			1.2358	4.36071e-08				0.0351894	0.0347574	0.0348285	0.0352572	0.0359587	0.0352566	0.0324885	0.0325599	0.0331157	0.0316455	0.0322426	0.0307289		0.0321302	0.035208	TRUE			1.09579	6.34583e-05
18184	NM_006888	CALM1	calmodulin 1 (phosphorylase kinase, delta)				64.06	62.73	63.68	60.9	63.44	62.89	57.66	58.29	59.74	55.99	59.62	59.02		58.3867	62.95			1.07816	0.000128188				0.0358783	0.0355393	0.0360104	0.0339903	0.0356998	0.0339606	0.0367455	0.0381414	0.03744	0.0350095	0.0372034	0.0361855		0.0367876	0.0351798	TRUE			0.956295	0.0217036
9650	NM_001034915,NM_001122825,NM_001122826,NM_001122827,NM_017697	ESRP1	epithelial splicing regulatory protein 1				61.82	61.83	63.75	61.34	64.66	64.05	57.96	57.53	57.51	55.83	58.17	55.7		57.1167	62.9083			1.1014	1.73334e-05				0.0346237	0.0350294	0.0360499	0.0342358	0.0363863	0.034587	0.0369367	0.0376441	0.0360424	0.0349095	0.0362986	0.03415		0.0359969	0.035152	TRUE			0.97653	0.216354
16086	NM_001271837,NM_002902	RCN2	reticulocalbin 2, EF-hand calcium binding domain				61.31	62.48	63.13	63.27	63.66	63.13	57.54	54.94	56.93	50.09	55.67	54.24		54.9017	62.83			1.14441	0.000437276				0.0343381	0.0353976	0.0356993	0.035313	0.0358236	0.0340902	0.0366691	0.0359494	0.0356789	0.0313203	0.0347386	0.0332549		0.0346019	0.0351103	TRUE			1.01469	0.577284
16611	NM_005139	ANXA3	annexin A3				63.04	60.75	64.51	62.98	62.19	63.51	58.58	61.13	62.11	57.87	64.19	60.51		60.7317	62.83			1.03455	0.0890134				0.035307	0.0344175	0.0364797	0.0351512	0.0349964	0.0342954	0.0373318	0.0399997	0.0389253	0.036185	0.0400552	0.037099		0.038266	0.0351079	TRUE			0.917469	0.00338716
17156	NM_004077	CS	citrate synthase				63.64	62.12	62.53	62.55	62.54	62.57	61.22	59.49	61.51	61.56	63.51	60.35		61.2733	62.6583			1.0226	0.0549975				0.0356431	0.0351937	0.03536	0.0349112	0.0351934	0.0337878	0.0390143	0.0389266	0.0385493	0.0384923	0.0396308	0.0370009		0.0386024	0.0350149	TRUE			0.907065	1.95816e-05
17938	NM_031412	GABARAPL1	GABA(A) receptor-associated protein like 1				62.01	62.58	61.11	62.68	63.73	63.55	61.58	61.95	64.04	59.99	67.24	62.27		62.845	62.61			0.996261	0.837583				0.0347302	0.0354543	0.0345571	0.0349837	0.035863	0.034317	0.0392437	0.0405363	0.0401349	0.0375106	0.0419584	0.0381781		0.0395937	0.0349842	TRUE			0.883581	0.00051818
1414	NM_006265	RAD21	RAD21 homolog (S. pombe)				64.08	62.22	62.26	63.58	61.19	62.14	57.68	57.42	58.11	55.65	60.57	59.67		58.1833	62.5783			1.07554	0.000672781				0.0358895	0.0352503	0.0352074	0.035486	0.0344337	0.0335556	0.0367583	0.0375721	0.0364184	0.0347969	0.0377962	0.036584		0.0366543	0.0349704	TRUE			0.95406	0.0131971
12132	NM_000993,NM_001098577,NM_001099693	RPL31	ribosomal protein L31				60.33	61.33	62.78	63.12	61.06	65.87	61.45	61.73	57.58	55.85	59.83	60.68		59.52	62.415			1.04864	0.0442691				0.0337892	0.0347461	0.0355014	0.0352293	0.0343605	0.0355698	0.0391608	0.0403923	0.0360863	0.034922	0.0373345	0.0372033		0.0375165	0.0348661	TRUE			0.929352	0.0209298
16487	NM_032014	MRPS24	mitochondrial ribosomal protein S24				61.46	62.57	61.88	60.27	61.78	66.36	58	58.69	55.61	56.03	55.5	56.22		56.675	62.3867			1.10078	0.000387293				0.0344221	0.0354486	0.0349925	0.0336386	0.0347657	0.0358344	0.0369622	0.0384032	0.0348517	0.0350345	0.0346325	0.0344688		0.0357255	0.0348503	TRUE			0.975503	0.26467
8124	NM_013392	NRBP1	nuclear receptor binding protein 1				62.44	61.48	61.74	62.35	62.63	63.29	60.98	62.99	62.45	62.02	63.26	62.27		62.3283	62.3217			0.999893	0.987708				0.034971	0.0348311	0.0349133	0.0347995	0.035244	0.0341766	0.0388613	0.0412168	0.0391384	0.03878	0.0394748	0.0381781		0.0392749	0.0348226	TRUE			0.886637	5.36915e-05
8658	NM_001134999,NM_001135000,NM_006832	FERMT2	fermitin family member 2				63.65	61.85	63.93	60.72	62.6	61.06	58.36	57.7	59.64	57.23	62.52	59.11		59.0933	62.3017			1.05429	0.00800738				0.0356487	0.0350407	0.0361517	0.0338898	0.0352271	0.0329724	0.0371916	0.0377554	0.0373773	0.0357849	0.0390131	0.0362407		0.0372272	0.0348217	TRUE			0.935386	0.00497005
9454	NM_001171948,NM_001171949,NM_024069	KXD1	KxDL motif containing 1				60.35	62.47	61.24	64.15	62.36	62.3	59.93	57.39	59.61	59.43	60.18	59.1		59.2733	62.145			1.04845	0.00171536				0.0338004	0.035392	0.0346306	0.0358042	0.0350921	0.033642	0.0381922	0.0375525	0.0373585	0.0371605	0.0375529	0.0362345		0.0373419	0.0347269	TRUE			0.929972	0.000203503
11176	NM_001184783,NM_001184823,NM_003375	VDAC2	voltage-dependent anion channel 2				60.5	61.11	61.32	61.98	63.05	64.81	55.76	55.95	56.97	56.61	58.55	57.86		56.95	62.1283			1.09093	0.000102174				0.0338844	0.0346215	0.0346758	0.034593	0.0354803	0.0349974	0.0355347	0.0366103	0.035704	0.0353972	0.0365357	0.0354743		0.035876	0.0347088	TRUE			0.967464	0.00373589
10305	NM_001130674,NM_001199671,NM_001199672,NM_001199673,NM_001219	CALU	calumenin				62.67	60.9	63.01	62.34	62.18	61.54	59.1	56.48	57.64	56.6	56.95	55.27		57.0067	62.1067			1.08946	2.81137e-05				0.0350998	0.0345025	0.0356315	0.034794	0.0349908	0.0332316	0.0376632	0.0369571	0.0361239	0.0353909	0.0355373	0.0338864		0.0359265	0.0347084	TRUE			0.966094	0.0892338
8021	NM_001143780,NM_016016	SLC25A39	solute carrier family 25, member 39				63.49	62.72	60.62	62.09	60.81	62.49	56.91	57.32	56.15	61.67	61.5	61.57		59.1867	62.0367			1.04815	0.0469813				0.0355591	0.0355336	0.03428	0.0346544	0.0342198	0.0337446	0.0362676	0.0375067	0.0351901	0.0385611	0.0383766	0.0377489		0.0372752	0.0346653	TRUE			0.929983	0.00281809
11912	NM_001124	ADM	adrenomedullin				60.79	62.64	60.45	63.23	63.56	61.11	56.12	55.77	55.85	61.59	62.4	63.29		59.17	61.9633			1.04721	0.123177				0.0340469	0.0354883	0.0341838	0.0352907	0.0357673	0.0329994	0.0357641	0.0364925	0.0350021	0.0385111	0.0389382	0.0388035		0.0372519	0.0346294	TRUE			0.929601	0.0122127
7107	NM_001130,NM_198969,NM_198970	AES	amino-terminal enhancer of split				57.88	63.14	63.22	63.6	60.29	63.45	56.86	55.44	55.17	58.44	56.75	58.43		56.8483	61.93			1.08939	0.00172878				0.0324171	0.0357715	0.0357502	0.0354972	0.0339272	0.034263	0.0362357	0.0362765	0.0345759	0.0365414	0.0354125	0.0358238		0.035811	0.0346044	TRUE			0.966306	0.0878447
6991	NM_001078174,NM_001078175,NM_001078176,NM_001078177,NM_004955	SLC29A1	solute carrier family 29 (equilibrative nucleoside transporter), member 1				61.96	62.4	62.43	59.23	62.09	62.98	68.98	62.84	66.3	65.8	66.56	64.51		65.8317	61.8483			0.939492	0.00361934				0.0347022	0.0353523	0.0353035	0.0330582	0.0349401	0.0340092	0.0439595	0.0411187	0.0415512	0.0411435	0.0415341	0.0395515		0.0414764	0.0345609	TRUE			0.833267	5.66253e-06
7434	NM_000485,NM_001030018	APRT	adenine phosphoribosyltransferase				57.75	61.83	60.5	64.37	62.49	64.13	55.06	56.3	52.37	56.4	56.6	56.18		55.485	61.845			1.11463	0.000592288				0.0323442	0.0350294	0.0342121	0.035927	0.0351652	0.0346302	0.0350886	0.0368393	0.0328211	0.0352659	0.0353189	0.0344443		0.034963	0.0345514	TRUE			0.988226	0.586618
21164	NR_037646	TMX2-CTNND1	TMX2-CTNND1 readthrough (NMD candidate)				62.34	61.42	62.19	61.8	61.42	61.74	57.67	58.41	59.78	58.39	60.97	58.11		58.8883	61.8183			1.04976	0.00152195				0.034915	0.0347971	0.0351678	0.0344926	0.0345631	0.0333396	0.0367519	0.0382199	0.0374651	0.0365102	0.0380459	0.0356276		0.0371034	0.0345459	TRUE			0.931069	0.000580392
6420	NM_001831	CLU	clusterin				61.34	62.42	62.58	61.6	62.48	59.61	60.26	57.96	57.62	58.97	59.67	59.49		58.995	61.6717			1.04537	0.00161583				0.0343549	0.0353636	0.0353883	0.0343809	0.0351596	0.0321894	0.0384025	0.0379255	0.0361114	0.0368728	0.0372346	0.0364737		0.0371701	0.0344728	TRUE			0.927434	0.0016167
3578	NM_001145549,NM_030810	TXNDC5	thioredoxin domain containing 5 (endoplasmic reticulum)				60.4	61.37	61.2	63.34	62.07	61.65	57.28	56.29	55.48	53.81	57.08	54.61		55.7583	61.6717			1.10605	1.27131e-05				0.0338284	0.0347688	0.0346079	0.0353521	0.0349289	0.033291	0.0365034	0.0368327	0.0347702	0.0336464	0.0356185	0.0334817		0.0351421	0.0344629	TRUE			0.98067	0.333058
14794	NM_030582,NM_130445	COL18A1	collagen, type XVIII, alpha 1				59	65.09	58.57	63.08	62.42	61.82	59.63	63.74	62.15	66.15	65.66	66.31		63.94	61.6633			0.964394	0.15675				0.0330443	0.0368763	0.0331207	0.035207	0.0351258	0.0333828	0.038001	0.0417076	0.0389504	0.0413624	0.0409725	0.040655		0.0402748	0.0344595	TRUE			0.85561	5.4049e-05
2549	NM_006342	TACC3	transforming, acidic coiled-coil containing protein 3				61.24	63.24	60.18	61.92	59.14	63.07	56.73	56.92	58.61	58.97	56.3	56.72		57.375	61.465			1.07129	0.000669003				0.0342989	0.0358282	0.0340311	0.0345596	0.0332801	0.0340578	0.0361529	0.037245	0.0367318	0.0368728	0.0351317	0.0347754		0.0361516	0.0343426	TRUE			0.949961	0.00717247
9477	NM_004461	FARSA	phenylalanyl-tRNA synthetase, alpha subunit				61.05	59.83	62	59.86	63.35	62.69	56.6	55.89	55	52.37	55.28	54.64		54.9633	61.4633			1.11826	1.59621e-05				0.0341925	0.0338963	0.0350603	0.0334098	0.0356492	0.0338526	0.03607	0.036571	0.0344694	0.032746	0.0344952	0.0335001		0.034642	0.0343435	TRUE			0.991383	0.676546
16232	NM_144570	HN1L	hematological and neurological expressed 1-like				61.38	59.95	61.35	61.41	61.13	63.28	58.75	58.11	58.44	56.67	58.52	57.44		57.9883	61.4167			1.05912	0.000124896				0.0343773	0.0339643	0.0346928	0.0342749	0.0343999	0.0341712	0.0374402	0.0380236	0.0366253	0.0354347	0.036517	0.0352168		0.0365429	0.0343134	TRUE			0.938989	0.00355759
2523	NM_001007026,NM_001940	ATN1	atrophin 1				61.87	62.32	61.18	61.19	62.29	59.57	59.77	58.96	59.95	64.55	59.71	63.2		61.0233	61.4033			1.00623	0.720429				0.0346517	0.035307	0.0345966	0.0341521	0.0350527	0.0321678	0.0380902	0.0385798	0.0375716	0.0403619	0.0372596	0.0387483		0.0384352	0.0343213	TRUE			0.892965	7.95426e-05
14786	NM_001135821,NM_001135822,NM_001242824,NM_001242825,NM_002004	FDPS	farnesyl diphosphate synthase				59.93	61.86	60	62.17	62.12	62.1	58.94	59.11	60.57	55.53	62.92	57.85		59.1533	61.3633			1.03736	0.087831				0.0335652	0.0350464	0.0339294	0.0346991	0.034957	0.033534	0.0375613	0.038678	0.0379602	0.0347219	0.0392627	0.0354682		0.0372754	0.0342885	TRUE			0.919871	0.00795402
8248	NM_002026,NM_054034,NM_212474,NM_212476,NM_212478,NM_212482	FN1	fibronectin 1				61.52	60.88	60.14	61.53	61.61	62.48	57.11	55.5	59.14	55.4	56.94	56.95		56.84	61.36			1.07952	0.000107282				0.0344557	0.0344912	0.0340085	0.0343419	0.03467	0.0337392	0.036395	0.0363158	0.037064	0.0346406	0.0355311	0.0349164		0.0358105	0.0342844	TRUE			0.957385	0.00879573
14547	NM_014047	C19orf53	chromosome 19 open reading frame 53				58.8	59.65	59.79	59.35	63.12	64.74	55.26	54.15	54.43	53.56	52.48	52.39		53.7117	60.9083			1.13399	0.000289177				0.0329323	0.0337943	0.0338106	0.0331251	0.0355197	0.0349596	0.0352161	0.0354325	0.0341121	0.0334901	0.032748	0.0321206		0.0338532	0.0340236	TRUE			1.00503	0.808284
4557	NM_001131008,NM_001131009,NM_002835	PTPN12	protein tyrosine phosphatase, non-receptor type 12				61.41	58.66	62.67	60.89	61.45	60.21	67.97	65.48	64.9	64.84	62.96	62.38		64.755	60.8817			0.940185	0.00352133				0.0343941	0.0332334	0.0354392	0.0339847	0.03458	0.0325134	0.0433159	0.0428461	0.0406738	0.0405432	0.0392876	0.0382455		0.0408187	0.0340241	TRUE			0.833543	9.44607e-05
16711	NM_014865	NCAPD2	non-SMC condensin I complex, subunit D2				61.48	60.42	61.13	59.09	60.48	62.46	58.39	59.29	56.43	57.34	57.47	55.7		57.4367	60.8433			1.05931	0.000715013				0.0344333	0.0342305	0.0345684	0.03298	0.0340341	0.0337284	0.0372108	0.0387958	0.0353656	0.0358536	0.0358618	0.03415		0.0362063	0.0339958	TRUE			0.938948	0.0181197
13780	NM_080748	ROMO1	reactive oxygen species modulator 1				58.45	58.56	60.84	67.15	60.84	58.67	54.57	51.3	51.84	48.52	47.65	52.12		51	60.7517			1.19121	0.000253286				0.0327363	0.0331768	0.0344044	0.0374786	0.0342367	0.0316818	0.0347763	0.0335676	0.0324889	0.0303387	0.029734	0.0319551		0.0321434	0.0339524	TRUE			1.05628	0.139745
6050	NM_002715	PPP2CA	protein phosphatase 2, catalytic subunit, alpha isozyme				59.72	58.78	61.16	61.32	60.34	63.11	55.41	55.14	54.75	51.92	55.38	57.76		55.06	60.7383			1.10313	0.000204762				0.0334476	0.0333014	0.0345853	0.0342247	0.0339553	0.0340794	0.0353117	0.0360802	0.0343127	0.0324646	0.0345576	0.035413		0.03469	0.0339323	TRUE			0.978159	0.215347
14661	NM_002370	MAGOH	mago-nashi homolog, proliferation-associated (Drosophila)				60.33	57.02	60.41	61.36	59.55	65.72	59.39	59.12	57.32	47.02	53.24	52.94		54.8383	60.7317			1.10747	0.0305999				0.0337892	0.0323043	0.0341612	0.034247	0.0335108	0.0354888	0.037848	0.0386845	0.0359233	0.0294007	0.0332223	0.0324578		0.0345895	0.0339169	TRUE			0.980556	0.67094
2177	NM_001267036,NM_001267037,NM_012244,NM_182728	SLC7A8	solute carrier family 7 (amino acid transporter light chain, L system), member 8				60.12	59.86	61.44	60.36	61.42	60.92	72.92	70.25	69.4	70.67	71.17	71.78		71.0317	60.6867			0.854361	1.27345e-07				0.0336716	0.0339133	0.0347437	0.0336889	0.0345631	0.0328968	0.0464704	0.0459673	0.0434941	0.0441886	0.0444107	0.0440087		0.0447567	0.0339129	TRUE			0.757717	5.57027e-08
10893	NM_012255	XRN2	5'-3' exoribonuclease 2				59.98	60.12	60.48	59.72	61.54	61.98	59.45	57.6	59.7	56.13	58.7	58.02		58.2667	60.6367			1.04068	0.00572063				0.0335932	0.0340606	0.0342008	0.0333317	0.0346306	0.0334692	0.0378863	0.0376899	0.0374149	0.035097	0.0366294	0.0355724		0.036715	0.033881	TRUE			0.922812	0.0010134
1896	NM_001130688,NM_001130689,NM_002129	HMGB2	high mobility group box 2				61.05	60.29	60.21	59.78	59.23	63.13	52.15	49.24	50.93	46.78	49.29	49.47		49.6433	60.615			1.22101	6.50205e-07				0.0341925	0.0341569	0.0340481	0.0333651	0.0333307	0.0340902	0.0332341	0.0322196	0.0319186	0.0292507	0.0307574	0.0303303		0.0312851	0.0338639	TRUE			1.08243	0.00606799
9220	NM_001025105,NM_001271741,NM_001271742,NM_001892	CSNK1A1	casein kinase 1, alpha 1				60.43	61.4	60.01	60.66	59.61	61.42	54.58	56.08	56.21	54.88	56.95	55.19		55.6483	60.5883			1.08877	1.64477e-06				0.0338452	0.0347858	0.033935	0.0338563	0.0335445	0.0331668	0.0347827	0.0366953	0.0352277	0.0343154	0.0355373	0.0338373		0.035066	0.0338556	TRUE			0.965484	0.0328441
14193	NM_006801	KDELR1	KDEL (Lys-Asp-Glu-Leu) endoplasmic reticulum protein retention receptor 1				61.32	60.03	58.57	60.22	60.15	62.94	57.7	58.39	60.29	63.16	62.75	59.05		60.2233	60.5383			1.00523	0.783116				0.0343437	0.0340096	0.0331207	0.0336107	0.0338484	0.0339876	0.036771	0.0382069	0.0377847	0.0394928	0.0391566	0.0362039		0.037936	0.0338201	TRUE			0.891506	0.000301613
980	NM_003870	IQGAP1	IQ motif containing GTPase activating protein 1				60.29	59.9	61	61.26	61.44	59.14	61.06	60.39	61.25	59.16	60.2	58.83		60.1483	60.505			1.00593	0.524865				0.0337668	0.0339359	0.0344948	0.0341912	0.0345743	0.0319356	0.0389123	0.0395155	0.0383863	0.0369916	0.0375654	0.036069		0.0379067	0.0338165	TRUE			0.892097	0.000129361
14705	NM_000026,NM_001123378	ADSL	adenylosuccinate lyase				60.88	59.87	59.65	62.27	56.48	63.17	55.61	53.78	56.75	52.06	54.12	54.28		54.4333	60.3867			1.10937	0.000662958				0.0340973	0.033919	0.0337314	0.0347549	0.0317832	0.0341118	0.0354391	0.0351903	0.0355661	0.0325521	0.0337714	0.0332794		0.0342997	0.0337329	TRUE			0.983475	0.414218
18620	NM_001032367,NM_003710,NM_181642	SPINT1	serine peptidase inhibitor, Kunitz type 1				60.32	61.63	60.15	60	60.06	60.01	55.22	55.48	57.12	62.46	60.31	64.56		59.1917	60.3617			1.01977	0.495296				0.0337836	0.0349161	0.0340142	0.0334879	0.0337978	0.0324054	0.0351906	0.0363027	0.035798	0.0390551	0.037634	0.0395821		0.0372604	0.0337342	TRUE			0.905362	0.00324468
2472	NM_004939	DDX1	DEAD (Asp-Glu-Ala-Asp) box helicase 1				58.81	58.28	59.46	62.23	60.71	62.51	57.08	56.85	57.98	54.81	56.01	57.1		56.6383	60.3333			1.06524	0.00226689				0.0329379	0.0330181	0.033624	0.0347326	0.0341636	0.0337554	0.0363759	0.0371992	0.036337	0.0342717	0.0349508	0.0350083		0.0356905	0.0337053	TRUE			0.944377	0.00546391
16325	NM_005839	SRRM1	serine/arginine repetitive matrix 1				59.96	59.25	61.2	58.67	62.03	60.8	59.46	57.67	56.24	55.75	53.07	55.6		56.2983	60.3183			1.07141	0.00414192				0.033582	0.0335677	0.0346079	0.0327456	0.0349064	0.032832	0.0378926	0.0377357	0.0352465	0.0348594	0.0331162	0.0340887		0.0354899	0.0337069	TRUE			0.949763	0.0802528
13932	NM_001282231,NM_014782,NM_177949	ARMCX2	armadillo repeat containing, X-linked 2				57.2	59.86	60.13	62.22	60.77	61.52	53.67	54.72	54.48	54.02	53.92	52.33		53.8567	60.2833			1.11933	7.05516e-05				0.0320362	0.0339133	0.0340029	0.034727	0.0341973	0.0332208	0.0342028	0.0358054	0.0341435	0.0337777	0.0336466	0.0320838		0.0339433	0.0336829	TRUE			0.992329	0.684522
1312	NM_003096	SNRPG	small nuclear ribonucleoprotein polypeptide G				60.6	59.13	60.12	58.91	62.45	59.86	55.16	54.69	53.81	51.07	50.58	52.14		52.9083	60.1783			1.13741	3.55942e-05				0.0339405	0.0334997	0.0339972	0.0328796	0.0351427	0.0323244	0.0351523	0.0357858	0.0337236	0.0319331	0.0315624	0.0319673		0.0333541	0.0336307	TRUE			1.00829	0.75114
63	NM_021129	PPA1	pyrophosphatase (inorganic) 1				58.67	59.35	59.56	61.18	60.5	61.75	56.52	55.81	55.27	48.82	55.49	50.98		53.815	60.1683			1.11806	0.00300459				0.0328595	0.0336243	0.0336805	0.0341465	0.0340454	0.033345	0.036019	0.0365187	0.0346386	0.0305262	0.0346263	0.0312561		0.0339308	0.0336169	TRUE			0.990748	0.772271
18776	NM_024299	PPDPF	pancreatic progenitor cell differentiation and proliferation factor				54.45	63.28	58.13	60.87	60.01	63.1	52.96	54.69	47.86	52.85	49.81	58.03		52.7	59.9733			1.13801	0.00456309				0.030496	0.0358509	0.0328719	0.0339735	0.0337696	0.034074	0.0337503	0.0357858	0.0299946	0.0330461	0.0310819	0.0355785		0.0332062	0.033506	TRUE			1.00903	0.807736
7964	NM_001127228,NM_006807	CBX1	chromobox homolog 1				59.73	60.69	59.14	59.17	60.2	60.69	55.52	54.68	52.96	48.62	50.59	50.28		52.1083	59.9367			1.15023	0.000609205				0.0334532	0.0343835	0.033443	0.0330247	0.0338766	0.0327726	0.0353818	0.0357793	0.0331909	0.0304012	0.0315686	0.030827		0.0328581	0.0334923	TRUE			1.0193	0.541065
6151	NM_006825	CKAP4	cytoskeleton-associated protein 4				58.16	58.94	59.09	63.15	61.11	59.03	52.55	51.97	54.7	54.29	53.51	55.07		53.6817	59.9133			1.11609	9.17039e-05				0.0325739	0.0333921	0.0334148	0.0352461	0.0343886	0.0318762	0.033489	0.034006	0.0342813	0.0339465	0.0333907	0.0337637		0.0338129	0.0334819	TRUE			0.990212	0.54403
8832	NM_014014	SNRNP200	small nuclear ribonucleoprotein 200kDa (U5)				59.56	59.84	59.59	59.48	59.83	61.01	58.38	57.47	59.26	57.1	58.25	57.5		57.9933	59.885			1.03262	0.00101939				0.033358	0.033902	0.0336975	0.0331977	0.0336683	0.0329454	0.0372044	0.0376049	0.0371392	0.0357036	0.0363485	0.0352536		0.0365424	0.0334615	TRUE			0.915691	0.000194693
18596	NM_005915	MCM6	minichromosome maintenance complex component 6				59.74	57.86	59.01	59.38	61.95	61.14	46.76	48.69	47.21	44.02	48.73	44.54		46.6583	59.8467			1.28266	3.27893e-07				0.0334588	0.0327802	0.0333695	0.0331419	0.0348613	0.0330156	0.0297992	0.0318598	0.0295872	0.0275249	0.030408	0.0273077		0.0294145	0.0334379	TRUE			1.13678	0.00138991
6445	NM_001013843,NM_024755	SLTM	SAFB-like, transcription modulator				60.09	58.05	60.41	58.01	60.47	61.76	65.78	61.25	62.24	58.2	57.12	57.36		60.325	59.7983			0.99127	0.738598				0.0336548	0.0328878	0.0341612	0.0323773	0.0340285	0.0333504	0.0419203	0.0400783	0.0390068	0.0363914	0.0356434	0.0351677		0.0380346	0.03341	TRUE			0.87841	0.00770599
3214	NM_001142281,NM_001655	ARCN1	archain 1				60.22	58.57	60.46	58.24	60.2	60.99	57.33	55.56	57.82	58.14	58.7	56.52		57.345	59.78			1.04246	0.00383202				0.0337276	0.0331824	0.0341895	0.0325056	0.0338766	0.0329346	0.0365352	0.0363551	0.0362367	0.0363539	0.0366294	0.0346527		0.0361272	0.0334027	TRUE			0.924588	4.87451e-05
14164	NM_138501	TECR	trans-2,3-enoyl-CoA reductase				60.45	58.55	59.83	61.36	59.14	59.23	57.46	56.35	56.65	64.38	59.4	61.28		59.2533	59.76			1.00855	0.718605				0.0338564	0.0331711	0.0338332	0.034247	0.0332801	0.0319842	0.0366181	0.036872	0.0355034	0.0402556	0.0370662	0.0375711		0.0373144	0.0333953	TRUE			0.894972	0.000876873
18591	NM_001085458,NM_001085459,NM_001085460,NM_001085461,NM_001085462,NM_001085463,NM_001085464,NM_001085465,NM_001085466,NM_001085467,NM_001085468,NM_001085469,NM_001206883,NM_001206884,NM_001206885,NM_001206886,NM_001206887,NM_001206888,NM_001206889,NM_001206890,NM_001206891,NM_001331	CTNND1	catenin (cadherin-associated protein), delta 1				60.09	59.51	59.93	59.88	59.32	59.8	55.66	56.27	57.48	56.31	58.94	55.93		56.765	59.755			1.05267	0.00154441				0.0336548	0.033715	0.0338898	0.033421	0.0333814	0.032292	0.035471	0.0368197	0.0360236	0.0352096	0.0367791	0.034291		0.0357657	0.0333923	TRUE			0.933642	0.000869393
12079	NM_001001520,NM_032631	HDGFRP2	hepatoma-derived growth factor-related protein 2				56.62	59.18	59.3	61.08	60.3	61.73	54.47	54.51	51.85	50.29	49.22	52.06		52.0667	59.7017			1.14664	6.42476e-05				0.0317114	0.033528	0.0335335	0.0340907	0.0339328	0.0333342	0.0347126	0.035668	0.0324952	0.0314454	0.0307137	0.0319183		0.0328255	0.0333551	TRUE			1.01613	0.561246
8285	NM_006331	EMG1	EMG1 N1-specific pseudouridine methyltransferase				58.12	60.5	59.85	60.13	59.4	60.08	57.18	55.29	52.27	54.42	53.74	54.22		54.52	59.68			1.09464	0.000178156				0.0325515	0.0342759	0.0338445	0.0335605	0.0334264	0.0324432	0.0364396	0.0361784	0.0327584	0.0340278	0.0335343	0.0332426		0.0343635	0.0333503	TRUE			0.970515	0.19277
10825	NM_014463	LSM3	LSM3 homolog, U6 small nuclear RNA associated (S. cerevisiae)				56.23	56.04	61.58	62.89	59.55	61.43	56.84	54.86	57.58	49.42	56.38	54.56		54.94	59.62			1.08518	0.0196604				0.0314929	0.0317491	0.0348228	0.0351009	0.0335108	0.0331722	0.036223	0.035897	0.0360863	0.0309014	0.0351816	0.0334511		0.0346234	0.0333081	TRUE			0.962012	0.242163
13680	NM_002496	NDUFS8	NADH dehydrogenase (ubiquinone) Fe-S protein 8, 23kDa (NADH-coenzyme Q reductase)				56.49	58.14	61.14	62.76	58.43	60.62	55.47	56.72	54.87	55.82	55.38	57.89		56.025	59.5967			1.06375	0.0106682				0.0316386	0.0329388	0.034574	0.0350284	0.0328805	0.0327348	0.0353499	0.0371141	0.0343879	0.0349032	0.0345576	0.0354927		0.0353009	0.0332992	TRUE			0.943296	0.0129227
20136	NR_024031	DANCR	differentiation antagonizing non-protein coding RNA				61.73	57.78	57.66	60.04	57.89	61.73	52.08	52.6	49.19	52.37	54.08	50.87		51.865	59.4717			1.14666	3.17051e-05				0.0345733	0.0327349	0.0326061	0.0335103	0.0325766	0.0333342	0.0331895	0.0344182	0.0308281	0.032746	0.0337464	0.0311887		0.0326862	0.0332226	TRUE			1.01641	0.440138
8000	NM_012083	FRAT2	frequently rearranged in advanced T-cell lymphomas 2				57.09	58.2	59.12	58.32	61.62	62.31	58.73	58.32	57.39	52.23	54.09	51.36		55.3533	59.4433			1.07389	0.0289893				0.0319746	0.0329728	0.0334317	0.0325503	0.0346756	0.0336474	0.0374274	0.038161	0.0359672	0.0326584	0.0337527	0.0314891		0.0349093	0.0332087	TRUE			0.951286	0.192264
15748	NM_000284,NM_001173454,NM_001173455,NM_001173456	PDHA1	pyruvate dehydrogenase (lipoamide) alpha 1				58.61	59.02	59.32	56.57	61.42	61.62	55.45	54.16	53.75	49.42	53.6	51.52		52.9833	59.4267			1.12161	0.00027599				0.0328259	0.0334374	0.0335448	0.0315735	0.0345631	0.0332748	0.0353372	0.035439	0.033686	0.0309014	0.0334469	0.0315872		0.0333996	0.0332033	TRUE			0.994121	0.826077
1284	NM_012112	TPX2	TPX2, microtubule-associated				59.86	56.46	60.46	59.97	58.12	61.65	58.67	57.76	59.55	56.58	57.39	57.74		57.9483	59.42			1.0254	0.127254				0.033526	0.031987	0.0341895	0.0334712	0.0327061	0.033291	0.0373892	0.0377946	0.0373209	0.0353784	0.0358119	0.0354007		0.036516	0.0331951	TRUE			0.909058	0.000195731
17875	NM_003257,NM_175610	TJP1	tight junction protein 1				59.27	58.99	60.45	58.58	60.07	58.97	61.43	60.27	61.64	61.51	60.06	59.93		60.8067	59.3883			0.976675	0.00914318				0.0331956	0.0334204	0.0341838	0.0326954	0.0338034	0.0318438	0.0391481	0.039437	0.0386308	0.0384611	0.037478	0.0367434		0.0383164	0.0331904	TRUE			0.866219	3.39449e-06
19848	NR_003098	SNHG1	small nucleolar RNA host gene 1 (non-protein coding)				58.31	58.95	60.67	59.9	57.73	59.18	59.49	62.5	58.88	57.84	64.29	60.23		60.5383	59.1233			0.976626	0.231007				0.0326579	0.0333977	0.0343082	0.0334321	0.0324866	0.0319572	0.0379118	0.0408962	0.036901	0.0361663	0.0401176	0.0369274		0.0381534	0.03304	TRUE			0.865978	0.000607801
6188	NM_000310,NM_001142604	PPT1	palmitoyl-protein thioesterase 1				58.55	57.55	59.4	60.64	58.84	59.33	60.76	58.56	58.8	58.57	62.5	58		59.5317	59.0517			0.991937	0.575793				0.0327923	0.0326046	0.0335901	0.0338451	0.0331112	0.0320382	0.0387211	0.0383181	0.0368509	0.0366227	0.0390006	0.0355601		0.0375123	0.0329969	TRUE			0.879631	0.000142858
2903	NM_001281727,NM_001281728,NM_001281729,NM_014183,NM_177953	DYNLRB1	dynein, light chain, roadblock-type 1				56.88	58.76	59.44	59.03	59.15	60.9	56.12	52.5	51.24	52.62	50.1	53.89		52.745	59.0267			1.1191	0.00021116				0.031857	0.0332901	0.0336127	0.0329465	0.0332857	0.032886	0.0357641	0.0343528	0.0321129	0.0329023	0.0312629	0.0330403		0.0332392	0.0329797	TRUE			0.992192	0.723679
5847	NM_007245,NM_017492,NM_145714,NM_148414,NM_148415,NM_148416	ATXN2L	ataxin 2-like				58.86	59.09	58.39	59.6	60.32	57.53	56.32	54.71	56.79	63.18	56.29	61.14		58.0717	58.965			1.01538	0.549386				0.0329659	0.033477	0.0330189	0.0332647	0.0339441	0.0310662	0.0358916	0.0357989	0.0355912	0.0395053	0.0351255	0.0374853		0.0365663	0.0329561	TRUE			0.901271	0.00164065
12354	NM_001865	COX7A2	cytochrome c oxidase subunit VIIa polypeptide 2 (liver)				58.7	55.74	58.25	59.44	59.45	62.03	54.77	58.24	53.19	49.28	58.01	54.59		54.68	58.935			1.07782	0.0272956				0.0328763	0.0315791	0.0329398	0.0331754	0.0334545	0.0334962	0.0349038	0.0381087	0.033335	0.0308139	0.0361988	0.0334694		0.0344716	0.0329202	TRUE			0.954995	0.200365
9020	NM_001080425,NM_001127688	BEX4	brain expressed, X-linked 4				58.47	56.12	60.38	57.48	61.2	59.66	56.57	51.31	52.51	50.46	47.51	51.24		51.6	58.885			1.14118	0.000789076				0.0327475	0.0317944	0.0341442	0.0320814	0.0344393	0.0322164	0.0360509	0.0335741	0.0329088	0.0315517	0.0296467	0.0314155		0.0325246	0.0329039	TRUE			1.01166	0.717062
14735	NM_001039802,NM_001791,NM_044472	CDC42	cell division cycle 42				58.94	56.71	60.02	58.87	57.85	60	56.92	55.03	57.52	53.49	57.58	56.98		56.2533	58.7317			1.04406	0.0163138				0.0330107	0.0321287	0.0339407	0.0328572	0.0325541	0.0324	0.036274	0.0360083	0.0360487	0.0334463	0.0359305	0.0349348		0.0354404	0.0328152	TRUE			0.925928	0.000876738
9358	NM_001136139,NM_003200	TCF3	transcription factor 3				57.03	61.02	57.15	58.27	57.67	60.84	49.61	50.4	49.59	48.61	50.42	49.1		49.6217	58.6633			1.18221	1.54166e-05				0.031941	0.0345705	0.0323177	0.0325224	0.0324528	0.0328536	0.0316154	0.0329787	0.0310788	0.0303949	0.0314626	0.0301035		0.0312723	0.0327763	TRUE			1.04809	0.0237996
18518	NM_001145054	C2orf81	chromosome 2 open reading frame 81				57.02	59.56	57.42	58.89	58.6	60.44	53.23	50.92	55.14	59.84	57.31	58.76		55.8667	58.655			1.04991	0.10715				0.0319354	0.0337433	0.0324704	0.0328684	0.0329762	0.0326376	0.0339224	0.0333189	0.0345571	0.0374168	0.035762	0.0360261		0.0351672	0.0327719	TRUE			0.931887	0.00985147
21294	NR_037673	SERF2-C15ORF63	SERF2-C15orf63 readthrough				55.87	57.39	58.78	58.96	59.84	61.01	54.13	50.73	47.89	47.81	45.73	45.53		48.6367	58.6417			1.20571	0.000204117				0.0312913	0.0325139	0.0332395	0.0329075	0.033674	0.0329454	0.0344959	0.0331946	0.0300134	0.0298947	0.0285359	0.0279147		0.0306749	0.0327619	TRUE			1.06804	0.111561
7641	NM_005850	SF3B4	splicing factor 3b, subunit 4, 49kDa				59.73	58.5	58.12	58.15	58.69	58.39	55.73	55.5	56.86	62.22	57.66	56.85		57.47	58.5967			1.0196	0.320389				0.0334532	0.0331428	0.0328662	0.0324554	0.0330268	0.0315306	0.0355156	0.0363158	0.0356351	0.038905	0.0359804	0.0348551		0.0362012	0.0327458	TRUE			0.904553	0.00091981
6666	NM_005804	DDX39A	DEAD (Asp-Glu-Ala-Asp) box polypeptide 39A				60.24	56.97	58.32	58.88	57.88	58.19	56.54	56.17	55.2	55.79	57.21	58.16		56.5117	58.4133			1.03365	0.0119478				0.0337388	0.032276	0.0329793	0.0328628	0.032571	0.0314226	0.0360318	0.0367542	0.0345947	0.0348844	0.0356996	0.0356582		0.0356038	0.0326418	TRUE			0.916805	6.09559e-05
18399	NM_003852,NM_015905	TRIM24	tripartite motif containing 24				58.29	58.6	59.72	56.62	59.53	57.57	59.06	54.02	56.84	52.75	55.19	55.16		55.5033	58.3883			1.05198	0.0235491				0.0326467	0.0331994	0.033771	0.0316014	0.0334995	0.0310878	0.0376377	0.0353474	0.0356225	0.0329836	0.0344391	0.0338189		0.0349749	0.0326343	TRUE			0.933079	0.0172139
9146	NM_003370	VASP	vasodilator-stimulated phosphoprotein				57.18	59.17	59	58.89	56.73	59.32	50.44	50.58	48.48	52.94	51.64	51.27		50.8917	58.3817			1.14718	3.12713e-06				0.032025	0.0335224	0.0333639	0.0328684	0.0319239	0.0320328	0.0321444	0.0330965	0.0303832	0.0331024	0.0322238	0.0314339		0.032064	0.0326227	TRUE			1.01742	0.307985
16230	NM_031903	MRPL32	mitochondrial ribosomal protein L32				57.86	55.63	57.85	58.54	60.28	60.1	55.41	51.79	55.4	53.31	49.97	50.88		52.7933	58.3767			1.10576	0.000955785				0.0324059	0.0315168	0.0327136	0.0326731	0.0339216	0.032454	0.0353117	0.0338882	0.03472	0.0333338	0.0311817	0.0311948		0.0332717	0.0326141	TRUE			0.980237	0.428358
11439	NM_001321	CSRP2	cysteine and glycine-rich protein 2				57.79	55.57	58.46	59.12	60.34	58.62	55.1	54.38	54.63	49.37	55.22	54.96		53.9433	58.3167			1.08107	0.00378908				0.0323666	0.0314828	0.0330585	0.0329968	0.0339553	0.0316548	0.0351141	0.035583	0.0342375	0.0308701	0.0344578	0.0336963		0.0339931	0.0325858	TRUE			0.9586	0.109827
12834	NM_001412	EIF1AX	eukaryotic translation initiation factor 1A, X-linked				56.19	57.35	59.53	59.06	59.37	58.39	53.2	53.96	51.09	50.3	53.59	51.73		52.3117	58.315			1.11476	2.44666e-05				0.0314705	0.0324913	0.0336636	0.0329633	0.0334095	0.0315306	0.0339033	0.0353081	0.0320189	0.0314517	0.0334407	0.031716		0.0329731	0.0325881	TRUE			0.988325	0.608393
18499	NM_001135040,NM_001135041,NM_001190836,NM_001190837,NM_004082,NM_023019	DCTN1	dynactin 1				57.66	57.52	57.74	58.25	58.47	59.89	55.69	53.94	55.87	54.08	51.12	53.92		54.1033	58.255			1.07674	0.000916747				0.0322938	0.0325876	0.0326514	0.0325112	0.032903	0.0323406	0.0354901	0.035295	0.0350146	0.0338152	0.0318994	0.0330587		0.0340955	0.0325479	TRUE			0.954611	0.0448886
17701	NM_001204466,NM_001204467,NM_001204468,NM_005676,NM_152856	RBM10	RNA binding motif protein 10				56.99	57.42	58.57	57.45	58.85	60.24	56.62	54.07	52.77	51.72	51.39	53.1		53.2783	58.2533			1.09338	0.000526022				0.0319186	0.0325309	0.0331207	0.0320647	0.0331169	0.0325296	0.0360828	0.0353801	0.0330718	0.0323396	0.0320678	0.0325559		0.033583	0.0325469	TRUE			0.969148	0.205826
12736	NM_007263,NM_199442,NM_199444	COPE	coatomer protein complex, subunit epsilon				55.48	56.37	58.53	57.44	60.14	61.41	54.55	52.54	53.44	55.14	54.17	58.44		54.7133	58.2283			1.06424	0.0179831				0.0310729	0.031936	0.0330981	0.0320591	0.0338428	0.0331614	0.0347636	0.034379	0.0334917	0.034478	0.0338026	0.0358299		0.0344575	0.0325284	TRUE			0.944016	0.00498242
1091	NM_001288653,NM_004859	CLTC	clathrin, heavy chain (Hc)				59.03	57.43	58.55	58.56	57.15	58.37	57.31	57.91	58.5	58.08	61.04	58.69		58.5883	58.1817			0.993059	0.521852				0.0330611	0.0325366	0.0331094	0.0326842	0.0321602	0.0315198	0.0365225	0.0378928	0.0366629	0.0363163	0.0380895	0.0359832		0.0369112	0.0325119	TRUE			0.880814	3.35917e-06
818	NM_001679	ATP1B3	ATPase, Na+/K+ transporting, beta 3 polypeptide				55.66	57.75	58.19	61.43	57.52	58.2	52.36	52.83	49.69	55.6	54.68	54.57		53.2883	58.125			1.09076	0.00200964				0.0311737	0.0327179	0.0329058	0.0342861	0.0323684	0.031428	0.033368	0.0345687	0.0311415	0.0347656	0.0341208	0.0334572		0.0335703	0.03248	TRUE			0.967521	0.154947
1349	NM_006327	TIMM23	translocase of inner mitochondrial membrane 23 homolog (yeast)				56.76	56.77	57.68	59.46	57.49	60.57	54.33	52.57	51.26	50.84	50.64	47.28		51.1533	58.1217			1.13622	0.000215339				0.0317898	0.0321627	0.0326174	0.0331865	0.0323516	0.0327078	0.0346234	0.0343986	0.0321254	0.0317893	0.0315998	0.0289876		0.032254	0.0324693	TRUE			1.00667	0.813487
11984	NM_004526	MCM2	minichromosome maintenance complex component 2				58.58	57.92	56.67	58.87	57.32	59.2	50.12	48.97	50.33	46.3	49.82	49.11		49.1083	58.0933			1.18296	8.22595e-07				0.0328091	0.0328142	0.0320463	0.0328572	0.0322559	0.031968	0.0319405	0.032043	0.0315426	0.0289505	0.0310881	0.0301096		0.0309457	0.0324585	TRUE			1.04888	0.0261475
4281	NM_001242559,NM_001242560,NM_004834,NM_145686,NM_145687	MAP4K4	mitogen-activated protein kinase kinase kinase kinase 4				57.74	57.15	58.55	57.81	58.81	58.11	60.45	57.09	58.34	56.28	55.21	55.27		57.1067	58.0283			1.01614	0.325473				0.0323386	0.032378	0.0331094	0.0322656	0.0330944	0.0313794	0.0385236	0.0373562	0.0365626	0.0351908	0.0344516	0.0338864		0.0359952	0.0324276	TRUE			0.900886	0.00334077
7595	NM_001080855,NM_001243756,NM_002859,NM_025157	PXN	paxillin				57.28	57.49	57.92	60.61	56.54	58.08	60.83	62.27	63.87	65.45	66.07	68.51		64.5	57.9867			0.899018	0.00112301				0.032081	0.0325706	0.0327531	0.0338284	0.031817	0.0313632	0.0387657	0.0407457	0.0400283	0.0409247	0.0412283	0.0420039		0.0406161	0.0324022	TRUE			0.797768	1.06286e-07
1438	NM_001165928,NM_001177634,NM_001177635,NM_001177636,NM_001177637,NM_001177638,NM_001177639,NM_001177640,NM_001177641,NM_001177642,NM_001177643,NM_001177644,NM_004393	DAG1	dystroglycan 1 (dystrophin-associated glycoprotein 1)				56.92	58.07	57.37	57.61	58.53	59.15	49.7	49.65	50.24	49.66	50.85	49.32		49.9033	57.9417			1.16108	1.20987e-08				0.0318794	0.0328992	0.0324421	0.032154	0.0329368	0.031941	0.0316728	0.0324879	0.0314862	0.0310515	0.0317309	0.0302384		0.0314446	0.0323754	TRUE			1.0296	0.0316998
11842	NM_006833	COPS6	COP9 signalosome subunit 6				57.75	55.17	59.85	59.9	57.14	57.69	52.95	53.85	54.96	52.95	54.46	53.73		53.8167	57.9167			1.07618	0.00137564				0.0323442	0.0312562	0.0338445	0.0334321	0.0321546	0.0311526	0.033744	0.0352362	0.0344443	0.0331086	0.0339836	0.0329422		0.0339098	0.0323641	TRUE			0.954416	0.0228985
16169	NM_001198845,NM_001198846	RBM14-RBM4	RBM14-RBM4 readthrough				59.87	56.61	57.13	58.17	55.11	60.54	57.3	57.14	57.6	56.63	59.16	59.88		57.9517	57.905			0.999195	0.963317				0.0335316	0.032072	0.0323064	0.0324666	0.0310122	0.0326916	0.0365161	0.0373889	0.0360988	0.0354097	0.0369164	0.0367128		0.0365071	0.0323467	TRUE			0.886039	3.21598e-06
13545	NM_004542	NDUFA3	NADH dehydrogenase (ubiquinone) 1 alpha subcomplex, 3, 9kDa				51.89	52.59	59.57	62.25	62.71	58.36	60.02	55.48	53.36	56.27	49.85	59.97		55.825	57.895			1.03708	0.426066				0.0290622	0.0297945	0.0336862	0.0347437	0.035289	0.0315144	0.0382495	0.0363027	0.0334415	0.0351846	0.0311069	0.036768		0.0351755	0.0323484	TRUE			0.919627	0.0878291
505	NM_001136203,NM_138442	CCDC124	coiled-coil domain containing 124				57.62	58.67	56.71	56.92	57.62	59.18	55.84	51.01	50.72	51.33	49.18	51.57		51.6083	57.7867			1.11972	0.000493159				0.0322714	0.0332391	0.0320689	0.0317689	0.0324247	0.0319572	0.0355857	0.0333778	0.031787	0.0320957	0.0306888	0.0316179		0.0325255	0.0322884	TRUE			0.99271	0.759301
1244	NM_001087	AAMP	angio-associated, migratory cell protein				57.1	58.58	56.85	55.66	58.55	59.62	52.14	54.12	52.67	53.88	53.05	52.32		53.03	57.7267			1.08857	0.000127344				0.0319802	0.0331881	0.0321481	0.0310656	0.032948	0.0321948	0.0332278	0.0354128	0.0330091	0.0336902	0.0331037	0.0320777		0.0334202	0.0322541	TRUE			0.965109	0.0628439
6578	NM_001025	RPS23	ribosomal protein S23				58.49	57.58	58.01	57.17	55.79	59.27	55.41	57.41	54.51	49.64	55.82	52.86		54.275	57.7183			1.06344	0.0256873				0.0327587	0.0326216	0.032804	0.0319084	0.0313949	0.0320058	0.0353117	0.0375656	0.0341623	0.031039	0.0348322	0.0324088		0.0342199	0.0322489	TRUE			0.942402	0.0896621
11248	NM_198686	RAB15	RAB15, member RAS oncogene family				56.67	58.13	58.17	57.73	57.43	57.9	58.68	58.72	59.08	58.51	58.33	58.98		58.7167	57.6717			0.982203	0.00423332				0.0317394	0.0329332	0.0328945	0.032221	0.0323178	0.031266	0.0373956	0.0384228	0.0370264	0.0365852	0.0363985	0.036161		0.0369982	0.0322286	TRUE			0.871086	9.63717e-07
5713	NM_001199653,NM_001199654,NM_007221	PMF1	polyamine-modulated factor 1				56.39	55.17	56.94	57.26	59.67	60.57	56.94	57.47	53.03	53.63	56.24	52.77		55.0133	57.6667			1.04823	0.0513278				0.0315825	0.0312562	0.032199	0.0319587	0.0335783	0.0327078	0.0362867	0.0376049	0.0332347	0.0335338	0.0350943	0.0323536		0.0346847	0.0322137	TRUE			0.928761	0.0284031
12897	NM_004446	EPRS	glutamyl-prolyl-tRNA synthetase				57.45	54.92	58.05	59.28	57.48	58.37	51.68	50.98	51.43	48.16	51.43	48.87		50.425	57.5917			1.14213	8.42664e-06				0.0321762	0.0311146	0.0328267	0.0330861	0.0323459	0.0315198	0.0329346	0.0333582	0.032232	0.0301136	0.0320928	0.0299625		0.0317823	0.0321782	TRUE			1.01246	0.565711
10413	NM_007108,NM_207013	TCEB2	transcription elongation factor B (SIII), polypeptide 2 (18kDa, elongin B)				54.11	55.88	58.39	58.57	58.56	59.94	54.69	49.95	50.81	50.51	49.4	52.53		51.315	57.575			1.12199	0.000374775				0.0303056	0.0316584	0.0330189	0.0326898	0.0329537	0.0323676	0.0348528	0.0326842	0.0318434	0.031583	0.0308261	0.0322064		0.0323327	0.0321657	TRUE			0.994836	0.818117
3034	NM_001039619,NM_001282953,NM_001282954,NM_001282955,NM_001282956,NM_006109	PRMT5	protein arginine methyltransferase 5				55.69	55.45	56.24	57.51	58.47	60.85	56	53.92	53.39	52.49	55.55	52.44		53.965	57.3683			1.06307	0.00949771				0.0311905	0.0314148	0.0318031	0.0320982	0.032903	0.032859	0.0356877	0.035282	0.0334603	0.032821	0.0346637	0.0321513		0.034011	0.0320448	TRUE			0.942189	0.0177815
12610	NM_033082	SARNP	SAP domain containing ribonucleoprotein				57.46	55.78	58.06	56.95	58.92	56.97	49.39	46.9	47.39	45.06	46.86	47.34		47.1567	57.3567			1.2163	1.11373e-07				0.0321818	0.0316018	0.0328323	0.0317856	0.0331563	0.0307638	0.0314752	0.0306885	0.0297001	0.0281752	0.0292411	0.0290244		0.0297174	0.0320536	TRUE			1.07861	0.00364374
3086	NM_002013	FKBP3	FK506 binding protein 3, 25kDa				57.76	56.55	56.58	56.54	56.66	57.65	51.87	52.07	49.3	45.92	51.55	48.01		49.7867	56.9567			1.14401	0.000655694				0.0323498	0.032038	0.0319954	0.0315568	0.0318845	0.031131	0.0330557	0.0340714	0.0308971	0.0287129	0.0321677	0.0294352		0.03139	0.0318259	TRUE			1.01389	0.636032
10017	NM_020117	LARS	leucyl-tRNA synthetase				57.11	55.57	57.75	55.88	57.72	57.56	54.11	53.06	53.91	50.89	53.87	51.33		52.8617	56.9317			1.07699	0.000266729				0.0319858	0.0314828	0.032657	0.0311884	0.032481	0.0310824	0.0344832	0.0347192	0.0337862	0.0318206	0.0336154	0.0314707		0.0333159	0.0318129	TRUE			0.954887	0.0443862
15272	NM_001033549,NM_001288756,NM_001288757,NM_014173	BABAM1	BRISC and BRCA1 A complex member 1				55.2	57.46	55.71	58.87	55.88	57.89	50.87	51.48	47.05	49.61	49.41	49.68		49.6833	56.835			1.14394	8.45087e-06				0.0309161	0.0325536	0.0315034	0.0328572	0.0314456	0.0312606	0.0324184	0.0336854	0.029487	0.0310202	0.0308323	0.0304591		0.0313171	0.0317561	TRUE			1.01402	0.542337
12144	NM_031283	TCF7L1	transcription factor 7-like 1 (T-cell specific, HMG-box)				55.95	57.56	55.9	54.76	57.72	59.1	48.94	44.79	46.37	46.5	45.62	45.91		46.355	56.8317			1.22601	2.92283e-07				0.0313361	0.0326102	0.0316109	0.0305633	0.032481	0.031914	0.0311885	0.0293078	0.0290608	0.0290756	0.0284673	0.0281477		0.0292079	0.0317526	TRUE			1.08712	0.00099787
10466	NM_001242599,NM_001242600,NM_004902,NM_184234	RBM39	RNA binding motif protein 39				56.62	54.9	57.44	55.73	56.65	59.52	56.26	55.49	53.63	51.22	54.6	50.76		53.66	56.81			1.0587	0.0207447				0.0317114	0.0311032	0.0324817	0.0311047	0.0318789	0.0321408	0.0358533	0.0363093	0.0336108	0.0320269	0.0340709	0.0311212		0.0338321	0.0317368	TRUE			0.938068	0.0537242
10436	NM_001033088	NGRN	neugrin, neurite outgrowth associated				55.47	55.54	55.51	57.21	56.18	60.85	51.81	48.93	52.68	46.14	47.65	48.98		49.365	56.7933			1.15048	0.000248168				0.0310673	0.0314658	0.0313903	0.0319307	0.0316144	0.032859	0.0330175	0.0320168	0.0330154	0.0288505	0.029734	0.0300299		0.0311107	0.0317213	TRUE			1.01963	0.462157
10231	NM_001079521,NM_001079522,NM_001271014,NM_004986	KTN1	kinectin 1 (kinesin receptor)				56.76	56.33	55.96	57.35	56.58	57.29	56.75	54.71	56.52	51.9	54.36	52.07		54.385	56.7117			1.04278	0.0405466				0.0317898	0.0319134	0.0316448	0.0320089	0.0318395	0.0309366	0.0361656	0.0357989	0.035422	0.0324521	0.0339211	0.0319244		0.0342807	0.0316888	TRUE			0.924393	0.0158348
7511	NM_032822	FAM136A	family with sequence similarity 136, member A				57.41	53.37	57.16	57.57	54.66	60	56.08	54.16	56	51.62	54.77	53.07		54.2833	56.695			1.04443	0.0730205				0.0321538	0.0302364	0.0323234	0.0321317	0.030759	0.0324	0.0357386	0.035439	0.0350961	0.032277	0.034177	0.0325375		0.0342109	0.0316674	TRUE			0.925653	0.00708053
10804	NM_004766	COPB2	coatomer protein complex, subunit beta 2 (beta prime)				57.41	55.46	55.98	55.4	57.22	58.32	53.55	53.13	54.34	50.73	53.25	52.72		52.9533	56.6317			1.06946	0.000353709				0.0321538	0.0314205	0.0316561	0.0309205	0.0321996	0.0314928	0.0341263	0.034765	0.0340557	0.0317205	0.0332285	0.0323229		0.0333698	0.0316406	TRUE			0.948178	0.0131809
12667	NM_001267045,NM_005789,NM_176863	PSME3	proteasome (prosome, macropain) activator subunit 3 (PA28 gamma; Ki)				58	55.6	57.12	55.01	56.24	57.5	54.89	53.01	55.47	55.21	55.62	52.31		54.4183	56.5783			1.03969	0.0161079				0.0324843	0.0314998	0.0323008	0.0307029	0.0316481	0.03105	0.0349803	0.0346865	0.0347639	0.0345218	0.0347074	0.0320716		0.0342886	0.0316143	TRUE			0.922007	0.000837036
149	NM_001286264,NM_001286265,NM_001286266,NM_020662	MRS2	MRS2 magnesium transporter				56.9	55.53	57.61	54.78	56.45	57.95	59.76	61.16	60.03	59.02	62.42	58.08		60.0783	56.5367			0.941049	0.0014699				0.0318682	0.0314602	0.0325778	0.0305745	0.0317663	0.031293	0.0380838	0.0400194	0.0376217	0.0369041	0.0389507	0.0356092		0.0378648	0.03159	TRUE			0.834284	4.63669e-05
12043	NM_001048241,NM_024292	UBL5	ubiquitin-like 5				53.76	55.72	56.93	62.84	56.89	52.86	50.79	52.5	50.24	49.67	50.18	48.41		50.2983	56.5			1.1233	0.00593601				0.0301095	0.0315678	0.0321933	0.035073	0.0320139	0.0285444	0.0323674	0.0343528	0.0314862	0.0310577	0.0313128	0.0296804		0.0317096	0.0315837	TRUE			0.99603	0.911404
16953	NM_001163280,NM_014500	HTATSF1	HIV-1 Tat specific factor 1				56.55	55.14	55.71	55.83	58.2	57.38	52.71	51.29	52.68	46.57	48.3	47.22		49.795	56.4683			1.13402	0.0011181				0.0316722	0.0312392	0.0315034	0.0311605	0.0327511	0.0309852	0.033591	0.033561	0.0330154	0.0291194	0.0301397	0.0289509		0.0313962	0.0315519	TRUE			1.00496	0.874938
9718	NM_001286416,NM_006936	SUMO3	small ubiquitin-like modifier 3				55.73	55.55	58.52	53.71	57.45	57.71	54.36	52.31	54.42	48.28	51.43	48.93		51.6217	56.445			1.09344	0.00484096				0.0312129	0.0314715	0.0330924	0.0299773	0.032329	0.0311634	0.0346425	0.0342285	0.0341059	0.0301886	0.0320928	0.0299993		0.0325429	0.0315411	TRUE			0.969215	0.329276
16998	NM_001237	CCNA2	cyclin A2				55.78	55.42	56.51	53.02	57.81	59.37	54.07	54.14	53.25	52.68	54.04	52.22		53.4	56.3183			1.05465	0.0199198				0.0312409	0.0313978	0.0319558	0.0295922	0.0325316	0.0320598	0.0344577	0.0354259	0.0333726	0.0329398	0.0337215	0.0320164		0.0336556	0.031463	TRUE			0.934851	0.00677878
4306	NM_004048	B2M	beta-2-microglobulin				56.33	55.01	57.91	57.47	58.15	53.04	68.23	63.37	66.72	65.16	65.69	61.97		65.19	56.3183			0.863911	3.09027e-05				0.0315489	0.0311656	0.0327475	0.0320759	0.032723	0.0286416	0.0434816	0.0414655	0.0418145	0.0407433	0.0409912	0.0379942		0.0410817	0.0314837	TRUE			0.766369	1.97691e-06
7013	NM_005483	CHAF1A	chromatin assembly factor 1, subunit A (p150)				55.8	55.57	55.23	56.69	55.95	58.39	53.89	51.2	52.21	51.8	51.47	49.55		51.6867	56.2717			1.08871	0.000125779				0.0312521	0.0314828	0.031232	0.0316405	0.0314849	0.0315306	0.034343	0.0335022	0.0327208	0.0323896	0.0321178	0.0303794		0.0325754	0.0314372	TRUE			0.965057	0.0934192
16886	NM_176812	CHMP4B	charged multivesicular body protein 4B				54.93	55.36	57.78	54.11	55.62	59.37	54.54	49.28	52.1	49.83	48.39	53.12		51.21	56.195			1.09734	0.00311349				0.0307648	0.0313638	0.032674	0.0302005	0.0312992	0.0320598	0.0347572	0.0322458	0.0326519	0.0311578	0.0301958	0.0325682		0.0322628	0.0313937	TRUE			0.973063	0.26657
11833	NM_001172895,NM_001172896,NM_001172897,NM_001753	CAV1	caveolin 1, caveolae protein, 22kDa				54.59	55.94	57.43	56.87	55.75	56.42	50.21	54.8	56.31	55.31	61.06	58.37		56.01	56.1667			1.0028	0.922695				0.0305744	0.0316924	0.0324761	0.031741	0.0313724	0.0304668	0.0319978	0.0358578	0.0352904	0.0345843	0.038102	0.035787		0.0352699	0.0313872	TRUE			0.889915	0.00359985
17935	NM_018283	NUDT15	nudix (nucleoside diphosphate linked moiety X)-type motif 15				56.52	52.57	57.72	56.3	56.33	57.46	71.64	71.8	71.21	66.44	73.56	68.48		70.5217	56.15			0.796209	1.43923e-06				0.0316554	0.0297832	0.03264	0.0314228	0.0316988	0.0310284	0.0456547	0.0469815	0.0446284	0.0415437	0.0459021	0.0419855		0.0444493	0.0313714	TRUE			0.70578	4.28137e-06
15339	NM_001032381,NM_001032382,NM_001032383,NM_001032384,NM_001167989,NM_001167990,NM_001167992,NM_005710,NM_144495	PQBP1	polyglutamine binding protein 1				55.67	52.78	57	56.98	55.79	58.46	54.41	56.64	53.39	48.44	51.66	53.72		53.0433	56.1133			1.05788	0.0531661				0.0311793	0.0299022	0.0322329	0.0318024	0.0313949	0.0315684	0.0346744	0.0370618	0.0334603	0.0302886	0.0322363	0.032936		0.0334429	0.0313467	TRUE			0.937319	0.0773067
5047	NM_014891	PDAP1	PDGFA associated protein 1				54.88	55.84	55.72	55.17	57.25	57.24	50.92	49.23	47.59	45.23	48.13	47.64		48.1233	56.0167			1.16402	2.46368e-05				0.0307368	0.0316358	0.0315091	0.0307922	0.0322165	0.0309096	0.0324503	0.0322131	0.0298254	0.0282815	0.0300336	0.0292084		0.0303354	0.0313	TRUE			1.0318	0.227284
4521	NM_000602	SERPINE1	serpin peptidase inhibitor, clade E (nexin, plasminogen activator inhibitor type 1), member 1				58.17	52.92	61.39	57.9	53.27	52.42	57.74	58.14	65.72	68.56	69.15	80.24		66.5917	56.0117			0.841121	0.0253273				0.0325795	0.0299815	0.0347154	0.0323159	0.0299768	0.0283068	0.0367965	0.0380433	0.0411878	0.0428693	0.0431502	0.0491956		0.0418738	0.0313126	TRUE			0.747786	0.000987614
3850	NM_001201362,NM_001201363,NM_004242,NM_138730	HMGN3	high mobility group nucleosomal binding domain 3				54.61	56.32	55.87	54.53	56.93	57.8	56.42	54.7	52.15	48.12	47.29	46.95		50.9383	56.01			1.09956	0.0270218				0.0305856	0.0319077	0.0315939	0.030435	0.0320364	0.031212	0.0359553	0.0357923	0.0326832	0.0300885	0.0295094	0.0287853		0.0321357	0.0312951	TRUE			0.973843	0.552125
11552	NM_032272	MAF1	MAF1 homolog (S. cerevisiae)				54.24	55.81	54.64	54.45	58.32	58.37	51.07	47.53	48.61	48.12	48.58	50.81		49.12	55.9717			1.13949	5.48707e-05				0.0303784	0.0316188	0.0308983	0.0303903	0.0328186	0.0315198	0.0325459	0.0311007	0.0304646	0.0300885	0.0303144	0.0311519		0.0309443	0.0312707	TRUE			1.01055	0.548391
6547	NM_001287031,NM_001287032,NM_001287033,NM_013442	STOML2	stomatin (EPB72)-like 2				55.01	55.5	55.35	55.66	56.42	57.83	49.96	50.97	52.55	50.42	52.75	52.85		51.5833	55.9617			1.08488	8.40862e-05				0.0308096	0.0314432	0.0312998	0.0310656	0.0317494	0.0312282	0.0318385	0.0333517	0.0329339	0.0315267	0.0329165	0.0324026		0.032495	0.031266	TRUE			0.962179	0.00600081
13927	NM_001127213,NM_002346	LY6E	lymphocyte antigen 6 complex, locus E				54.07	55.44	54.54	56.89	56.63	58.1	60.55	56.13	59.9	62.71	64.66	62.78		61.1217	55.945			0.915306	0.0061203				0.0302832	0.0314092	0.0308418	0.0317521	0.0318676	0.031374	0.0385873	0.036728	0.0375403	0.0392114	0.0403484	0.0384908		0.0384844	0.0312547	TRUE			0.812139	3.84228e-06
1375	NM_001164814,NM_001164815,NM_001164816,NM_001164817,NM_014977	ACIN1	apoptotic chromatin condensation inducer 1				54.98	55.58	55.91	55.78	57.05	56	54.89	53.07	51.88	52.03	52.73	53.52		53.02	55.8833			1.054	0.000566733				0.0307928	0.0314885	0.0316165	0.0311326	0.0321039	0.03024	0.0349803	0.0347258	0.032514	0.0325334	0.032904	0.0328134		0.0334118	0.0312291	TRUE			0.934672	0.00344657
9181	NM_018462	BRK1	BRICK1, SCAR/WAVE actin-nucleating complex subunit				56.1	53.3	55	57.41	56.7	56.7	49.56	52.62	50.01	45.79	51.5	51.8		50.2133	55.8683			1.11262	0.00119169				0.0314201	0.0301968	0.0311019	0.0320424	0.031907	0.030618	0.0315836	0.0344313	0.031342	0.0286316	0.0321365	0.0317589		0.0316473	0.0312144	TRUE			0.986319	0.611892
5056	NM_003795,NM_152827	SNX3	sorting nexin 3				54.31	53.21	55.75	55.86	57.65	56.07	52.39	52.95	49.76	50.46	49.57	50.62		50.9583	55.475			1.08863	0.000343041				0.0304176	0.0301458	0.031526	0.0311773	0.0324416	0.0302778	0.0333871	0.0346472	0.0311854	0.0315517	0.0309321	0.0310354		0.0321232	0.0309977	TRUE			0.964964	0.158842
9419	NM_024865	NANOG	Nanog homeobox				55.96	52.75	54.85	56.99	55.95	56.23	60.4	64	59.61	59.77	65.61	58.12		61.2517	55.455			0.905363	0.00284388				0.0313417	0.0298852	0.0310171	0.031808	0.0314849	0.0303642	0.0384917	0.0418777	0.0373585	0.0373731	0.0409413	0.0356337		0.0386127	0.0309835	TRUE			0.802419	0.000297489
19104	NR_038825	APELA	apelin receptor early endogenous ligand				55.15	55.98	54.06	54.77	58.26	53.98	30.96	36.38	33.31	35.07	35.58	33.72		34.17	55.3667			1.62033	2.69898e-09				0.0308881	0.0317151	0.0305704	0.0305689	0.0327849	0.0291492	0.0197302	0.0238048	0.0208759	0.0219286	0.0222023	0.0206739		0.021536	0.0309461	TRUE			1.43695	2.97626e-07
17002	NM_001845	COL4A1	collagen, type IV, alpha 1				55.54	55.17	54.28	57.86	54.93	54.35	59.91	59.06	60.85	60.53	60.52	59.36		60.0383	55.355			0.921994	7.32199e-05				0.0311065	0.0312562	0.0306948	0.0322935	0.030911	0.029349	0.0381794	0.0386453	0.0381356	0.0378483	0.037765	0.036394		0.0378279	0.0309352	TRUE			0.817786	1.25795e-07
13750	NM_014306	RTCB	RNA 2',3'-cyclic phosphate and 5'-OH ligase				54.84	54.6	55.98	55.23	54.29	56.53	53.5	52.78	54.43	51.4	54.54	52.28		53.155	55.245			1.03932	0.00798439				0.0307144	0.0309333	0.0316561	0.0308256	0.0305508	0.0305262	0.0340945	0.034536	0.0341121	0.0321395	0.0340335	0.0320532		0.0334948	0.0308677	TRUE			0.921569	0.001244
18700	NM_005875	EIF1B	eukaryotic translation initiation factor 1B				54.54	54.51	55.1	55.48	54.06	57.77	49.71	46.05	49.76	42.85	46.84	48.06		47.2117	55.2433			1.17012	0.000206606				0.0305464	0.0308823	0.0311585	0.0309652	0.0304214	0.0311958	0.0316792	0.0301323	0.0311854	0.0267933	0.0292286	0.0294659		0.0297474	0.0308616	TRUE			1.03745	0.178499
12671	NM_006391	IPO7	importin 7				56.38	54.62	55.45	54.72	55.09	55.08	52.59	53.02	54.57	50.53	53.54	51.21		52.5767	55.2233			1.05034	0.00562093				0.0315769	0.0309446	0.0313564	0.030541	0.031001	0.0297432	0.0335145	0.0346931	0.0341999	0.0315955	0.0334095	0.0313971		0.0331349	0.0308605	TRUE			0.931359	0.00721845
17756	NM_021239	RBM25	RNA binding motif protein 25				55.88	54.29	56.22	54.35	56.24	54.32	55.45	54.1	52.5	51.54	51.07	51.56		52.7033	55.2167			1.04769	0.0148096				0.0312969	0.0307576	0.0317918	0.0303345	0.0316481	0.0293328	0.0353372	0.0353997	0.0329026	0.032227	0.0318682	0.0316117		0.0332244	0.0308603	TRUE			0.928845	0.0187421
25502	AK075315	C11orf72	chromosome 11 open reading frame 72				54.62	55.78	58.07	54.23	55.5	52.75	69.18	71.02	71.13	74.11	72.06	77.96		72.5767	55.1583			0.760001	2.17601e-06				0.0305912	0.0316018	0.032838	0.0302675	0.0312317	0.028485	0.044087	0.0464712	0.0445783	0.0463396	0.0449661	0.0477977		0.0457066	0.0308359	TRUE			0.674647	6.11825e-09
14159	NM_014740	EIF4A3	eukaryotic translation initiation factor 4A3				52.69	53.91	55.86	58.8	53.07	56.58	52.39	51.47	49.88	49.92	55.25	49.33		51.3733	55.1517			1.07355	0.0170307				0.0295103	0.0305424	0.0315882	0.0328182	0.0298643	0.0305532	0.0333871	0.0336788	0.0312606	0.031214	0.0344765	0.0302445		0.0323769	0.0308128	TRUE			0.951689	0.0983038
3501	NM_006003	UQCRFS1	ubiquinol-cytochrome c reductase, Rieske iron-sulfur polypeptide 1				53.86	55.53	55.87	52.77	56.41	56.22	50.82	49.68	50.34	45.6	51.58	49.91		49.655	55.11			1.10986	0.000562446				0.0301656	0.0314602	0.0315939	0.0294526	0.0317438	0.0303588	0.0323865	0.0325076	0.0315489	0.0285128	0.0321864	0.0306001		0.0312904	0.0307958	TRUE			0.984194	0.5182
9667	NM_005969	NAP1L4	nucleosome assembly protein 1-like 4				54.78	53.14	55.58	55.82	54.96	56.22	54.57	52.83	51.24	51.13	52.89	50.87		52.255	55.0833			1.05413	0.0037042				0.0306808	0.0301061	0.0314299	0.0311549	0.0309278	0.0303588	0.0347763	0.0345687	0.0321129	0.0319706	0.0330039	0.0311887		0.0329369	0.0307764	TRUE			0.934406	0.0136185
162	NM_022767	AEN	apoptosis enhancing nuclease				55.2	55.28	54.84	53.7	55.01	56.17	51.89	52.56	53.46	51.78	54.69	53.29		52.945	55.0333			1.03944	0.0043566				0.0309161	0.0313185	0.0310114	0.0299717	0.030956	0.0303318	0.0330684	0.0343921	0.0335042	0.0323771	0.0341271	0.0326724		0.0333569	0.0307509	TRUE			0.921876	0.000114437
13464	NM_000117	EMD	emerin				55.19	54.17	55.15	54.14	55.57	55.82	46.89	46.75	45.65	44.77	44.38	43.06		45.25	55.0067			1.21562	1.34477e-06				0.0309105	0.0306897	0.0311867	0.0302173	0.0312711	0.0301428	0.029882	0.0305903	0.0286096	0.0279938	0.0276935	0.0264003		0.0285283	0.0307363	TRUE			1.0774	0.0148096
8419	NM_001190987,NM_004768	SRSF11	serine/arginine-rich splicing factor 11				55.93	53.24	55.69	53.3	54.61	56.57	59.53	56.26	56.55	52.68	53.83	53.73		55.43	54.89			0.990258	0.659141				0.0313249	0.0301628	0.0314921	0.0297484	0.0307309	0.0305478	0.0379373	0.0368131	0.0354408	0.0329398	0.0335904	0.0329422		0.0349439	0.0306678	TRUE			0.87763	0.00334166
12194	NM_007375	TARDBP	TAR DNA binding protein				55.19	53.31	54.63	53.92	56.45	55.73	57.02	55.69	57.08	53.27	57.37	54.49		55.82	54.8717			0.983011	0.280475				0.0309105	0.0302024	0.0308927	0.0300945	0.0317663	0.0300942	0.0363377	0.0364401	0.0357729	0.0333087	0.0357994	0.0334081		0.0351778	0.0306601	TRUE			0.871574	0.000206869
9528	NM_004596	SNRPA	small nuclear ribonucleoprotein polypeptide A				53.53	54.1	55.64	54.08	54.86	57.01	53.17	52.52	48.68	52.05	53.68	53.58		52.28	54.87			1.04954	0.0211299				0.0299807	0.03065	0.0314638	0.0301838	0.0308716	0.0307854	0.0338842	0.0343659	0.0305085	0.0325459	0.0334968	0.0328502		0.0329419	0.0306559	TRUE			0.930604	0.00753933
9563	NM_001243194,NM_001243195,NM_014937	INPP5F	inositol polyphosphate-5-phosphatase F				54.84	54.11	55.75	55.16	54.69	53.99	54.66	56.1	55.49	54.93	58.86	54.34		55.73	54.7567			0.982535	0.225522				0.0307144	0.0306557	0.031526	0.0307866	0.0307759	0.0291546	0.0348337	0.0367084	0.0347765	0.0343467	0.0367292	0.0333162		0.0351184	0.0306022	TRUE			0.8714	0.000104928
4099	NM_016311,NM_178190,NM_178191	ATPIF1	ATPase inhibitory factor 1				51.14	53.18	57.4	53.27	55.7	57.53	54.85	47.61	50.37	43.15	42.16	43.64		46.9633	54.7033			1.16481	0.0103731				0.0286422	0.0301288	0.0324591	0.0297317	0.0313443	0.0310662	0.0349548	0.0311531	0.0315677	0.0269809	0.0263082	0.0267559		0.0296201	0.030562	TRUE			1.0318	0.557945
1075	NM_001077484,NM_001278387,NM_001278388,NM_001278389,NM_001278390,NM_030674	SLC38A1	solute carrier family 38, member 1				55.02	54.56	55.44	54.87	54.72	53.45	53.94	52.85	54.16	53.7	55.94	54.12		54.1183	54.6767			1.01032	0.290856				0.0308152	0.0309106	0.0313507	0.0306247	0.0307928	0.028863	0.0343749	0.0345818	0.0339429	0.0335776	0.0349071	0.0331813		0.0340943	0.0305595	TRUE			0.896324	1.86062e-05
9407	NM_001276479,NM_001276480,NM_004793	LONP1	lon peptidase 1, mitochondrial				54.29	53.55	54.18	56.08	54	55.65	49.51	48.37	48.17	46.72	48.1	48.02		48.1483	54.625			1.13451	3.789e-07				0.0304064	0.0303384	0.0306382	0.0313001	0.0303876	0.030051	0.0315517	0.0316504	0.0301889	0.0292131	0.0300149	0.0294413		0.0303434	0.0305203	TRUE			1.00583	0.711496
10517	NM_001130053,NM_001130055,NM_001130056,NM_001130057,NM_001195203,NM_001289950,NM_001960,NM_032378	EEF1D	eukaryotic translation elongation factor 1 delta (guanine nucleotide exchange protein)				52.44	54.32	54.15	56.62	52.78	57.33	53.86	52.69	51.19	51.83	51.42	53.09		52.3467	54.6067			1.04317	0.0407264				0.0293703	0.0307746	0.0306212	0.0316014	0.0297011	0.0309582	0.0343239	0.0344771	0.0320816	0.0324083	0.0320866	0.0325498		0.0329879	0.0305045	TRUE			0.924718	0.00163098
12643	NM_001155,NM_001193544	ANXA6	annexin A6				54.61	54.09	54.45	54.26	54.89	55.33	52.7	52.22	52.84	53.02	52.2	51.12		52.35	54.605			1.04308	0.000105718				0.0305856	0.0306443	0.0307909	0.0302843	0.0308884	0.0298782	0.0335846	0.0341696	0.0331157	0.0331524	0.0325733	0.031342		0.0329896	0.030512	TRUE			0.924897	0.000843541
5169	NM_001144012,NM_015959	TMX2	thioredoxin-related transmembrane protein 2				54.85	54.49	54.02	53.37	55.27	54.48	52.05	50.94	50.43	49.21	50.17	52.61		50.9017	54.4133			1.06899	0.00037122				0.03072	0.0308709	0.0305477	0.0297875	0.0311023	0.0294192	0.0331704	0.033332	0.0316053	0.0307701	0.0313066	0.0322555		0.0320733	0.030408	TRUE			0.948077	0.00952666
18438	NM_001068	TOP2B	topoisomerase (DNA) II beta 180kDa				55.21	52.46	55.48	53.01	55.24	54.72	52.93	52.04	51.89	50.35	50.63	47.86		50.95	54.3533			1.0668	0.00426924				0.0309217	0.0297209	0.0313733	0.0295866	0.0310854	0.0295488	0.0337312	0.0340518	0.0325203	0.0314829	0.0315936	0.0293432		0.0321205	0.0303728	TRUE			0.945589	0.0596191
16626	NM_005909	MAP1B	microtubule-associated protein 1B				55.97	55.02	56.1	53.2	53.4	51.92	58.19	60.97	63.17	65.35	62.37	66.59		62.7733	54.2683			0.864513	0.000346067				0.0313473	0.0311712	0.031724	0.0296926	0.03005	0.0280368	0.0370833	0.039895	0.0395896	0.0408621	0.0389195	0.0408267		0.0395294	0.030337	TRUE			0.767454	4.61523e-07
11541	NM_002949	MRPL12	mitochondrial ribosomal protein L12				54.69	51.91	54.73	55.93	52.71	55.63	50.06	47.1	51.6	46.44	50.05	50.37		49.27	54.2667			1.10141	0.00093236				0.0306304	0.0294093	0.0309492	0.0312163	0.0296617	0.0300402	0.0319022	0.0308194	0.0323385	0.0290381	0.0312317	0.0308821		0.0310353	0.0303179	TRUE			0.976882	0.228962
15536	NM_001282382,NM_001282383,NM_004219	PTTG1	pituitary tumor-transforming 1				53.37	53.51	55.26	51.86	54.99	56.59	54.56	51.19	52.16	48.29	49.43	49.37		50.8333	54.2633			1.06748	0.0158097				0.0298911	0.0303157	0.0312489	0.0289447	0.0309447	0.0305586	0.03477	0.0334956	0.0326895	0.0301948	0.0308448	0.030269		0.032044	0.0303173	TRUE			0.946117	0.0809662
17446	NM_177401	MIDN	midnolin				53.04	54.02	55.12	54.99	53.47	54.64	48.91	49.01	49.41	51.45	49.18	51.86		49.97	54.2133			1.08492	0.000125751				0.0297063	0.0306047	0.0311698	0.0306917	0.0300894	0.0295056	0.0311693	0.0320692	0.030966	0.0321707	0.0306888	0.0317957		0.0314766	0.0302946	TRUE			0.962447	0.0085651
6150	NM_001014446,NM_001286773,NM_001286774,NM_152398	OCIAD2	OCIA domain containing 2				52.48	52.13	57.78	54.46	54	54.27	51.96	52.87	50.73	45.63	50.83	52.72		50.79	54.1867			1.06688	0.0342288				0.0293927	0.0295339	0.032674	0.0303959	0.0303876	0.0293058	0.033113	0.0345949	0.0317933	0.0285316	0.0317184	0.0323229		0.0320124	0.0302816	TRUE			0.945936	0.110555
3120	NM_007260	LYPLA2	lysophospholipase II				52.68	54.97	53.83	54.1	53.25	55.97	51.83	52.8	51.63	57.25	55.81	55.68		54.1667	54.1333			0.999385	0.97631				0.0295047	0.0311429	0.0304403	0.030195	0.0299656	0.0302238	0.0330302	0.0345491	0.0323573	0.0357974	0.034826	0.0341377		0.0341163	0.0302454	TRUE			0.886538	0.000244746
559	NM_001042749,NM_001042750,NM_001042751,NM_001282418,NM_006603	STAG2	stromal antigen 2				54.33	52.32	53.89	52.65	55.04	56.35	51.84	50.59	50.24	45.8	49.98	47.47		49.32	54.0967			1.09685	0.00201137				0.0304288	0.0296415	0.0304742	0.0293857	0.0309729	0.030429	0.0330366	0.033103	0.0314862	0.0286379	0.031188	0.0291041		0.0310926	0.030222	TRUE			0.971999	0.324342
14604	NM_001114093,NM_015578	LSM14A	LSM14A, SCD6 homolog A (S. cerevisiae)				54.19	53.34	53.84	54.48	55.26	53.46	51.82	50.1	48.1	48.56	48.93	49.72		49.5383	54.095			1.09198	0.000100352				0.0303504	0.0302194	0.0304459	0.030407	0.0310967	0.0288684	0.0330238	0.0327824	0.030145	0.0303637	0.0305328	0.0304836		0.0312219	0.0302313	TRUE			0.968273	0.145814
10514	NM_001160423,NM_006546	IGF2BP1	insulin-like growth factor 2 mRNA binding protein 1				54.61	54.84	53.19	52.87	54.42	54.57	47.59	47.99	47.32	47.25	46.15	45.63		46.9883	54.0833			1.15099	6.66322e-08				0.0305856	0.0310692	0.0300784	0.0295085	0.030624	0.0294678	0.0303281	0.0314017	0.0296562	0.0295445	0.028798	0.027976		0.0296174	0.0302222	TRUE			1.02042	0.306877
9065	NM_006802	SF3A3	splicing factor 3a, subunit 3, 60kDa				53.81	53.07	54.82	53.97	53.57	55.26	52.12	51.54	50.63	51.49	49.13	47.41		50.3867	54.0833			1.07337	0.00250053				0.0301376	0.0300665	0.0310001	0.0301224	0.0301456	0.0298404	0.033215	0.0337246	0.0317306	0.0321957	0.0306576	0.0290673		0.0317652	0.0302188	TRUE			0.951318	0.0782194
1346	NM_016306	DNAJB11	DnaJ (Hsp40) homolog, subfamily B, member 11				53.01	53.21	54.03	56.3	53.12	53.51	54.92	52.57	53.93	51.43	52.67	53.25		53.1283	53.8633			1.01383	0.324195				0.0296895	0.0301458	0.0305534	0.0314228	0.0298924	0.0288954	0.0349994	0.0343986	0.0337988	0.0321582	0.0328666	0.0326479		0.0334782	0.0300999	TRUE			0.899088	0.000182455
11765	NM_002687	PNN	pinin, desmosome associated protein				55.37	54.63	54.44	54.23	53.34	51.05	52.85	53.31	49.99	52.06	49.96	50.16		51.3883	53.8433			1.04777	0.0192555				0.0310113	0.0309503	0.0307852	0.0302675	0.0300162	0.027567	0.0336802	0.0348828	0.0313295	0.0325521	0.0311755	0.0307534		0.0323956	0.0300996	TRUE			0.929126	0.0231011
7141	NM_001265612,NM_016284,NM_206999	CNOT1	CCR4-NOT transcription complex, subunit 1				54.37	53.23	53.91	53.56	53.68	53.77	51.27	51.01	52.05	49.71	51.45	51.12		51.1017	53.7533			1.05189	0.000109555				0.0304512	0.0301571	0.0304855	0.0298936	0.0302075	0.0290358	0.0326733	0.0333778	0.0326205	0.0310827	0.0321053	0.031342		0.0322003	0.0300385	TRUE			0.932863	0.00074102
13172	NM_001256264,NM_001256265,NM_002018	FLII	flightless I homolog (Drosophila)				53.08	52.43	53.39	55.24	54.41	53.9	51.86	50.24	51.51	52.47	51.54	51.11		51.455	53.7417			1.04444	0.00141572				0.0297287	0.0297039	0.0301915	0.0308312	0.0306183	0.029106	0.0330493	0.032874	0.0322821	0.0328085	0.0321614	0.0313358		0.0324185	0.0300299	TRUE			0.92632	7.10037e-05
8172	NM_001199745,NM_001667	ARL2	ADP-ribosylation factor-like 2				52.37	53.78	52.38	52.31	54.91	56.62	53.34	51.34	50.22	51.62	49.53	50.34		51.065	53.7283			1.05216	0.0157306				0.029331	0.0304687	0.0296203	0.0291959	0.0308997	0.0305748	0.0339925	0.0335938	0.0314737	0.032277	0.0309072	0.0308637		0.0321846	0.0300151	TRUE			0.93259	0.00911881
3291	NM_001003796,NM_005008	NHP2L1	NHP2 non-histone chromosome protein 2-like 1 (S. cerevisiae)				53	52.22	54.48	53.97	52.76	55.9	51.24	51.42	52.1	50.1	51.03	52.14		51.3383	53.7217			1.04642	0.00558064				0.0296839	0.0295849	0.0308079	0.0301224	0.0296898	0.030186	0.0326542	0.0336461	0.0326519	0.0313266	0.0318432	0.0319673		0.0323482	0.0300125	TRUE			0.927794	0.000297577
3799	NM_001204871	URGCP-MRPS24	URGCP-MRPS24 readthrough				52.56	54.03	53.11	51.71	53.35	57.17	49.98	50.73	47.52	48.81	47.52	48.46		48.8367	53.655			1.09866	0.000638402				0.0294375	0.0306103	0.0300331	0.028861	0.0300218	0.0308718	0.0318512	0.0331946	0.0297815	0.03052	0.0296529	0.0297111		0.0307852	0.0299726	TRUE			0.973603	0.257814
14328	NM_005445	SMC3	structural maintenance of chromosomes 3				54.48	53	54.78	52.56	53.14	53.92	54.86	50.69	53.15	48.05	51.92	46.79		50.91	53.6467			1.05375	0.0813875				0.0305128	0.0300268	0.0309775	0.0293354	0.0299037	0.0291168	0.0349612	0.0331684	0.0333099	0.0300448	0.0323986	0.0286872		0.032095	0.0299788	TRUE			0.934065	0.0763434
651	NM_001184985,NM_014823,NM_018979,NM_213655	WNK1	WNK lysine deficient protein kinase 1				54.12	54.36	53.84	52.32	53.92	53.27	56.83	54.5	56.33	55.22	53.39	54.77		55.1733	53.6383			0.972179	0.0323133				0.0303112	0.0307973	0.0304459	0.0292015	0.0303426	0.0287658	0.0362166	0.0356615	0.0353029	0.034528	0.0333159	0.0335798		0.0347674	0.0299774	TRUE			0.862226	1.78161e-05
19413	NR_037929,NR_037930	SLMO2-ATP5E	SLMO2-ATP5E readthrough				52.67	53.39	53.48	53.95	54.13	54.19	47.9	50.26	50.2	46.49	52.69	51.91		49.9083	53.635			1.07467	0.0105743				0.0294991	0.0302477	0.0302424	0.0301112	0.0304608	0.0292626	0.0305257	0.0328871	0.0314611	0.0290693	0.0328791	0.0318263		0.0314414	0.0299706	TRUE			0.953221	0.0579648
1600	NM_001199661,NM_001199662,NM_001199663,NM_001199664	PMF1-BGLAP	PMF1-BGLAP readthrough				52.71	51.87	52.29	52.5	55.12	57.03	53.72	53.61	50.05	48.41	50.39	46.58		50.46	53.5867			1.06196	0.0553221				0.0295215	0.0293866	0.0295694	0.0293019	0.0310179	0.0307962	0.0342347	0.0350791	0.0313671	0.0302699	0.0314438	0.0285585		0.0318255	0.0299323	TRUE			0.940512	0.120236
20468	NR_002305	PDIA3P1	protein disulfide isomerase family A, member 3 pseudogene 1				52.92	51.37	54.77	54.86	52.63	54.23	48.59	47.44	48.26	44.73	45.36	45.38		46.6267	53.4633			1.14663	1.95688e-05				0.0296391	0.0291033	0.0309718	0.0306191	0.0296167	0.0292842	0.0309654	0.0310418	0.0302453	0.0279688	0.0283051	0.0278227		0.0293915	0.0298724	TRUE			1.01636	0.509399
12222	NM_001267810,NM_002212,NM_181466,NM_181468	EIF6	eukaryotic translation initiation factor 6				53.69	50.93	52.31	56.07	54.23	53.15	51.18	52.46	50.81	50.57	54.73	55.53		52.5467	53.3967			1.01618	0.466534				0.0300703	0.0288541	0.0295807	0.0312945	0.030517	0.028701	0.032616	0.0343266	0.0318434	0.0316205	0.034152	0.0340458		0.0331007	0.0298363	TRUE			0.901379	0.000555701
14594	NM_001243879,NM_004593	TRA2B	transformer 2 beta homolog (Drosophila)				53.64	53.47	53.89	52.59	53.33	53.22	53.87	51.49	51.77	48.92	51.68	48.97		51.1167	53.3567			1.04382	0.0329159				0.0300423	0.0302931	0.0304742	0.0293522	0.0300106	0.0287388	0.0343303	0.0336919	0.0324451	0.0305888	0.0322488	0.0300238		0.0322214	0.0298185	TRUE			0.925426	0.0154601
9663	NM_001291428,NM_001291429,NM_001291430,NM_001291431,NM_004324,NM_138761,NM_138763,NM_138764	BAX	BCL2-associated X protein				53.16	51.32	53.77	56.36	52.3	53.22	48.85	47.27	44.58	42.42	45.12	42.89		45.1883	53.355			1.18073	0.000104957				0.0297735	0.029075	0.0304064	0.0314563	0.029431	0.0287388	0.0311311	0.0309306	0.027939	0.0265244	0.0281553	0.0262961		0.0284961	0.0298135	TRUE			1.04623	0.206247
10187	NM_021074	NDUFV2	NADH dehydrogenase (ubiquinone) flavoprotein 2, 24kDa				52.86	52.37	54.33	53.63	54.82	51.82	47.13	48.55	49.3	44.75	48.65	46.23		47.435	53.305			1.12375	8.09632e-05				0.0296055	0.0296699	0.030723	0.0299326	0.0308491	0.0279828	0.030035	0.0317682	0.0308971	0.0279813	0.0303581	0.0283439		0.0298973	0.0297938	TRUE			0.99654	0.890982
12900	NM_001272073,NM_005051	QARS	glutaminyl-tRNA synthetase				52.42	52.24	52.12	53.52	55.87	53.2	50.08	48.54	51.2	50.95	51.48	49.75		50.3333	53.2283			1.05752	0.00297559				0.0293591	0.0295962	0.0294733	0.0298712	0.0314399	0.028728	0.031915	0.0317616	0.0320878	0.0318581	0.032124	0.030502		0.0317081	0.0297446	TRUE			0.938077	0.00190317
2601	NM_001286082,NM_001286084,NM_016404	TRMT112	tRNA methyltransferase 11-2 homolog (S. cerevisiae)				50.26	54.17	53.52	53.42	53.98	53.86	48.28	48.8	46.61	47.85	48.12	47.34		47.8333	53.2017			1.11223	6.38485e-05				0.0281493	0.0306897	0.030265	0.0298154	0.0303764	0.0290844	0.0307679	0.0319317	0.0292112	0.0299197	0.0300273	0.0290244		0.030147	0.02973	TRUE			0.986167	0.493551
2689	NM_001193455,NM_017755	NSUN2	NOP2/Sun RNA methyltransferase family, member 2				52.41	53.7	52.36	55.79	51.65	53.3	52.87	52.41	52.17	51.32	52.82	50.52		52.0183	53.2017			1.02275	0.130515				0.0293535	0.0304234	0.029609	0.0311382	0.0290652	0.028782	0.033693	0.0342939	0.0326958	0.0320894	0.0329602	0.0309741		0.0327844	0.0297285	TRUE			0.90679	0.000597003
7982	NM_001271918,NM_001271919,NM_001271920,NM_001271921,NM_001271922,NM_014300	SEC11A	SEC11 homolog A (S. cerevisiae)				52.78	52.46	53.51	52.42	53.88	53.82	46.88	46.68	46.69	40.65	47.28	48.71		46.1483	53.145			1.15161	0.00130891				0.0295607	0.0297209	0.0302593	0.0292573	0.0303201	0.0290628	0.0298757	0.0305445	0.0292614	0.0254177	0.0295032	0.0298644		0.0290778	0.0296968	TRUE			1.02129	0.45977
9866	NM_001894,NM_152221	CSNK1E	casein kinase 1, epsilon				53.24	52.11	52.98	53.03	53.99	53.35	47.63	45.66	45.19	45.89	45.78	45.64		45.965	53.1167			1.15559	3.9018e-08				0.0298183	0.0295226	0.0299596	0.0295978	0.030382	0.028809	0.0303536	0.0298771	0.0283213	0.0286942	0.0285671	0.0279821		0.0289659	0.0296815	TRUE			1.02471	0.141463
10726	NM_001282454,NM_014426,NM_152227	SNX5	sorting nexin 5				52.12	51.92	52.56	54.36	53.25	54.42	47.17	45.84	44.95	46.54	45.33	45.16		45.8317	53.105			1.1587	2.72031e-07				0.029191	0.0294149	0.0297221	0.0303401	0.0299656	0.0293868	0.0300605	0.0299949	0.0281709	0.0291006	0.0282863	0.0276879		0.0288835	0.0296701	TRUE			1.02723	0.120118
2591	NM_021939	FKBP10	FK506 binding protein 10, 65 kDa				51.71	53.58	51.97	53.34	53.03	54.89	47.55	47.65	47.51	51.96	50.41	51.95		49.505	53.0867			1.07235	0.0083474				0.0289614	0.0303554	0.0293885	0.0297708	0.0298418	0.0296406	0.0303026	0.0311792	0.0297753	0.0324896	0.0314563	0.0318508		0.0311757	0.0296597	TRUE			0.951375	0.0117211
11661	NM_001282142,NM_006521	TFE3	transcription factor binding to IGHM enhancer 3				52.54	53.29	52.2	54.54	51.3	54.55	51.51	51.52	51.66	54.38	52.59	51.61		52.2117	53.07			1.01644	0.253981				0.0294263	0.0301911	0.0295185	0.0304405	0.0288682	0.029457	0.0328263	0.0337115	0.0323761	0.0340028	0.0328167	0.0316424		0.032896	0.0296503	TRUE			0.901335	3.83086e-05
3748	NM_173553	TRIML2	tripartite motif family-like 2				54.55	51.84	54.16	52.01	52.61	52.56	67.67	67.19	68.3	66.56	67.33	68.93		67.6633	52.955			0.782625	6.90571e-10				0.030552	0.0293696	0.0306269	0.0290285	0.0296054	0.0283824	0.0431247	0.043965	0.0428047	0.0416187	0.0420146	0.0422614		0.0426315	0.0295941	TRUE			0.694185	1.52434e-10
1001	NM_006428	MRPL28	mitochondrial ribosomal protein L28				52.02	55.63	50.19	54.4	51.91	53.38	49.28	47.15	48.21	45.82	47.1	43.45		46.835	52.9217			1.12996	0.000348848				0.029135	0.0315168	0.0283819	0.0303624	0.0292115	0.0288252	0.0314051	0.0308521	0.030214	0.0286504	0.0293908	0.0266394		0.0295253	0.0295721	TRUE			1.00159	0.957207
15579	NM_033112	RRP36	ribosomal RNA processing 36 homolog (S. cerevisiae)				52.03	50.58	52.77	53.89	53.23	54.71	48.42	46.18	46.07	46.16	48.54	49.17		47.4233	52.8683			1.11482	6.53963e-05				0.0291406	0.0286558	0.0298409	0.0300777	0.0299543	0.0295434	0.0308571	0.0302174	0.0288728	0.028863	0.0302894	0.0301464		0.0298743	0.0295355	TRUE			0.988656	0.421775
2882	NM_001848	COL6A1	collagen, type VI, alpha 1				51.6	55.11	51.78	53.77	51.79	52.79	56.34	56.76	56.9	59.9	56.91	58.06		57.4783	52.8067			0.918723	0.000141928				0.0288998	0.0312222	0.029281	0.0300108	0.029144	0.0285066	0.0359043	0.0371403	0.0356601	0.0374544	0.0355124	0.0355969		0.0362114	0.0295107	TRUE			0.814957	2.08704e-07
18454	NM_000120,NM_001136018,NM_001291163	EPHX1	epoxide hydrolase 1, microsomal (xenobiotic)				52.13	51.28	54.65	53.29	53.33	52.04	57.99	56.27	56.46	56.27	58.05	59.65		57.4483	52.7867			0.918855	9.74048e-05				0.0291966	0.0290523	0.030904	0.0297429	0.0300106	0.0281016	0.0369558	0.0368197	0.0353844	0.0351846	0.0362237	0.0365718		0.03619	0.0295013	TRUE			0.81518	1.66165e-07
1977	NM_001042724,NM_002856	PVRL2	poliovirus receptor-related 2 (herpesvirus entry mediator B)				51.22	53.65	51.18	54.11	53.21	53.06	44.13	44.79	44.85	46.44	47.42	48.41		46.0067	52.7383			1.14632	2.27883e-05				0.028687	0.0303951	0.0289417	0.0302005	0.0299431	0.0286524	0.0281231	0.0293078	0.0281082	0.0290381	0.0295905	0.0296804		0.0289747	0.02947	TRUE			1.01709	0.280459
1763	NM_015904	EIF5B	eukaryotic translation initiation factor 5B				52.01	51.65	54	51.13	52.98	54.46	52.42	50.04	50.76	48.16	47.2	47.34		49.32	52.705			1.06863	0.00945619				0.0291294	0.029262	0.0305364	0.0285373	0.0298136	0.0294084	0.0334062	0.0327431	0.0318121	0.0301136	0.0294532	0.0290244		0.0310921	0.0294479	TRUE			0.947117	0.0804712
16101	NM_001039877,NM_013403	STRN4	striatin, calmodulin binding protein 4				51.34	52.58	52.58	53.49	52.19	53.79	48	48.09	46.46	45.59	47.28	48.52		47.3233	52.6617			1.11281	4.97066e-06				0.0287542	0.0297888	0.0297334	0.0298545	0.0293691	0.0290466	0.0305894	0.0314672	0.0291172	0.0285066	0.0295032	0.0297479		0.0298219	0.0294244	TRUE			0.986672	0.42712
3870	NM_001278651,NM_002883	RANGAP1	Ran GTPase activating protein 1				51.94	53.58	51.23	52.17	52.91	53.32	48.46	48.17	48.85	50.89	51.67	51.56		49.9333	52.525			1.0519	0.00917763				0.0290902	0.0303554	0.02897	0.0291178	0.0297742	0.0287928	0.0308826	0.0315195	0.0306151	0.0318206	0.0322426	0.0316117		0.0314487	0.0293501	TRUE			0.933269	0.00012002
5510	NM_015528	RNF167	ring finger protein 167				52.13	51.89	51.63	53.88	52.61	52.96	49.15	49.3	50.77	49.01	51.72	48.88		49.805	52.5167			1.05445	0.00118502				0.0291966	0.0293979	0.0291962	0.0300722	0.0296054	0.0285984	0.0313223	0.0322589	0.0318184	0.030645	0.0322738	0.0299686		0.0313812	0.0293445	TRUE			0.935098	0.0016554
8850	NM_003340,NM_181886,NM_181887,NM_181888,NM_181889,NM_181890,NM_181891,NM_181892,NM_181893	UBE2D3	ubiquitin-conjugating enzyme E2D 3				53.17	51.04	52.65	51.62	52.33	53.45	51.44	48.18	47.84	48.42	51.46	48.28		49.27	52.3767			1.06305	0.00464942				0.0297791	0.0289164	0.029773	0.0288108	0.0294478	0.028863	0.0327817	0.031526	0.0299821	0.0302761	0.0321115	0.0296007		0.0310464	0.029265	TRUE			0.942623	0.0173283
1915	NM_001005354,NM_018457	PRR13	proline rich 13				51.52	50.51	54.51	52.77	51.37	53.36	49.79	51	49.23	44.61	50.37	46.53		48.5883	52.34			1.07721	0.0127558				0.028855	0.0286161	0.0308248	0.0294526	0.0289076	0.0288144	0.0317301	0.0333713	0.0308532	0.0278938	0.0314314	0.0285278		0.0306346	0.0292451	TRUE			0.954643	0.172522
4818	NM_007006	NUDT21	nudix (nucleoside diphosphate linked moiety X)-type motif 21				51.98	51.76	52.16	51.38	53.27	53.15	49.71	47.81	47.93	47.22	47.54	44.82		47.505	52.2833			1.10059	0.000245449				0.0291126	0.0293243	0.0294959	0.0286768	0.0299768	0.028701	0.0316792	0.0312839	0.0300385	0.0295258	0.0296654	0.0274794		0.0299454	0.0292146	TRUE			0.975596	0.297977
1080	NM_003107	SOX4	SRY (sex determining region Y)-box 4				51.42	51.7	51.68	52.07	52.32	54.4	56.89	56.54	54.33	52.98	53.04	54.19		54.6617	52.265			0.956155	0.0180482				0.028799	0.0292903	0.0292245	0.0290619	0.0294422	0.029376	0.0362548	0.0369963	0.0340495	0.0331274	0.0330975	0.0332242		0.0344583	0.029199	TRUE			0.847372	0.00061527
5478	NM_053056	CCND1	cyclin D1				51.27	52.39	50.71	52.22	51.93	54.59	45.03	44.79	46.88	44.65	44.8	45.88		45.3383	52.185			1.15101	3.28722e-06				0.028715	0.0296812	0.028676	0.0291457	0.0292228	0.0294786	0.0286967	0.0293078	0.0293804	0.0279188	0.0279556	0.0281293		0.0285648	0.0291532	TRUE			1.0206	0.099855
14417	NM_001130438,NM_001195532,NM_003127	SPTAN1	spectrin, alpha, non-erythrocytic 1				53.22	53.31	51.73	52.32	51.76	50.67	53.52	53.84	54.77	55.82	54.71	55.88		54.7567	52.1683			0.95273	0.00109613				0.0298071	0.0302024	0.0292528	0.0292015	0.0291271	0.0273618	0.0341072	0.0352296	0.0343252	0.0349032	0.0341396	0.0342603		0.0344942	0.0291588	TRUE			0.845324	5.10097e-06
2024	NM_001128148,NM_003234	TFRC	transferrin receptor				52.34	50.33	52.14	52.74	53.16	52.09	50.4	47.89	49.79	45.13	50.46	45.66		48.2217	52.1333			1.08112	0.00825421				0.0293142	0.0285141	0.0294846	0.0294359	0.0299149	0.0281286	0.0321189	0.0313363	0.0312042	0.0282189	0.0314875	0.0279944		0.0303934	0.0291321	TRUE			0.958501	0.156114
10869	NM_006930,NM_170679	SKP1	S-phase kinase-associated protein 1				51.35	50.12	52.57	53.92	51.63	53.06	49.94	53.98	51.56	48.82	52.7	48.82		50.97	52.1083			1.02233	0.299761				0.0287598	0.0283952	0.0297278	0.0300945	0.0290539	0.0286524	0.0318257	0.0353212	0.0323135	0.0305262	0.0328853	0.0299318		0.032134	0.0291139	TRUE			0.906017	0.0100905
231	NM_004481	GALNT2	polypeptide N-acetylgalactosaminyltransferase 2				50.82	50.13	52.71	53.7	51.57	53.42	51.07	49.14	50.39	49.5	50.52	50.5		50.1867	52.0583			1.03729	0.0239582				0.0284629	0.0284008	0.0298069	0.0299717	0.0290202	0.0288468	0.0325459	0.0321542	0.0315802	0.0309514	0.031525	0.0309618		0.0316198	0.0290849	TRUE			0.919833	5.22317e-05
11465	NM_001243142,NM_001243143,NM_001243144,NM_016359,NM_018454	NUSAP1	nucleolar and spindle associated protein 1				51.27	51.03	52.02	53.85	50.73	53.28	49.55	47.53	48.86	47.75	45.29	43.44		47.07	52.03			1.10537	0.00180676				0.028715	0.0289107	0.0294168	0.0300554	0.0285475	0.0287712	0.0315772	0.0311007	0.0306213	0.0298572	0.0282614	0.0266333		0.0296752	0.0290694	TRUE			0.979587	0.480653
4127	NM_001098536,NM_003481	USP5	ubiquitin specific peptidase 5 (isopeptidase T)				51.81	51.32	52.45	50.81	52.95	52.8	45.83	46.94	46.22	45.51	47.28	46.14		46.32	52.0233			1.12313	2.63919e-07				0.0290174	0.029075	0.0296599	0.0283587	0.0297967	0.028512	0.0292065	0.0307147	0.0289668	0.0284566	0.0295032	0.0282887		0.0291894	0.02907	TRUE			0.995908	0.787165
18628	NM_002695	POLR2E	polymerase (RNA) II (DNA directed) polypeptide E, 25kDa				51.23	50.69	50.26	52.38	52.61	54.53	45.72	43.81	44.83	45.02	43.7	45.55		44.7717	51.95			1.16033	1.18878e-05				0.0286926	0.0287181	0.0284215	0.029235	0.0296054	0.0294462	0.0291364	0.0286666	0.0280957	0.0281502	0.0272692	0.027927		0.0282075	0.0290198	TRUE			1.0288	0.0334598
1004	NM_001042452,NM_001042453,NM_016542	MST4	serine/threonine protein kinase MST4				51.04	51.81	51.4	52.31	52.57	52.35	45.14	44.55	44.35	44.21	45.52	42.61		44.3967	51.9133			1.16931	2.16053e-07				0.0285862	0.0293526	0.0290662	0.0291959	0.0295829	0.028269	0.0287668	0.0291508	0.0277948	0.0276437	0.0284049	0.0261244		0.0279809	0.0290088	TRUE			1.03673	0.0703751
1057	NM_001007468,NM_003073	SMARCB1	SWI/SNF related, matrix associated, actin dependent regulator of chromatin, subfamily b, member 1				51.32	51.82	51.43	52.53	51.82	52.2	45.91	46.33	48.41	42.9	46	43.88		45.5717	51.8533			1.13784	0.000365159				0.028743	0.0293583	0.0290831	0.0293187	0.0291609	0.028188	0.0292575	0.0303155	0.0303393	0.0268246	0.0287044	0.0269031		0.0287241	0.0289753	TRUE			1.00875	0.719702
9403	NM_001628	AKR1B1	aldo-keto reductase family 1, member B1 (aldose reductase)				49.9	53.3	49.5	53.99	51.78	51.86	47.45	48.05	48.74	47.27	50.75	48.59		48.475	51.7217			1.06698	0.00539807				0.0279477	0.0301968	0.0279917	0.0301336	0.0291383	0.0280044	0.0302389	0.031441	0.0305461	0.0295571	0.0316685	0.0297908		0.0305404	0.0289021	TRUE			0.946356	0.0162699
4299	NM_018049	PLEKHJ1	pleckstrin homology domain containing, family J member 1				50.79	53.64	50.66	53.02	49.99	52.02	45.03	44.92	44.13	41.32	43.69	41.93		43.5033	51.6867			1.18811	2.73395e-06				0.0284461	0.0303894	0.0286477	0.0295922	0.028131	0.0280908	0.0286967	0.0293929	0.027657	0.0258366	0.027263	0.0257075		0.0274256	0.0288829	TRUE			1.05314	0.0738547
6910	NM_015966,NM_198398	ERGIC3	ERGIC and golgi 3				51.41	51.66	51.55	51.8	49.99	53.63	50.91	49.23	51.69	55.43	55.55	52.92		52.6217	51.6733			0.981978	0.430707				0.0287934	0.0292676	0.029151	0.0289113	0.028131	0.0289602	0.0324439	0.0322131	0.0323949	0.0346593	0.0346637	0.0324456		0.0331368	0.0288691	TRUE			0.87121	0.000142393
5948	NM_001018837,NM_006118	HAX1	HCLS1 associated protein X-1				50.94	52.96	51.4	51.64	49.75	53.28	42.81	43.25	42.64	42.29	44.74	45.79		43.5867	51.6617			1.18526	1.11608e-06				0.0285301	0.0300041	0.0290662	0.0288219	0.027996	0.0287712	0.0272819	0.0283002	0.0267232	0.0264431	0.0279182	0.0280741		0.0274568	0.0288649	TRUE			1.05129	0.00683579
4711	NM_001289912	CSNK1E	LOC400927-CSNK1E readthrough				51.74	50.74	51.66	51.45	52.45	51.92	46.39	44.4	43.94	44.86	44.51	44.23		44.7217	51.66			1.15514	9.37291e-08				0.0289782	0.0287464	0.0292132	0.0287159	0.0295154	0.0280368	0.0295634	0.0290526	0.0275379	0.0280501	0.0277747	0.0271177		0.0281827	0.0288676	TRUE			1.0243	0.155559
4216	NM_005100,NM_144497	AKAP12	A kinase (PRKA) anchor protein 12				52.48	52.07	51.71	51.21	51.99	50.14	54.69	52.36	55.62	52.15	53.19	52.98		53.4983	51.6			0.964516	0.0192621				0.0293927	0.0294999	0.0292415	0.028582	0.0292565	0.0270756	0.0348528	0.0342612	0.0348579	0.0326084	0.0331911	0.0324823		0.033709	0.0288414	TRUE			0.855599	9.4691e-06
3092	NM_016395	PTPLAD1	protein tyrosine phosphatase-like A domain containing 1				52.11	51.11	50.87	51.54	52.12	51.67	49.86	48.29	50.14	47.38	51.19	47.06		48.9867	51.57			1.05274	0.0108941				0.0291854	0.028956	0.0287664	0.0287661	0.0293297	0.0279018	0.0317748	0.031598	0.0314235	0.0296258	0.031943	0.0288528		0.0308697	0.0288176	TRUE			0.933525	0.00986065
7796	NM_016304	RSL24D1	ribosomal L24 domain containing 1				50.51	49.09	53.6	52.81	50.32	53.06	46.48	49.88	47	40.68	50.3	42.91		46.2083	51.565			1.11592	0.0165344				0.0282893	0.0278116	0.0303102	0.029475	0.0283168	0.0286524	0.0296208	0.0326384	0.0294556	0.0254364	0.0313877	0.0263084		0.0291412	0.0288092	TRUE			0.988607	0.792124
15849	NM_001136026,NM_001136232,NM_001278946,NM_030673,NM_183352	SEC13	SEC13 homolog (S. cerevisiae)				51.15	49.1	51.65	50.97	53.33	52.99	46.77	46.72	46.74	45.56	46.12	46.05		46.3267	51.5317			1.11235	0.000209919				0.0286478	0.0278173	0.0292075	0.028448	0.0300106	0.0286146	0.0298056	0.0305707	0.0292927	0.0284878	0.0287793	0.0282335		0.0291949	0.028791	TRUE			0.986163	0.411515
12514	NM_001042576,NM_004587	RRBP1	ribosome binding protein 1				51.03	52.38	50.73	50.53	52.98	51.52	46.93	45.3	47.09	45.84	44.81	43.97		45.6567	51.5283			1.1286	4.59762e-06				0.0285805	0.0296755	0.0286873	0.0282024	0.0298136	0.0278208	0.0299075	0.0296416	0.029512	0.0286629	0.0279619	0.0269583		0.028774	0.0287967	TRUE			1.00079	0.969093
15788	NM_030662	MAP2K2	mitogen-activated protein kinase kinase 2				49.54	51.67	51.02	52.03	52.94	51.84	43.45	43.86	43.31	46.03	45.67	45.33		44.6083	51.5067			1.15464	1.40005e-06				0.027746	0.0292733	0.0288513	0.0290396	0.0297911	0.0279936	0.0276898	0.0286993	0.0271431	0.0287817	0.0284985	0.0277921		0.0281007	0.0287825	TRUE			1.02426	0.132982
10778	NM_018509	LRRC59	leucine rich repeat containing 59				51.02	51.61	50.67	51.15	51.57	53.01	45.56	46.3	48.44	46.86	48.05	47.27		47.08	51.505			1.09399	1.75621e-05				0.0285749	0.0292393	0.0286533	0.0285485	0.0290202	0.0286254	0.0290345	0.0302959	0.0303581	0.0293007	0.0299837	0.0289815		0.029659	0.0287769	TRUE			0.970258	0.0167058
13081	NM_004651	USP11	ubiquitin specific peptidase 11				51.03	51.49	50.58	52.42	51.03	51.63	45.28	46.25	47.58	43.55	47.81	44.36		45.805	51.3633			1.12135	0.000236585				0.0285805	0.0291713	0.0286025	0.0292573	0.0287163	0.0278802	0.028856	0.0302632	0.0298191	0.027231	0.0298339	0.0271974		0.0288668	0.0287014	TRUE			0.99427	0.788578
7565	NM_024504	PRDM14	PR domain containing 14				52.05	53.98	48.75	50.98	50.28	52.12	41.19	42.01	44.4	40.44	41.91	41.85		41.9667	51.36			1.22383	2.27152e-06				0.0291518	0.030582	0.0275676	0.0284536	0.0282942	0.0281448	0.0262495	0.0274888	0.0278262	0.0252864	0.0261522	0.0256585		0.0264436	0.028699	TRUE			1.08529	0.00357686
18790	NM_001256510,NM_001256511,NM_001256512,NM_001256513,NM_003143	SSBP1	single-stranded DNA binding protein 1, mitochondrial				50.97	50.3	51.46	50.77	52.44	52.11	51.34	47.37	48.65	48.64	48.78	44.95		48.2883	51.3417			1.06323	0.0139404				0.0285469	0.0284971	0.0291001	0.0283364	0.0295097	0.0281394	0.0327179	0.030996	0.0304897	0.0304137	0.0304392	0.0275591		0.0304359	0.0286883	TRUE			0.942579	0.0493634
12575	NM_003302	TRIP6	thyroid hormone receptor interactor 6				51.42	50.95	49.79	50.71	52.28	52.58	49.78	50.11	48.76	51.19	49.85	50.84		50.0883	51.2883			1.02396	0.0547879				0.028799	0.0288654	0.0281557	0.0283029	0.0294197	0.0283932	0.0317238	0.0327889	0.0305587	0.0320082	0.0311069	0.0311703		0.0315594	0.028656	TRUE			0.908	4.91544e-05
5278	NM_004643	PABPN1	poly(A) binding protein, nuclear 1				49.08	51.59	51.87	52.02	51.51	51.49	50.36	48.74	47.59	48.42	46.02	47.83		48.16	51.26			1.06437	0.00206365				0.0274884	0.029228	0.0293319	0.029034	0.0289864	0.0278046	0.0320934	0.0318925	0.0298254	0.0302761	0.0287169	0.0293248		0.0303549	0.0286456	TRUE			0.94369	0.0295796
5138	NM_005015	OXA1L	oxidase (cytochrome c) assembly 1-like				52.78	49.27	50.89	49.13	53.11	52.31	50.63	46.55	50.86	51.31	49.32	50.69		49.8933	51.2483			1.02716	0.212753				0.0295607	0.0279136	0.0287778	0.027421	0.0298868	0.0282474	0.0322655	0.0304595	0.0318748	0.0320832	0.0307761	0.0310783		0.0314229	0.0286345	TRUE			0.911264	0.000274466
1046	NM_004317	ASNA1	arsA arsenite transporter, ATP-binding, homolog 1 (bacterial)				51.02	48.87	49.76	53.09	50.98	53.18	47.95	45.2	46.46	45.42	46.84	45.23		46.1833	51.15			1.10754	0.000284431				0.0285749	0.027687	0.0281387	0.0296312	0.0286882	0.0287172	0.0305576	0.0295761	0.0291172	0.0284003	0.0292286	0.0277308		0.0291018	0.0285729	TRUE			0.981827	0.298242
8265	NM_001202560,NM_017528	WBSCR22	Williams Beuren syndrome chromosome region 22				48.91	50.14	50.9	51.28	51.24	53.99	47.85	46.72	48.93	47.15	48.18	47.22		47.675	51.0767			1.07135	0.00273809				0.0273932	0.0284065	0.0287834	0.028621	0.0288345	0.0291546	0.0304938	0.0305707	0.0306652	0.029482	0.0300648	0.0289509		0.0300379	0.0285322	TRUE			0.949873	0.00257061
11083	NM_000274,NM_001171814	OAT	ornithine aminotransferase				51.93	51.96	50.73	49.65	50.07	51.95	56.42	53.7	57.7	54.23	60.32	53.9		56.045	51.0483			0.910845	0.00404741				0.0290846	0.0294376	0.0286873	0.0277113	0.0281761	0.028053	0.0359553	0.035138	0.0361615	0.033909	0.0376402	0.0330464		0.0353084	0.028525	TRUE			0.80788	5.08443e-05
9414	NM_003859	DPM1	dolichyl-phosphate mannosyltransferase polypeptide 1, catalytic subunit				51.3	49.15	49.5	52.24	49.53	54.34	45.39	43.05	45.46	39.35	43.19	43.2		43.2733	51.01			1.17879	9.30786e-05				0.0287318	0.0278456	0.0279917	0.0291568	0.0278722	0.0293436	0.0289261	0.0281693	0.0284905	0.0246048	0.026951	0.0264862		0.0272713	0.0284903	TRUE			1.0447	0.131665
17764	NM_014765	TOMM20	translocase of outer mitochondrial membrane 20 homolog (yeast)				49.71	50	51.48	52.52	50.75	51.42	51.8	51.22	51.76	51.74	54.7	50.2		51.9033	50.98			0.982211	0.247324				0.0278413	0.0283272	0.0291114	0.0293131	0.0285587	0.0277668	0.0330111	0.0335152	0.0324388	0.0323521	0.0341333	0.0307779		0.0327047	0.0284864	TRUE			0.871018	5.98959e-05
5837	NM_005765	ATP6AP2	ATPase, H+ transporting, lysosomal accessory protein 2				50.09	51.23	52.32	51.06	50.48	50.34	48.88	48.5	49.25	44.84	49.23	47.39		48.015	50.92			1.0605	0.00662871				0.0280541	0.029024	0.0295864	0.0284982	0.0284068	0.0271836	0.0311502	0.0317354	0.0308657	0.0280376	0.03072	0.0290551		0.0302607	0.0284589	TRUE			0.940457	0.026762
12762	NM_014041	SPCS1	signal peptidase complex subunit 1 homolog (S. cerevisiae)				49.77	48.18	53.93	47.58	51.59	54.34	48.57	44.94	46.41	45.09	46.29	43.45		45.7917	50.8983			1.11152	0.0055121				0.0278749	0.0272961	0.0304968	0.0265559	0.0290314	0.0293436	0.0309527	0.029406	0.0290859	0.0281939	0.0288854	0.0266394		0.0288606	0.0284331	TRUE			0.98519	0.617859
9649	NM_001024736,NM_025240	CD276	CD276 molecule				50.29	50.16	50.54	51.19	51.47	51.53	48.08	46.71	47.19	49.58	48.94	48.1		48.1	50.8633			1.05745	0.000569011				0.0281661	0.0284178	0.0285798	0.0285708	0.0289639	0.0278262	0.0306404	0.0305642	0.0295747	0.0310015	0.030539	0.0294904		0.0303017	0.0284208	TRUE			0.937927	0.000187346
3652	NM_001178091,NM_001178092,NM_001178093,NM_001178094,NM_005504	BCAT1	branched chain amino-acid transaminase 1, cytosolic				50.3	51.52	51.57	50.29	50.86	50.42	49.26	49.83	50.46	48.29	51.83	48.51		49.6967	50.8267			1.02274	0.0980204				0.0281717	0.0291883	0.0291623	0.0280685	0.0286206	0.0272268	0.0313924	0.0326057	0.0316241	0.0301948	0.0323424	0.0297418		0.0313169	0.0284064	TRUE			0.907063	0.000638885
3514	NM_001002032,NM_001002033,NM_001288609,NM_001288610,NM_001288611,NM_016185	HN1	hematological and neurological expressed 1				49.77	50.5	48.58	51.34	51.76	53	48.52	47.18	47.7	46.28	48.6	45.89		47.3617	50.825			1.07313	0.00164102				0.0278749	0.0286104	0.0274715	0.0286545	0.0291271	0.02862	0.0309208	0.0308717	0.0298943	0.028938	0.0303269	0.0281354		0.0298479	0.0283931	TRUE			0.95126	0.0235352
17194	NM_001270482,NM_002815	PSMD11	proteasome (prosome, macropain) 26S subunit, non-ATPase, 11				50.72	50.34	50.37	50.64	51.49	51.27	49.69	48.36	47.61	46.37	47.87	47.08		47.83	50.805			1.0622	0.000706431				0.0284069	0.0285198	0.0284837	0.0282638	0.0289752	0.0276858	0.0316664	0.0316438	0.0298379	0.0289943	0.0298713	0.028865		0.0301465	0.0283892	TRUE			0.941709	0.0161626
14011	NM_001256135,NM_001316	CSE1L	CSE1 chromosome segregation 1-like (yeast)				51.27	49.44	51.19	51.37	49.58	51.52	47.17	47.66	47.33	45.96	48.46	45.83		47.0683	50.7283			1.07776	7.45213e-05				0.028715	0.0280099	0.0289474	0.0286713	0.0279003	0.0278208	0.0300605	0.0311858	0.0296625	0.0287379	0.0302395	0.0280986		0.0296641	0.0283441	TRUE			0.955501	0.0322789
9690	NM_007274,NM_181864,NM_181865,NM_181866	ACOT7	acyl-CoA thioesterase 7				50.33	49.63	51.22	50.71	50.58	51.6	45.48	45.24	44.43	47.37	46.1	47.46		46.0133	50.6783			1.10138	3.83475e-05				0.0281885	0.0281175	0.0289644	0.0283029	0.0284631	0.027864	0.0289835	0.0296023	0.027845	0.0296196	0.0287668	0.029098		0.0289859	0.0283167	TRUE			0.976915	0.0617533
6675	NM_133259	LRPPRC	leucine-rich pentatricopeptide repeat containing				51.01	50.31	50.25	50.05	50.54	51.38	49.59	49.66	49.77	48.22	49.95	49.45		49.44	50.59			1.02326	0.00595614				0.0285693	0.0285028	0.0284158	0.0279345	0.0284406	0.0277452	0.0316027	0.0324945	0.0311916	0.0301511	0.0311693	0.0303181		0.0311545	0.028268	TRUE			0.907349	0.000173489
4757	NM_001943	DSG2	desmoglein 2				51.84	49.68	50.39	51.07	50.74	49.75	49.37	50.56	49.75	52.07	52.62	49.21		50.5967	50.5783			0.999638	0.979101				0.0290342	0.0281459	0.028495	0.0285038	0.0285531	0.026865	0.0314625	0.0330834	0.0311791	0.0325584	0.0328354	0.0301709		0.0318816	0.0282662	TRUE			0.886598	0.00012839
1230	NM_004964	HDAC1	histone deacetylase 1				51.35	49.98	49.85	51.11	50.15	50.43	47	47.64	46.87	44.9	48.42	46.38		46.8683	50.4783			1.07702	0.000231115				0.0287598	0.0283158	0.0281896	0.0285261	0.0282211	0.0272322	0.0299521	0.0311727	0.0293742	0.0280751	0.0302145	0.0284358		0.0295374	0.0282075	TRUE			0.954973	0.0373191
6388	NM_004359	CDC34	cell division cycle 34				49.73	49.13	48.46	51.48	50.86	53.19	46.38	43.34	45.97	44.82	46.02	43.28		44.9683	50.475			1.12246	0.000143106				0.0278525	0.0278343	0.0274036	0.0287326	0.0286206	0.0287226	0.029557	0.028359	0.0288101	0.0280251	0.0287169	0.0265352		0.0283339	0.0281944	TRUE			0.995075	0.777436
24669	NR_003662	RPSAP58	ribosomal protein SA pseudogene 58				50.42	50.26	50.35	50.68	50.55	50.43	46.99	49.52	49.8	48.86	57.09	52.24		50.75	50.4483			0.994056	0.842854				0.0282389	0.0284745	0.0284724	0.0282861	0.0284462	0.0272322	0.0299458	0.0324029	0.0312104	0.0305512	0.0356247	0.0320286		0.0319606	0.0281917	TRUE			0.882077	0.00511251
1466	NM_001006612,NM_001006613,NM_001006614,NM_016303	WBP5	WW domain binding protein 5				49.21	46.27	52.74	50.81	51.87	51.53	47.17	44.93	39.52	41.09	38.79	40.71		42.035	50.405			1.19912	0.000664566				0.0275612	0.026214	0.0298239	0.0283587	0.029189	0.0278262	0.0300605	0.0293994	0.0247678	0.0256928	0.0242053	0.0249595		0.0265142	0.0281622	TRUE			1.06215	0.197004
11515	NM_080677	DYNLL2	dynein, light chain, LC8-type 2				51.91	50.05	48.71	49.52	50.45	51.21	38.95	40.55	41.35	37.12	41.69	40.57		40.0383	50.3083			1.2565	8.72625e-07				0.0290734	0.0283555	0.027545	0.0276387	0.0283899	0.0276534	0.024822	0.0265334	0.0259147	0.0232104	0.026015	0.0248737		0.0252282	0.0281093	TRUE			1.1142	0.000979985
10589	NM_003969	UBE2M	ubiquitin-conjugating enzyme E2M				49.18	48.72	48.83	50.24	51.62	52.3	42.56	40.55	41.2	43.64	43.18	43.55		42.4467	50.1483			1.18144	3.16285e-06				0.0275444	0.027602	0.0276128	0.0280406	0.0290483	0.028242	0.0271226	0.0265334	0.0258207	0.0272873	0.0269447	0.0267008		0.0267349	0.028015	TRUE			1.04788	0.00250791
14678	NM_003348	UBE2N	ubiquitin-conjugating enzyme E2N				49.96	48.54	50.3	50.64	49.79	51.43	48.04	45.59	44.85	46.03	44.81	45.55		45.8117	50.11			1.09383	5.27923e-05				0.0279813	0.0275	0.0284441	0.0282638	0.0280185	0.0277722	0.0306149	0.0298313	0.0281082	0.0287817	0.0279619	0.027927		0.0288708	0.0279967	TRUE			0.969721	0.117704
15834	NM_017907	LAMTOR1	late endosomal/lysosomal adaptor, MAPK and MTOR activator 1				51.26	50.22	48.22	49.81	50.05	51	48.62	48.41	50.33	53.53	53.15	49.74		50.63	50.0933			0.9894	0.609948				0.0287094	0.0284518	0.0272679	0.0278006	0.0281648	0.02754	0.0309845	0.0316765	0.0315426	0.0334713	0.0331661	0.0304959		0.0318895	0.0279891	TRUE			0.87769	0.00015711
242	NM_004701	CCNB2	cyclin B2				51.11	48.21	51.63	49.54	47.36	52.65	49.66	46.35	48.06	43.37	47.38	45.97		46.7983	50.0833			1.07019	0.0218784				0.0286254	0.0273131	0.0291962	0.0276499	0.0266511	0.028431	0.0316473	0.0303286	0.03012	0.0271185	0.0295656	0.0281845		0.0294941	0.0279778	TRUE			0.94859	0.0822857
3517	NM_001043351,NM_001043352,NM_001043353,NM_001278188,NM_001278189,NM_001278190,NM_001278191,NM_152263,NM_153649	TPM3	tropomyosin 3				49.87	48.84	50.55	49.24	51.01	50.91	46.15	44.47	45.34	44.24	44	42.14		44.39	50.07			1.12796	1.65785e-05				0.0279309	0.02767	0.0285855	0.0274824	0.028705	0.0274914	0.0294105	0.0290985	0.0284153	0.0276624	0.0274564	0.0258363		0.0279799	0.0279775	TRUE			0.999916	0.99686
17736	NM_003875	GMPS	guanine monphosphate synthase				51.2	48.31	49.89	48.36	51.4	51.25	43.42	41.05	42.51	41.25	42.69	39.31		41.705	50.0683			1.20054	1.75382e-06				0.0286758	0.0273697	0.0282123	0.0269913	0.0289245	0.027675	0.0276707	0.0268606	0.0266417	0.0257929	0.026639	0.0241012		0.0262843	0.0279748	TRUE			1.06431	0.0198818
1501	NM_001030006,NM_001282	AP2B1	adaptor-related protein complex 2, beta 1 subunit				50.17	49.61	50.3	50.56	49.01	50.14	50.46	52.4	53.69	52.26	55.74	54.57		53.1867	49.965			0.939427	0.00715487				0.0280989	0.0281062	0.0284441	0.0282192	0.0275796	0.0270756	0.0321571	0.0342874	0.0336484	0.0326772	0.0347823	0.0334572		0.0335016	0.0279206	TRUE			0.833411	2.90765e-06
12546	NM_004599	SREBF2	sterol regulatory element binding transcription factor 2				49.94	50.19	50.08	48.96	50.61	49.68	51.77	51.85	53.24	53.51	54.66	54.99		53.3367	49.91			0.935754	0.000861724				0.0279701	0.0284348	0.0283197	0.0273262	0.0284799	0.0268272	0.032992	0.0339275	0.0333663	0.0334588	0.0341084	0.0337147		0.0335946	0.027893	TRUE			0.830282	8.05514e-08
18507	NM_001031693,NM_001036645,NM_001036646	HHLA3	HERV-H LTR-associating 3				44.2	52.22	53.31	48.73	51.86	48.58	58.92	52.11	46.9	57.35	48.99	57.63		53.65	49.8167			0.928549	0.156542				0.0247552	0.0295849	0.0301462	0.0271978	0.0291834	0.0262332	0.0375485	0.0340976	0.029393	0.0358599	0.0305702	0.0353333		0.0338004	0.0278501	TRUE			0.823958	0.00440556
6755	NM_000414,NM_001199291,NM_001199292	HSD17B4	hydroxysteroid (17-beta) dehydrogenase 4				50.17	47	49.71	50.85	50.52	50.53	53.08	51.57	50.75	45.65	48.07	44.54		48.9433	49.7967			1.01744	0.590457				0.0280989	0.0266275	0.0281105	0.028381	0.0284293	0.0272862	0.0338268	0.0337443	0.0318058	0.0285441	0.0299961	0.0273077		0.0308708	0.0278222	TRUE			0.901248	0.0393012
2221	NM_004346,NM_032991	CASP3	caspase 3, apoptosis-related cysteine peptidase				49.01	50.03	51.53	49.58	50.1	48.43	49.36	54.96	53.95	54.97	59.99	57.26		55.0817	49.78			0.903749	0.0130872				0.0274492	0.0283442	0.0291397	0.0276722	0.028193	0.0261522	0.0314561	0.0359625	0.0338113	0.0343717	0.0374343	0.0351064		0.0346904	0.0278251	TRUE			0.802097	0.000118155
475	NM_002276	KRT19	keratin 19				47.97	48.51	49.43	50.97	52.07	49.61	44.62	43.68	47.55	43.72	44.36	44.42		44.725	49.76			1.11258	0.000158205				0.0268667	0.027483	0.0279521	0.028448	0.0293015	0.0267894	0.0284354	0.0285815	0.0298003	0.0273373	0.0276811	0.0272342		0.0281783	0.0278068	TRUE			0.986816	0.521823
13931	NM_006503,NM_153001	PSMC4	proteasome (prosome, macropain) 26S subunit, ATPase, 4				49	49.35	49.01	50.12	48.99	51.88	48.55	47.39	47.33	46.91	50.73	50.19		48.5167	49.725			1.02491	0.167887				0.0274436	0.0279589	0.0277146	0.0279736	0.0275683	0.0280152	0.0309399	0.0310091	0.0296625	0.0293319	0.031656	0.0307718		0.0305619	0.027779	TRUE			0.908945	0.000374678
48	NM_001199629,NM_002475	MYL6B	myosin, light chain 6B, alkali, smooth muscle and non-muscle				47.5	46.71	47.49	51.78	52.75	51.96	46.36	46.12	45.13	43.29	46.08	46.68		45.61	49.6983			1.08964	0.0125828				0.0266035	0.0264632	0.0268551	0.0289001	0.0296842	0.0280584	0.0295443	0.0301781	0.0282837	0.0270684	0.0287544	0.0286198		0.0287414	0.0277608	TRUE			0.965879	0.192348
15915	NM_001170649,NM_001170650,NM_031206	LAS1L	LAS1-like (S. cerevisiae)				49.68	49.44	48.33	48.66	49.62	52.31	44.98	46.38	45.3	44.67	45.07	45.22		45.27	49.6733			1.09727	0.000239598				0.0278245	0.0280099	0.0273301	0.0271587	0.0279228	0.0282474	0.0286648	0.0303482	0.0283902	0.0279313	0.0281241	0.0277246		0.0285306	0.0277489	TRUE			0.972603	0.108545
6042	NM_002970	SAT1	spermidine/spermine N1-acetyltransferase 1				47.65	50.41	49.82	52.5	47.94	49.53	59.56	63.59	61.87	55.44	66.17	60.41		61.1733	49.6417			0.811492	0.000196628				0.0266875	0.0285595	0.0281727	0.0293019	0.0269774	0.0267462	0.0379564	0.0416094	0.0387749	0.0346656	0.0412907	0.0370377		0.0385558	0.0277409	TRUE			0.7195	4.64585e-05
1525	NM_002230,NM_021991	JUP	junction plakoglobin				49.12	49.25	47.68	50.43	50.44	50.63	43.35	43.67	42.84	43.64	44.27	46.99		44.1267	49.5917			1.12385	4.20025e-05				0.0275108	0.0279023	0.0269625	0.0281466	0.0283843	0.0273402	0.0276261	0.028575	0.0268485	0.0272873	0.0276249	0.0288098		0.0277953	0.0277078	TRUE			0.996853	0.821772
12804	NM_017660	GATAD2A	GATA zinc finger domain containing 2A				48.92	49.52	49.3	48.52	50.37	50.91	46.98	46.34	46.18	46.04	45.71	45.5		46.125	49.59			1.07512	3.69389e-05				0.0273988	0.0280552	0.0278786	0.0270806	0.0283449	0.0274914	0.0299394	0.0303221	0.0289417	0.028788	0.0285235	0.0278963		0.0290685	0.0277083	TRUE			0.953206	0.0124214
1218	NM_001163636,NM_001280800,NM_001518,NM_032999,NM_033000,NM_033001	GTF2I	general transcription factor IIi				51.24	50.54	49.04	47.52	48.82	50.09	47.03	46.34	46.81	44.3	46.24	44.66		45.8967	49.5417			1.07942	0.000531552				0.0286982	0.0286331	0.0277316	0.0265224	0.0274727	0.0270486	0.0299713	0.0303221	0.0293366	0.0277	0.0288542	0.0273813		0.0289276	0.0276844	TRUE			0.957026	0.0681231
13654	NM_001142463,NM_001288747,NM_001363	DKC1	dyskeratosis congenita 1, dyskerin				49.71	49.04	50.12	49.95	49.64	48.77	45.72	45.14	46.31	43.41	43.94	42.5		44.5033	49.5383			1.11314	0.000168798				0.0278413	0.0277833	0.0283423	0.0278787	0.0279341	0.0263358	0.0291364	0.0295369	0.0290232	0.0271435	0.027419	0.026057		0.0280527	0.0276859	TRUE			0.986927	0.578027
9925	NM_001134422,NM_001134423,NM_001282762,NM_001282763,NM_001282764,NM_001282765,NM_017548	CDV3	CDV3 homolog (mouse)				49.1	47.82	49.28	50.28	50.12	49.78	51.31	48.62	50.09	48.43	48.96	47.39		49.1333	49.3967			1.00536	0.704385				0.0274996	0.0270921	0.0278673	0.0280629	0.0282042	0.0268812	0.0326988	0.031814	0.0313922	0.0302824	0.0305515	0.0290551		0.0309657	0.0276012	TRUE			0.89135	0.00067951
1593	NM_001242758,NM_002116	HLA-A	major histocompatibility complex, class I, A				48.41	47.83	50.11	52.37	47.23	50.23	54.22	51.36	52.81	52.79	55.95	53.55		53.4467	49.3633			0.9236	0.00245066				0.0271132	0.0270978	0.0283367	0.0292294	0.0265779	0.0271242	0.0345533	0.0336068	0.0330969	0.0330086	0.0349133	0.0328318		0.0336685	0.0275799	TRUE			0.81916	6.12436e-07
4096	NM_001243042,NM_002117	HLA-C	major histocompatibility complex, class I, C				47.06	49.94	48.41	51.63	49.13	49.73	51.19	48.15	51.44	50.73	52.24	49.19		50.49	49.3167			0.976761	0.214771				0.0263571	0.0282932	0.0273753	0.0288164	0.0276471	0.0268542	0.0326223	0.0315064	0.0322383	0.0317205	0.0325983	0.0301587		0.0318074	0.0275572	TRUE			0.866377	1.13711e-05
6028	NM_001199868,NM_006541	GLRX3	glutaredoxin 3				47.86	48.26	50.08	51.67	47.5	49.96	45.46	44.45	47.87	44.33	48.11	47.85		46.345	49.2217			1.06207	0.0155332				0.0268051	0.0273414	0.0283197	0.0288387	0.0267298	0.0269784	0.0289707	0.0290854	0.0300009	0.0277187	0.0300211	0.0293371		0.029189	0.0275022	TRUE			0.942211	0.0069048
13768	NM_002840,NM_130440	PTPRF	protein tyrosine phosphatase, receptor type, F				48.72	48.77	48.11	49.81	50.01	49.23	41.2	43.21	43.14	44.95	44.62	44.86		43.6633	49.1083			1.1247	5.97349e-05				0.0272868	0.0276303	0.0272057	0.0278006	0.0281423	0.0265842	0.0262559	0.028274	0.0270365	0.0281064	0.0278433	0.0275039		0.0275033	0.0274416	TRUE			0.997757	0.874379
13615	NM_001033026,NM_033420	TMEM259	transmembrane protein 259				48.89	49.63	49.3	49.3	48.71	48.69	47.3	45.99	45.48	47.41	48.4	48.42		47.1667	49.0867			1.04071	0.0103031				0.027382	0.0281175	0.0278786	0.0275159	0.0274108	0.0262926	0.0301433	0.030093	0.028503	0.0296446	0.0302021	0.0296866		0.0297121	0.0274329	TRUE			0.923291	9.77145e-05
14708	NM_007276,NM_016587	CBX3	chromobox homolog 3				49.29	48.33	51.01	49.43	47.35	49.02	44.01	46.67	44.57	41.87	46.53	45		44.775	49.0717			1.09596	0.000909595				0.027606	0.027381	0.0288456	0.0275885	0.0266454	0.0264708	0.0280467	0.030538	0.0279327	0.0261805	0.0290352	0.0275898		0.0282205	0.0274229	TRUE			0.971738	0.281332
16376	NM_001130823,NM_001379	DNMT1	DNA (cytosine-5-)-methyltransferase 1				49.1	48.7	48.63	49.54	48.63	49.8	45.52	45.16	44.13	43.37	43.24	42.96		44.0633	49.0667			1.11355	1.4744e-05				0.0274996	0.0275907	0.0274997	0.0276499	0.0273657	0.026892	0.029009	0.0295499	0.027657	0.0271185	0.0269822	0.026339		0.0277759	0.0274163	TRUE			0.987052	0.519178
12407	NM_001039366,NM_001039367,NM_001696	ATP6V1E1	ATPase, H+ transporting, lysosomal 31kDa, V1 subunit E1				49.17	47.41	48.49	50.02	48.06	51.11	46.99	48.01	50.74	46.73	50.72	46.96		48.3583	49.0433			1.01417	0.488715				0.0275388	0.0268598	0.0274206	0.0279178	0.027045	0.0275994	0.0299458	0.0314148	0.0317996	0.0292194	0.0316498	0.0287914		0.0304701	0.0273969	TRUE			0.89914	0.00168443
6354	NM_001282145,NM_001282146,NM_020742,NM_181332	NLGN4X	neuroligin 4, X-linked				48.81	48.41	49.48	49.35	49.25	48.63	57.38	53.23	53.19	54.02	52.79	54.2		54.135	48.9883			0.904929	0.000445367				0.0273372	0.0274264	0.0279804	0.0275438	0.0277146	0.0262602	0.0365671	0.0348305	0.033335	0.0337777	0.0329415	0.0332303		0.0341137	0.0273771	TRUE			0.802526	1.36119e-05
9399	NM_001278656,NM_004175	SNRPD3	small nuclear ribonucleoprotein D3 polypeptide 18kDa				47.4	48.82	49.62	48.32	49.3	50.1	46.56	44.49	42.98	41.23	40.78	41.86		42.9833	48.9267			1.13827	0.000554915				0.0265475	0.0276586	0.0280596	0.026969	0.0277428	0.027054	0.0296717	0.0291115	0.0269362	0.0257804	0.0254471	0.0256646		0.0271019	0.0273386	TRUE			1.00873	0.775462
[truncated: 25,157 more rows]
[truncated: 1 more columns]
