# Supplementary material for: Different murine-derived feeder cells alter the definitive endoderm differentiation of human induced pluripotent stem cells
Source: PLoS One. 2018 Jul 26;13(7):e0201239. doi: 10.1371/journal.pone.0201239 (PMC6062072; doi:10.1371/journal.pone.0201239)
Supplement: S5 Table — SNL- or MEFP1-201B7 cells (n = 6 each) were seeded in Matrigel-coated 96-well plates after the removal of feeder cells. After incubation for 24 hr, total RNA was extracted and used for RNA sequencing transcriptome analysis. The reads per kilobase per million mapped reads (RPKM) were calculated for the mRNA transcripts in Refseq database. The ratio of each gene in Refseq database was calculated using RPKM averages in SNL- and MEFP1-201B7 cells. (XLSX) [file pone.0201239.s007.xlsx]

## Sheet: 170907 Table S5 SNL vs MEFP1 20
Table S1. Comprehensive RNA sequencing analysis of SNL- and MEFP1-201B7 cells.
Gene symbol	Definition	mRNA length	SNL-201B7							MEFP1-201B7							Ratio (MEFP1- per SNL-201B7 RPKM averages)
			RPKM						RPKM average	RPKM						RPKM average
ACTB	actin, beta	1812	2722.91	2702.1	2787.55	2923.02	2931.15	3030.66	2849.57	2830.04	2884.51	2888.31	2917.42	2870.48	2954.81	2890.93	1.01452
MIR6747	microRNA 6747	61	2239.01	2297.37	2165.08	2079.67	2170.81	2072.95	2170.82	2440	2246.88	2278.19	2267.04	2327.54	2407.86	2327.92	1.07237
FTL	ferritin, light polypeptide	871	2208.09	2122.34	2108.76	2060.49	2076.84	2162.62	2123.19	1976.31	2043.81	2093.22	2101.42	2089.44	2139.33	2073.92	0.976795
GAPDH	glyceraldehyde-3-phosphate dehydrogenase	1892	1569.17	1528.26	1595.62	1599.28	1602.54	1631.04	1587.65	1785.48	1765.09	1768.38	1791.69	1777.04	1851.85	1789.92	1.1274
ESRG	embryonic stem cell related (non-protein coding)	3138	1849.05	1771.42	1790.23	1852.05	1696.13	1763.73	1787.1	1718.14	1707.81	1722.96	1640.74	1734.33	1639.53	1693.92	0.947858
ACTG1	actin, gamma 1	2105	1526.57	1539.52	1587.03	1640.15	1669.41	1678.32	1606.83	1649.77	1653.26	1634.53	1689.26	1659	1683.9	1661.62	1.0341
PTMA	prothymosin, alpha	1207	1430.54	1302.7	1271.63	1215.33	1190.19	1223.7	1272.35	1409.14	1410.2	1482.09	1442.7	1490.65	1507.32	1457.02	1.14514
RPL11	ribosomal protein L11	635	1377.4	1305.76	1260.33	1186.55	1165.88	1223.87	1253.3	1406.48	1401.84	1461.57	1410.42	1467.74	1472.94	1436.83	1.14644
RPL8	ribosomal protein L8	975	1203.41	1184.72	1150.17	1127.8	1145.13	1163.5	1162.46	1199.71	1229.84	1225.47	1262.93	1248.17	1288.56	1242.45	1.06881
EEF1A1	eukaryotic translation elongation factor 1 alpha 1	3512	1217.53	1175.88	1201.38	1187.56	1211.5	1198.9	1198.79	1214.14	1197.5	1248.17	1218.63	1256.71	1279.6	1235.79	1.03086
RPS6	ribosomal protein S6	829	1186.83	1123.55	1140.55	1101.29	1132.53	1108.39	1132.19	1181.94	1152.73	1206.89	1199.89	1205.39	1225.6	1195.41	1.05584
HMGA1	high mobility group AT-hook 1	2400	1092.07	1044.28	1070.7	1065.56	1053.13	1051.49	1062.87	1141.55	1138.7	1144.97	1146.31	1168.4	1193.18	1155.52	1.08717
RPLP1	ribosomal protein, large, P1	512	1072.14	994.47	958.84	1053.59	997.1	1107.57	1030.62	1020.23	1116.26	1177.3	1179.27	1154.47	1193.47	1140.17	1.10629
EEF2	eukaryotic translation elongation factor 2	3158	1018.36	992.79	1007.08	987.01	1001.2	986.42	998.81	1022.4	1035.66	1023.47	1054.86	1043.5	1083.43	1043.89	1.04513
GNB2L1	guanine nucleotide binding protein (G protein), beta polypeptide 2-like 1	1109	990.14	978.23	992.3	967.82	1004.37	992.6	987.577	1008.76	1016.96	1020.13	1032.04	1033.6	1059.63	1028.52	1.04146
RPL37A	ribosomal protein L37a	418	994.23	928.2	899.09	926.81	892.53	924.64	927.583	948.61	984.71	1029.8	1008.06	1000.43	1047.39	1003.17	1.08148
RPS11	ribosomal protein S11	646	984.24	900.88	911.74	873.68	850.37	893.52	902.405	951.51	964.05	1001.09	987.1	1017.13	1036.28	992.86	1.10024
RPS17	ribosomal protein S17	575	933.26	844.5	822.46	814.93	787.4	858.83	843.563	882.9	922.85	956	928.45	947.86	967.56	934.27	1.10753
RPS25	ribosomal protein S25	491	948.53	832.52	787.98	681.18	660.36	692.6	767.195	875.62	907.49	953.13	944.25	941.38	972.56	932.405	1.21534
HSPA8	heat shock 70kDa protein 8	2460	783.66	746.61	749.53	721.59	721.12	710.88	738.898	859.88	848.58	880.5	880.01	884.65	912.48	877.683	1.18783
PABPC1	poly(A) binding protein, cytoplasmic 1	2860	787.1	757.43	780.24	760.29	754.46	746.58	764.35	824.89	816.41	843.9	827.32	847.22	853.71	835.575	1.09318
HSP90AB1	heat shock protein 90kDa alpha (cytosolic), class B member 1	2895	802.67	776.83	780.34	761.09	778.95	760.69	776.762	828.16	814.6	828.9	827.51	833.13	857.88	831.697	1.07072
RPS4X	ribosomal protein S4, X-linked	956	783.19	735.98	762.98	745.87	751.41	757.51	756.157	797.1	792.06	838.42	805.94	846.92	846.67	821.185	1.086
TMSB4X	thymosin beta 4, X-linked	629	811.65	833.59	812.25	795.85	861.12	849.63	827.348	802.13	794.14	828.95	821.46	794.22	833.57	812.412	0.981946
TUBB	tubulin, beta class I	2483	760.86	751.45	763.82	748.79	779.08	764.26	761.377	777.62	757.5	768.03	772.74	771.73	792.6	773.37	1.01575
PFN1	profilin 1	1365	719.76	674.73	691.94	710.66	683.23	727.76	701.347	737.05	752.99	774.52	764.65	770.52	784.1	763.972	1.08929
TMSB10	thymosin beta 10	482	759.23	732.13	707.67	698.44	697.88	746.74	723.682	708.85	725.87	759.81	769.43	760.12	773.5	749.597	1.03581
NCL	nucleolin	2717	736.71	703.76	697.63	657.18	645.9	650.5	681.947	743.83	721.97	747.71	730.32	750.04	777.92	745.298	1.0929
SPP1	secreted phosphoprotein 1	1814	844.18	848.69	854.97	858.85	888.34	875.82	861.808	728.65	727.76	756.58	752.57	754.16	724.09	740.635	0.859396
NPM1	nucleophosmin (nucleolar phosphoprotein B23, numatrin)	1780	693.93	654.93	666.37	617.84	639.4	616.19	648.11	713.68	696.56	735.15	719.95	730.31	745.78	723.572	1.11643
RPL35	ribosomal protein L35	460	689.82	654.3	642.32	635.82	622.41	686.71	655.23	683.39	686.15	729.17	723.82	716.84	754.34	715.618	1.09216
RPS2	ribosomal protein S2	942	645.37	630.31	646.71	603.84	638.69	630.65	632.595	667.8	678.26	680.59	691.22	671.9	711.74	683.585	1.0806
RPS18	ribosomal protein S18	542	640.84	662.49	641.23	600.33	676.19	659.79	646.812	675.99	653.32	673.06	695.84	673.06	700.23	678.583	1.04912
GSTP1	glutathione S-transferase pi 1	958	658.3	672.02	680.82	693.42	687.92	713.88	684.393	660.83	669.11	666.03	692.13	658.45	693.28	673.305	0.983798
EEF1G	eukaryotic translation elongation factor 1 gamma	1538	646.82	632.1	622.55	602.15	626.45	620.13	625.033	662.06	651.37	661.11	671.71	675.61	694.73	669.432	1.07103
RPL35A	ribosomal protein L35a	483	643.6	628.69	624.88	619.31	625.54	623.27	627.548	651.96	635.25	680.76	656.97	665.05	661.82	658.635	1.04954
RPL12	ribosomal protein L12	660	628.83	586.42	579.12	569.86	551.95	582.25	583.072	633.19	643.42	668.39	646.75	658.63	684.83	655.868	1.12485
RPL3	ribosomal protein L3	1338	627.26	633.14	639.32	623.01	662.7	643.93	638.227	643.77	641.09	636.62	658.95	650.97	672.36	650.627	1.01943
RPL41	ribosomal protein L41	584	583.69	599.64	546.16	524.76	570.68	540.65	560.93	603.32	614.74	632.03	645.85	618.35	649.45	627.29	1.1183
RPL27	ribosomal protein L27	490	590.42	614.71	577.81	598.87	627.65	627.46	606.153	620.34	603.38	620.2	623.79	621.24	649.89	623.14	1.02802
RPL13A	ribosomal protein L13a	1180	595.59	586.67	594.42	574.7	606.08	620.37	596.305	615.38	606.96	614.42	611.53	623.34	631.15	617.13	1.03492
FTH1	ferritin, heavy polypeptide 1	1229	562.4	512.15	529.17	526.46	506.02	533.51	528.285	583.21	580.48	614.45	590.51	618.42	620.64	601.285	1.13818
RPL38	ribosomal protein L38	392	578.23	560.12	552.62	531.3	530.02	556.25	551.423	572.95	582.39	609.56	588.54	596.4	637.11	597.825	1.08415
RPLP0	ribosomal protein, large, P0	1264	546.77	528.81	540.7	502.04	523.46	519.67	526.908	570.75	572.15	591.85	592.94	597.21	614.62	589.92	1.11959
YBX1	Y box binding protein 1	1546	565.29	528.8	520.01	480.46	491.46	479.7	510.953	570.95	573.93	587.3	591.53	590.08	616.09	588.313	1.1514
RPL24	ribosomal protein L24	562	560.9	535.14	535.16	500.71	514.71	528.8	529.237	564.98	573.13	593.93	589.19	596.28	610.8	588.052	1.11113
GJA1	gap junction protein, alpha 1, 43kDa	3130	538.36	546.46	546.39	532.09	568.23	534.08	544.268	580.63	579.62	587.04	583.47	595.99	580.69	584.573	1.07405
RPL30	ribosomal protein L30	554	532	530.86	532.74	514.24	551.89	530.27	532	559.83	553.23	562.59	573.28	566.55	584.15	566.605	1.06505
RPL23	ribosomal protein L23	577	549.32	544.61	536.77	499.01	541.24	529.06	533.335	551.02	561.88	561.69	561.76	565.04	576.27	562.943	1.05552
DNMT3B	DNA (cytosine-5-)-methyltransferase 3 beta	4630	506.62	482.38	485.89	473.47	463.11	466.05	479.587	562.31	553.49	552.41	551.85	559.37	576.58	559.335	1.16629
RPS8	ribosomal protein S8	705	536.85	526.87	525.7	507.14	541.91	529.09	527.927	550.31	545.56	557.4	566.51	561.24	570.45	558.578	1.05806
MIF	macrophage migration inhibitory factor (glycosylation-inhibiting factor)	561	517.5	489.55	478.82	511.46	466.55	528.71	498.765	519.09	548.53	544.99	568.48	572.06	584.91	556.343	1.11544
HNRNPA1	heterogeneous nuclear ribonucleoprotein A1	1925	551.48	525.94	532.14	505.65	514.83	508.37	523.068	550.75	538.5	557.48	549.8	554.6	572.91	554.007	1.05915
RPL19	ribosomal protein L19	732	511.5	505.88	498.53	486.68	511.96	506.85	503.567	535.81	541.47	535.58	552.52	540.91	559.12	544.235	1.08076
RPL18A	ribosomal protein L18a	671	504.82	480.35	500.58	504.17	511.11	521.35	503.73	523.23	531.1	535.58	537.3	548.61	547.42	537.207	1.06646
RPS12	ribosomal protein S12	503	468.15	459.16	449.04	429.64	448.27	453.2	451.243	527.81	522.62	527.57	547.19	516.32	560.89	533.733	1.18281
RPL4	ribosomal protein L4	1441	513.74	507.34	506.31	509.69	530.47	524.14	515.282	529.87	520.13	527.24	526.96	529.43	541.55	529.197	1.027
PKM	pyruvate kinase, muscle	3181	502.66	486.79	498.87	494.97	500.48	508.97	498.79	518.43	510.51	525.62	532.25	534.02	544.72	527.592	1.05774
SLC7A5	solute carrier family 7 (amino acid transporter light chain, L system), member 5	4543	411.34	440.1	446.91	458.96	471.36	467.78	449.408	502.84	524.45	498.01	522.49	504.19	504.29	509.378	1.13344
RPL14	ribosomal protein L14	968	499.65	476.95	475.91	461.66	476.01	479.78	478.327	500.01	496.39	510.76	515.84	512.31	517.7	508.835	1.06378
RPL7A	ribosomal protein L7a	890	480.32	485.88	475.5	471.94	489.4	489.2	482.04	499.28	494.22	495.28	516.01	498.68	522.33	504.3	1.04618
CALR	calreticulin	1911	492.81	460.22	469.64	459	441.4	445.97	461.507	490.97	482.59	504.35	498.35	502.63	505.88	497.462	1.07791
APOE	apolipoprotein E	1180	461.12	447.44	452.03	450.47	456.51	469.97	456.257	469.68	499.17	493.62	512.23	488.86	493.77	492.888	1.08029
MYL6	myosin, light chain 6, alkali, smooth muscle and non-muscle	809	445.25	435.71	430.55	435.57	439.17	438.8	437.508	472.2	474.19	487.26	489.57	494.63	516.58	489.072	1.11786
RPL5	ribosomal protein L5	1031	480.03	479.71	460.64	453.62	475.27	470.85	470.02	473.7	476.22	489.94	488.43	490.27	501.86	486.737	1.03557
TUBA1B	tubulin, alpha 1b	1751	448.79	439.94	445.85	449.62	440.79	454.09	446.513	465.08	462.21	478.01	475.83	481.9	493.04	476.012	1.06606
PODXL	podocalyxin-like	5984	498.92	483.35	494.32	509.83	503.38	497.51	497.885	460.49	465.33	463.38	463.41	473.94	459.84	464.398	0.932742
TUBA1C	tubulin, alpha 1c	1553	453.36	431.4	444.91	462.16	454.03	465.01	451.812	447.99	446.01	461.81	455.89	468.12	472.15	458.662	1.01516
RPL26	ribosomal protein L26	582	457.57	429.48	432.9	414.1	419.03	434.22	431.217	451.01	441.94	472.28	459.51	458.95	461.25	457.49	1.06093
HNRNPA2B1	heterogeneous nuclear ribonucleoprotein A2/B1	3702	405.02	389.16	384.93	359.81	365.94	356.17	376.838	452.56	449.62	457.33	451.95	461.84	464.43	456.288	1.21083
CFL1	cofilin 1 (non-muscle)	1257	414.24	410.9	401.71	417.78	427	419.92	415.258	434.06	441.91	441.05	457.59	444.92	470.85	448.397	1.0798
MIR198	microRNA 198	62	363.22	441.77	481.45	449.35	506.61	452.09	449.082	460	451.61	457.09	417.25	435.16	424.51	440.937	0.981863
TUBB2A	tubulin, beta 2A class IIa	1621	435.09	421.39	424.38	423.89	422.1	433.41	426.71	404.34	404.94	420.88	425.43	413.73	433.44	417.127	0.977541
RPL29	ribosomal protein L29	695	409.26	381.46	383.91	393.61	389.33	391.79	391.56	400.14	407.51	415.2	414.02	417.65	433.95	414.745	1.05921
RPLP2	ribosomal protein, large, P2	493	364.36	373.14	359.73	362.71	363.61	367.97	365.253	392.69	402.59	413.48	397.38	406.28	423.44	405.977	1.11149
LDHB	lactate dehydrogenase B	1600	364.13	367.15	369.22	343.34	376.85	351.21	361.983	411.65	396.2	396.1	402.93	404.28	407.43	403.098	1.11358
RPS19	ribosomal protein S19	849	381.68	389.3	374.77	369.14	381.73	395	381.937	382.49	397.72	398.78	407.87	398.98	414.31	400.025	1.04736
RPS3	ribosomal protein S3	2746	397.34	375.67	373.57	364.64	370.85	373.9	375.995	382.26	384.8	410.2	393.68	407.27	410.53	398.123	1.05885
CD24	CD24 molecule	3159	387.15	370.49	360.91	349.72	373.77	354.37	366.068	393.31	385.06	394.92	390.22	391.01	405.22	393.29	1.07436
PRDX1	peroxiredoxin 1	1348	368.24	367.04	371.4	355.04	392.87	361.02	369.268	399.08	384.16	391.2	392.94	387.61	404.1	393.182	1.06476
SMS	spermine synthase	1839	358.28	359.69	373.25	356.71	382.1	362.71	365.457	387.28	375.94	387.34	392.18	394.71	385.12	387.095	1.05921
GPC4	glypican 4	3714	312.35	311.53	316.65	310.12	334.46	315.42	316.755	377.1	388.24	378.52	387.21	387.08	383.14	383.548	1.21087
RPL7	ribosomal protein L7	837	347.08	365	356.46	328.25	357.26	324.19	346.373	401.07	377.78	370.63	380.45	367.75	383.73	380.235	1.09776
MIR6850	microRNA 6850	61	364.09	369.01	334.91	359.34	347.86	406.22	363.572	377.21	383.77	367.54	390.81	370.81	389.01	379.858	1.0448
YWHAE	tyrosine 3-monooxygenase/tryptophan 5-monooxygenase activation protein, epsilon	1827	365.14	346.53	343.67	333.62	346.56	342.95	346.412	375.77	368.17	382.9	372.06	386.02	388.04	378.827	1.09357
RPL36	ribosomal protein L36	604	356.62	331.37	316.77	326.2	304.22	315.76	325.157	331.85	368.06	377.23	387.91	373.75	388.32	371.187	1.14156
RPS5	ribosomal protein S5	741	352.94	363.27	369.89	353.69	388.27	357.69	364.292	359.78	356.47	359.95	376.38	360.35	374.58	364.585	1.00081
RPS27	ribosomal protein S27	351	372.73	351.45	366.78	337.69	376.92	369.14	362.452	361.28	351.9	368.68	366.46	357.6	373.04	363.16	1.00195
LIN28A	lin-28 homolog A (C. elegans)	4014	330.46	325.76	323.77	309.24	318.07	307.6	319.15	357.62	352.25	360.87	358.24	372.05	372.27	362.217	1.13494
TKT	transketolase	3091	400.76	387.36	400.44	397.68	399.53	405.45	398.537	353.84	362.48	358.3	366.61	359.55	368.38	361.527	0.907135
SNURF	SNRPN upstream reading frame	1426	311.45	302.67	305.07	300.72	304.47	307.79	305.362	355.46	355.06	357.91	364.6	360.57	367.42	360.17	1.17949
TUBB2B	tubulin, beta 2B class IIb	2019	364.73	360.2	358.77	356.21	359.03	369.01	361.325	346.38	351.39	359.52	362.41	356.93	371.68	358.052	0.990941
RPS16	ribosomal protein S16	590	343.86	345.42	334.57	344.35	356.77	352.98	346.325	342.88	360.81	352.16	362.57	357.57	371.22	357.868	1.03333
RNU86	RNA, U86 small nucleolar	55	351.81	339.27	357.09	374.54	426.18	393.45	373.723	376.54	341.63	346.72	365.63	350.9	362.54	357.327	0.956126
VIM	vimentin	2136	297.06	315.41	327.41	345.62	343.1	354.1	330.45	340.4	360.48	357.98	372.09	351.26	352.02	355.705	1.07643
HSP90AA1	heat shock protein 90kDa alpha (cytosolic), class A member 1	4074	346.93	342.24	342.57	308.66	331.53	304.19	329.353	353.29	341.63	349.57	356.21	345.59	358.99	350.88	1.06536
ENO1	enolase 1, (alpha)	3253	323.06	332.19	329.03	329.52	349.51	340.25	333.927	350.71	346.6	343.82	354.65	349.75	357.73	350.543	1.04976
RPS28	ribosomal protein S28	382	337.82	319.03	332.32	345.47	329	330.28	332.32	336.07	343.5	359.13	340.62	361.07	354.86	349.208	1.05082
RPSA	ribosomal protein SA	1147	337.68	341.97	336.18	307.3	346.82	322.55	332.083	349.17	337.9	346.85	354.62	347	359.4	349.157	1.05141
LINC00678	long intergenic non-protein coding RNA 678	962	340.7	332.52	332.04	318.7	317.58	310.2	325.29	345.02	345.77	341.06	336.48	341.47	341.5	341.883	1.05101
RPL6	ribosomal protein L6	1130	332.05	317.26	317.76	302.52	315.45	313.37	316.402	331.18	332.02	343.81	334.86	338.31	346.36	337.757	1.06749
UQCRH	ubiquinol-cytochrome c reductase hinge protein	526	309.23	311.02	282.98	258.8	273.19	263.4	283.103	327.16	327.9	337.11	326.36	346.33	350.74	335.933	1.18661
CLDN6	claudin 6	1370	315.1	313.67	323.31	330.18	346.89	334.33	327.247	323.94	333.23	328.38	339.08	337.34	330.54	332.085	1.01478
RPS9	ribosomal protein S9	713	316.4	315.49	312.86	303.15	324.55	316.08	314.755	320.4	320.29	332.65	342.65	332.32	342.91	331.87	1.05438
GAL	galanin/GMAP prepropeptide	778	352.08	355.47	342.27	355.84	353.92	379.08	356.443	323.03	331.42	318.08	343.75	318.85	331.88	327.835	0.919739
RPL18	ribosomal protein L18	887	312.27	306.22	299.7	316.16	321.73	331.67	314.625	313.6	328.83	329.57	325.97	329.62	337.14	327.455	1.04078
TPI1	triosephosphate isomerase 1	1856	298.82	299.41	305.56	297.53	319.55	312.59	305.577	323.7	314.32	316.85	320.86	320.71	331.57	321.335	1.05157
FLNA	filamin A, alpha	8510	313.99	320.14	323.42	329.83	329.87	333.21	325.077	317.41	324.2	313.95	329.88	320.56	319.59	320.932	0.987249
TDGF1	teratocarcinoma-derived growth factor 1	2192	309.51	286.2	299.98	291.05	298.56	280.81	294.352	319.79	310.7	319.59	316.94	323.94	322.59	318.925	1.08348
OAZ1	ornithine decarboxylase antizyme 1	1146	290.76	279.17	280.94	268.09	284.29	286.36	281.602	297.36	311.16	316.49	316.76	317.17	319.78	313.12	1.11193
HSPD1	heat shock 60kDa protein 1 (chaperonin)	2436	300.1	297.27	303.75	272.15	293.55	274.63	290.242	312.84	307.03	307.2	308.37	306.28	324.42	311.023	1.0716
RAN	RAN, member RAS oncogene family	1071	278.94	281.97	286.32	280.59	295.92	290.31	285.675	309.25	303.12	310.43	299.67	311.79	320.67	309.155	1.08219
NME1-NME2	NME1-NME2 readthrough	1075	290.29	283.45	279.26	268.67	272.73	272.5	277.817	303.02	298.83	305.33	310.16	308.48	324.56	308.397	1.11007
POU5F1	POU class 5 homeobox 1	2768	302.76	294.33	300.23	292.45	299.69	295.06	297.42	301.23	298.65	301.57	305.29	300.35	313.57	303.443	1.02025
UCHL1	ubiquitin carboxyl-terminal esterase L1 (ubiquitin thiolesterase)	1124	297.23	299.19	309.8	322.38	326.31	310.09	310.833	301.1	295.76	308.41	296.31	301.15	308.85	301.93	0.971357
RPS14	ribosomal protein S14	786	274.41	281.89	281.99	267.92	288.02	281.73	279.327	298.29	300.44	301.37	303.96	296.99	306.95	301.333	1.07878
ANXA2	annexin A2	1812	277.8	286.62	294.44	292.5	316.62	309.11	296.182	294.34	294.1	296.48	298.4	302.52	305.07	298.485	1.00778
RPS15	ribosomal protein S15	531	279.98	266.59	270.28	292.37	288.45	306.57	284.04	279.92	285.78	297	300.54	294.97	306.66	294.145	1.03558
MIR6807	microRNA 6807	92	293.26	261.95	256.95	245.32	251.41	248.04	259.488	283.47	292.71	274.89	308.8	286.52	311.41	292.967	1.12902
SERPINH1	serpin peptidase inhibitor, clade H (heat shock protein 47), member 1, (collagen binding protein 1)	2320	301.93	290.02	299.49	299.81	297.21	300.7	298.193	284.98	291.36	289.64	300.35	290.9	298.13	292.56	0.981108
TAGLN	transgelin	1557	266.62	269.07	276.33	288.11	297.01	304.93	283.678	284.26	288.64	298.41	299.77	290.6	291.5	292.197	1.03003
EIF4A1	eukaryotic translation initiation factor 4A1	1877	274.27	277.28	278.94	266.75	289.09	283.83	278.36	289.87	283.66	289.07	299.94	289.77	296.39	291.45	1.04703
ANXA5	annexin A5	1599	282.4	280.17	284.11	279.52	286.27	279.1	281.928	286	281.91	296.52	282.9	291.03	296.61	289.162	1.02566
ERVH-1	endogenous retrovirus group H, member 1	1007	320.98	314.17	304.62	330.97	287.34	321.16	313.207	291.05	286	296.2	282.82	292.47	286.38	289.153	0.923203
H3F3A	H3 histone, family 3A	1062	249.53	251.45	228.93	221.82	231.54	218.6	233.645	282.4	279.16	287.54	283.53	295.88	287.66	286.028	1.2242
RPS7	ribosomal protein S7	728	264.83	268.95	267.39	240	262.91	252.22	259.383	279.94	282.58	282.58	290.45	283.58	295.27	285.733	1.10159
RPS15A	ribosomal protein S15a	543	269.5	276.22	272.06	244.75	282.81	264.8	268.357	280.75	278.93	280.82	288.28	278.52	298.06	284.227	1.05914
RPL10A	ribosomal protein L10a	719	271.82	270.13	267.38	266.57	271.87	272.57	270.057	278.38	279.08	285.21	284.32	280.06	295.47	283.753	1.05072
CYP2S1	cytochrome P450, family 2, subfamily S, polypeptide 1	2621	294.3	269.69	275.82	291.63	268.45	283.85	280.623	277.06	281.74	284.1	284.2	286.13	283.92	282.858	1.00796
HSP90B1	heat shock protein 90kDa beta (Grp94), member 1	2862	275.58	263	268.27	253.58	260.92	245.03	261.063	281.23	276.04	283.19	283.5	282.63	284.84	281.905	1.07983
PPIB	peptidylprolyl isomerase B (cyclophilin B)	1028	263.63	256.05	254.64	257.75	260.97	262.07	259.185	268.79	279.06	279.14	284.56	284.61	283.38	279.923	1.08001
HNRNPK	heterogeneous nuclear ribonucleoprotein K	3095	272.88	258.51	269.12	249.23	264.22	253.52	261.247	276.89	270.99	279.9	279.75	278.07	285.66	278.543	1.06621
UBC	ubiquitin C	2585	266.22	261.09	273.82	256.46	273.56	262.87	265.67	277.23	268.3	268.33	275.25	263.43	286.57	273.185	1.02829
FAU	Finkel-Biskis-Reilly murine sarcoma virus (FBR-MuSV) ubiquitously expressed	575	259.72	249.66	252.31	252.52	249.42	267.87	255.25	259.26	264.46	270.06	276.19	284.05	283.3	272.887	1.0691
SNORD116-4	small nucleolar RNA, C/D box 116-4	98	265.51	264.48	279.08	330.1	319.79	324.79	297.292	285.4	287.24	266.42	247.75	264.48	267.34	269.772	0.907431
SEPHS1	selenophosphate synthetase 1	3260	297.53	287.48	284.07	272.57	284.69	272.96	283.217	271.8	260.37	270.01	268.71	266.02	278.73	269.273	0.950768
RPL39	ribosomal protein L39	419	260.54	275.15	260.28	237.35	283.67	266.46	263.908	263.43	260.5	266.92	271.78	264.51	275.82	267.16	1.01232
TRIM28	tripartite motif containing 28	2959	246.29	247.44	250.16	251.3	263.44	259.67	253.05	262	266.79	260.51	270.72	262.65	277.29	266.66	1.05378
RPS13	ribosomal protein S13	529	244.4	261.66	242.13	229.92	253.44	244.08	245.938	254.02	261.77	264.15	272.19	267.59	274.7	265.737	1.0805
ALDOA	aldolase A, fructose-bisphosphate	3223	239.96	231.01	232.25	233.97	235.68	245.71	236.43	251.23	258.62	257.76	263.22	262.28	266.71	259.97	1.09956
SNRPN	small nuclear ribonucleoprotein polypeptide N	1992	223.34	217.13	218.73	215.57	218.52	220.73	219.003	255	254.78	256.67	261.58	258.4	263.53	258.327	1.17956
C1QBP	complement component 1, q subcomponent binding protein	1163	241.62	231.17	236.22	214.55	229.18	219.76	228.75	252.4	249.36	258.97	254.53	251.57	264.33	255.193	1.1156
APP	amyloid beta (A4) precursor protein	4015	265.21	252.6	259.04	252.01	257.48	249.53	255.978	252.2	248.85	252.19	257.58	253.08	255.23	253.188	0.989101
BSG	basigin (Ok blood group)	2391	243.79	238.4	243.73	236.54	244.24	246.38	242.18	248.09	249.66	248.64	260.45	252.91	255.6	252.558	1.04285
VCL	vinculin	5486	249.77	257.34	263.34	266.77	272.4	268.51	263.022	251.23	247.67	253.83	260.18	251	250.83	252.457	0.959832
EIF4G2	eukaryotic translation initiation factor 4 gamma, 2	4359	239.58	234.8	239.64	234.86	240.47	235.26	237.435	249.52	246.12	248.37	250.55	250.58	255.26	250.067	1.0532
EIF3E	eukaryotic translation initiation factor 3, subunit E	1508	238.36	228.42	234.5	218.76	225.87	220.52	227.738	246.87	236.41	250.98	252.99	248.11	258.2	248.927	1.09304
TUBB4B	tubulin, beta 4B class IVb	1591	257.39	250.84	248	250.58	247	256.48	251.715	237.2	246.36	249.13	250.07	249.79	251.52	247.345	0.982639
RPL37	ribosomal protein L37	1570	233.84	221.47	216.84	205.78	210.14	211.54	216.602	241.45	237.59	249.73	239.16	243.77	250.98	243.78	1.12548
ATP5B	ATP synthase, H+ transporting, mitochondrial F1 complex, beta polypeptide	1843	217.95	220.6	221.26	216.25	234.19	221.13	221.897	244.67	235.8	238.07	247.18	236.77	244.49	241.163	1.08683
TPM1	tropomyosin 1 (alpha)	3349	206.52	210.35	209.28	204.67	217.06	211.72	209.933	234.84	235.04	236.07	239.32	235.05	242.43	237.125	1.12953
EIF5A	eukaryotic translation initiation factor 5A	1818	215.24	220.45	218.66	215.17	225.67	224.08	219.878	230.75	232	233.64	237.76	237.5	241.25	235.483	1.07097
SET	SET nuclear oncogene	3452	222.94	214.54	212.4	202.85	206.92	199.2	209.808	234.38	230.34	237.43	229.77	234.33	240.07	234.387	1.11715
L1TD1	LINE-1 type transposase domain containing 1	3989	274.83	249.24	249.19	229.63	228.95	224	242.64	236.07	227.97	237.4	228.3	233.44	236.47	233.275	0.961404
HNRNPAB	heterogeneous nuclear ribonucleoprotein A/B	1816	214.79	205.41	206.94	193.65	202.44	202.93	204.36	231.71	229.25	233.54	230.25	234.58	239.9	233.205	1.14115
CNN2	calponin 2	2458	214.25	219.87	223.01	230.86	237.18	237.22	227.065	227.99	234.38	226.61	236.82	230.96	235.34	232.017	1.02181
MARCKSL1	MARCKS-like 1	1562	212.74	204.72	210.65	205.49	215.23	214.44	210.545	232.9	228.05	229.21	231.26	229.19	239.3	231.652	1.10025
KPNA2	karyopherin alpha 2 (RAG cohort 1, importin alpha 1)	1980	225.57	220.54	216.33	213.45	216.64	215.24	217.962	225.91	225.98	234.84	231.74	230.73	240.03	231.538	1.06229
CCT3	chaperonin containing TCP1, subunit 3 (gamma)	2107	217.94	215.27	212.13	205.77	217.35	210.83	213.215	226.47	226.78	228.84	228.02	230.03	241.35	230.248	1.07989
FBL	fibrillarin	1165	212.65	211.42	206.48	194.01	206.63	207.7	206.482	227.41	230.66	223.32	228.04	234.01	237.69	230.188	1.11481
EZR	ezrin	3257	253.81	245.51	254.39	248.66	254.53	250.25	251.192	224.8	227.83	233.07	231.49	231.71	231.61	230.085	0.915974
HNRNPC	heterogeneous nuclear ribonucleoprotein C (C1/C2)	3252	211.16	198.05	198.44	190.79	197.15	189.18	197.462	228.53	221.36	232.08	222.01	236.03	236.7	229.452	1.16201
SLC25A5	solute carrier family 25 (mitochondrial carrier; adenine nucleotide translocator), member 5	1351	209.62	214.37	214.55	213.93	226.21	223.39	217.012	228.23	224.15	224.04	234.02	224.27	234.72	228.238	1.05173
ITGB1	integrin, beta 1 (fibronectin receptor, beta polypeptide, antigen CD29 includes MDF2, MSK12)	4087	240.91	232.22	235.87	226.07	236.25	225.64	232.827	222.51	218.1	230	229.46	226.6	224.03	225.117	0.966885
RPL17	ribosomal protein L17	1163	208.74	210.9	202.69	203.92	211.22	214.53	208.667	221.14	224.08	226.22	218.52	227.85	230.62	224.738	1.07702
PRMT1	protein arginine methyltransferase 1	1450	214.63	210	215.3	214.66	219.73	218.79	215.518	227.32	217.11	224.07	223.8	226.68	226.41	224.232	1.04043
YBX3	Y box binding protein 3	1974	213.91	204.71	207.25	213.18	210.22	220.37	211.607	216.02	224.51	221.48	220.14	223.96	226.98	222.182	1.04997
BTF3	basic transcription factor 3	1249	211.6	210.66	200.23	192.18	200.91	193.96	201.59	219.22	214.23	222.05	218.46	224.53	232.34	221.805	1.10028
TPM4	tropomyosin 4	3003	212.27	213.88	213.41	210.94	212.21	214.42	212.855	216.57	217.21	226.54	227.25	219.65	223.36	221.763	1.04185
HNRNPM	heterogeneous nuclear ribonucleoprotein M	2537	203.29	199.05	203.97	189.08	195.37	187.31	196.345	221.21	219.55	217.98	221.41	220.44	229.23	221.637	1.12881
NDUFS5	NADH dehydrogenase (ubiquinone) Fe-S protein 5, 15kDa (NADH-coenzyme Q reductase)	571	224.53	199.87	203.53	195.76	201.12	191.08	202.648	215.13	221.59	225.18	220.45	226.21	216.81	220.895	1.09004
HNRNPD	heterogeneous nuclear ribonucleoprotein D (AU-rich element RNA binding protein 1, 37kDa)	2257	206.86	199.04	195.31	178.7	187.25	183.53	191.782	217.93	213.63	222.14	217.1	222.01	227.96	220.128	1.14781
TBCA	tubulin folding cofactor A	679	207.12	195.21	189.72	165.34	177.37	173.96	184.787	211.31	217.36	222.53	219.95	223.53	224.77	219.908	1.19007
CCT7	chaperonin containing TCP1, subunit 7 (eta)	2032	192.47	190.36	193.05	186.56	190.81	191.02	190.712	217.11	209.71	217.02	215.05	222.4	223.39	217.447	1.14019
NGFRAP1	nerve growth factor receptor (TNFRSF16) associated protein 1	1354	198.67	189.13	180.81	174.87	172.28	172.06	181.303	213.28	218.27	213.81	212.49	217.05	228.67	217.262	1.19833
ACTN1	actinin, alpha 1	3791	205.07	206.92	213.31	216.98	216.35	222.69	213.553	216.1	216.34	215.2	222.39	215.88	216.82	217.122	1.01671
PEBP1	phosphatidylethanolamine binding protein 1	1491	221.22	210.06	216.47	201.25	209.65	203.72	210.395	211.14	206.92	217.17	211.52	213.13	221.07	213.492	1.01472
UBB	ubiquitin B	1626	194.66	186.63	192.06	188.69	192.32	192.15	191.085	206.94	206.55	210.43	211.42	215.01	226.91	212.877	1.11404
CALM3	calmodulin 3 (phosphorylase kinase, delta)	2259	198.94	191.35	187.79	190.92	189	190.34	191.39	208.78	206.59	215.35	212.04	215.27	218.9	212.822	1.11198
NME2	NME/NM23 nucleoside diphosphate kinase 2	1244	201.34	192.56	190.31	184.8	185.67	188.24	190.487	205.86	205.48	208.65	214	212.88	222.33	211.533	1.11049
SEMA6A	sema domain, transmembrane domain (TM), and cytoplasmic domain, (semaphorin) 6A	6860	248.54	243.11	244.42	247.88	245.9	250.47	246.72	211.58	212.59	210.19	210.4	211.57	208.95	210.88	0.854734
HNRNPH1	heterogeneous nuclear ribonucleoprotein H1 (H)	2290	246.52	242.08	241.73	233.43	233.77	228.84	237.728	208.54	210.94	210.26	202.01	208.72	209.41	208.313	0.876266
PHGDH	phosphoglycerate dehydrogenase	2015	194.81	190.85	196.01	186.19	193.51	190.87	192.04	209.4	203.51	203.05	209.89	208.7	213.05	207.933	1.08276
KPNB1	karyopherin (importin) beta 1	4453	208.31	203.44	206.53	195.29	205.6	197.08	202.708	207.48	203.27	206.13	206.8	209.12	211.89	207.448	1.02338
PTBP1	polypyrimidine tract binding protein 1	3281	197.34	192.93	195.3	193.41	195.66	195.31	194.992	205.7	205.24	205.41	207.89	206.78	212.1	207.187	1.06254
RPL9	ribosomal protein L9	896	199.93	207.08	200.72	193.33	215.93	199.2	202.698	204.67	204.47	205.47	210.62	200.85	209.29	205.895	1.01577
PHB2	prohibitin 2	1443	196.53	182.57	188.13	189.9	194.77	191.67	190.595	201.89	198.35	205.97	201.8	206.24	212.14	204.398	1.07242
XRCC6	X-ray repair complementing defective repair in Chinese hamster cells 6	2326	188.29	179.92	186.6	173.88	180.09	171.8	180.097	199.14	200.97	205.06	202.63	205.41	209.01	203.703	1.13108
RPL32	ribosomal protein L32	1859	202.84	188.39	182.85	184.27	179.21	192.35	188.318	192.44	198.03	206.34	204.38	206.82	210.47	203.08	1.07839
SLC2A3	solute carrier family 2 (facilitated glucose transporter), member 3	3938	231.34	230.21	234.45	235.34	250.12	233.96	235.903	203.28	201.39	204.41	205.89	198.19	199.14	202.05	0.856495
MIR6775	microRNA 6775	69	151.3	190.43	159.13	192.75	182.89	203.47	179.995	190.43	197.97	198.26	230.43	205.79	182.89	200.962	1.11648
RPS24	ribosomal protein S24	2962	203.14	192.97	181.54	173.39	177.74	181	184.963	192.74	194.46	205.88	200.02	204.12	204.82	200.34	1.08313
UBA1	ubiquitin-like modifier activating enzyme 1	3750	188.6	182.08	188.03	188.82	186.85	188.16	187.09	197.05	194.03	194.98	200.56	201.87	203.27	198.627	1.06166
PCBP1	poly(rC) binding protein 1	1750	180.89	177.69	181.8	172.98	175.87	174.72	177.325	194.98	194.84	196.29	199.13	196.73	202.29	197.377	1.11308
RPS20	ribosomal protein S20	1321	188.58	184.67	173.46	169.12	175.44	173.27	177.423	188.12	195.02	200.17	197.44	198.41	203.73	197.148	1.11117
COX4I1	cytochrome c oxidase subunit IV isoform 1	824	190.52	193.02	189.42	178.41	191.26	185.74	188.062	190.94	191.33	198.13	203.34	196.89	200.61	196.873	1.04686
PARP1	poly (ADP-ribose) polymerase 1	3985	179.78	173.2	175.27	159.46	161.77	158.46	167.99	195.2	194.68	194.91	191.45	196.62	202.65	195.918	1.16625
S100A10	S100 calcium binding protein A10	1055	199.13	192.8	197.67	189.66	190.56	195.75	194.262	184.72	190.33	195.66	203.09	194.96	204.24	195.5	1.00637
SUMO2	small ubiquitin-like modifier 2	1066	185.67	179.18	173.29	162.84	175.35	166.77	173.85	193.84	190.14	194.09	193.13	194.98	201.37	194.592	1.11931
ACTN4	actinin, alpha 4	3954	209.09	199.42	206.18	218.82	210.29	221.92	210.953	188.9	194.31	194.8	197.35	196.37	195.7	194.572	0.922345
EIF4G1	eukaryotic translation initiation factor 4 gamma, 1	6247	187.89	181.66	182.33	181.8	179.25	182.12	182.508	193.98	193.93	191.15	193.87	193.56	197.87	194.06	1.06329
SCD	stearoyl-CoA desaturase (delta-9-desaturase)	5468	197.29	197.84	201.49	201.11	207.32	199.89	200.823	194.12	192.99	190.08	190.39	191.21	189.51	191.383	0.952994
SFPQ	splicing factor proline/glutamine-rich	3073	206.64	194.37	195.01	191.88	186.9	197.58	195.397	185.39	190.54	190.2	192.12	191.26	195.39	190.817	0.976561
ATP5J2	ATP synthase, H+ transporting, mitochondrial Fo complex, subunit F2	511	182.48	164.73	159.82	161.44	160.78	165.06	165.718	186.32	182.93	193.42	187.8	195.9	195.12	190.248	1.14802
RPL36A-HNRNPH2	RPL36A-HNRNPH2 readthrough	2659	182.15	171.25	174.15	164.33	158.58	163.44	168.983	184.88	181.88	192.67	184.43	191.77	195.68	188.552	1.1158
RHOA	ras homolog family member A	1921	175.86	178.9	177.83	175.63	184.98	177.05	178.375	187.82	177.86	187.09	186.76	189.09	192.04	186.777	1.0471
PHC1	polyhomeotic homolog 1 (Drosophila)	5176	204.29	194.99	192.97	202.71	197.76	199.8	198.753	185.1	185.92	186.33	187.63	186.29	186.16	186.238	0.937033
DPPA4	developmental pluripotency associated 4	2817	196.37	186.49	191.28	192	191.4	187.89	190.905	186.48	180.69	185.73	181.83	188.15	189.98	185.477	0.971565
NASP	nuclear autoantigenic sperm protein (histone-binding)	3291	165.89	158	154.88	142.93	142.64	144.41	151.458	184.29	181.86	184.32	183.14	186.84	191.31	185.293	1.22339
PDIA3	protein disulfide isomerase family A, member 3	3054	178.6	173.3	176.9	175.09	178.74	175.49	176.353	184.62	181.12	188.32	184.8	181.86	187.62	184.723	1.04746
HSPA9	heat shock 70kDa protein 9 (mortalin)	3506	169.1	166.92	169.97	162.77	166.87	162.62	166.375	185.76	179.61	188.67	181.58	185.62	186.66	184.65	1.10984
PRDX6	peroxiredoxin 6	1670	173.7	179.1	177.34	170.07	186.01	176.56	177.13	184.31	180.47	186.08	182.13	182.94	187.36	183.882	1.03812
SLC3A2	solute carrier family 3 (amino acid transporter heavy chain), member 2	2584	155.73	166.41	166.9	164.64	179.13	171.29	167.35	181.33	183.66	182.41	188.15	178.54	178.39	182.08	1.08802
SOD1	superoxide dismutase 1, soluble	965	176.79	167.86	167.15	155.52	156.49	154.83	163.107	176.46	176.52	180.68	181.58	187.3	188.68	181.87	1.11504
ILF2	interleukin enhancer binding factor 2	1906	173.81	163.38	166.93	158.97	167.17	166.15	166.068	178.85	175.04	180.71	175.04	182.13	185.66	179.572	1.08131
EEF1B2	eukaryotic translation elongation factor 1 beta 2	1110	170.27	165.17	160.46	156.76	162.98	156.27	161.985	174.68	172.9	178.08	179.8	183.19	187.14	179.298	1.10688
PSAT1	phosphoserine aminotransferase 1	2256	138.61	147.86	146.32	143.67	159.54	143.32	146.553	177.28	174.89	181.46	181.28	179.75	179.14	178.967	1.22117
MORF4L2	mortality factor 4 like 2	2204	163.54	159.91	167.19	159.98	169.28	162.05	163.658	178.53	177.09	179.58	177.02	178.57	181.41	178.7	1.09191
TPT1	tumor protein, translationally-controlled 1	4814	173.63	174.55	169.35	161.3	171.4	166.96	169.532	175.39	174.76	179.1	179.24	178.97	183.2	178.443	1.05257
GARS	glycyl-tRNA synthetase	2749	148.73	150.34	152.03	148.5	152.48	152.21	150.715	177.77	173.89	180.88	179.15	177.39	181.34	178.403	1.18371
TUBA1A	tubulin, alpha 1a	2476	179.27	175.42	183.17	180.3	179.83	183.42	180.235	173.85	172.22	178.65	181.27	177.09	181.44	177.42	0.984382
NONO	non-POU domain containing, octamer-binding	3221	169.83	166.02	165.95	158.46	161.84	166.18	164.713	172.26	173.52	180.32	176.83	176.98	182.35	177.043	1.07486
CANX	calnexin	4950	175.49	172.64	176.97	171.2	176.07	168.44	173.468	177.23	173.11	178.85	176.32	178.61	176.42	176.757	1.01896
PGD	phosphogluconate dehydrogenase	1937	173.8	165.91	163.39	156.21	163.56	158.58	163.575	174.11	172.94	174.25	174.41	177.75	184.38	176.307	1.07783
POU5F1P3	POU class 5 homeobox 1 pseudogene 3	1084	175.96	170.45	171.34	169.1	176.54	175.08	173.078	169.6	177.41	171.12	177.97	174.89	177.76	174.792	1.0099
PTGES3	prostaglandin E synthase 3 (cytosolic)	2079	159.11	157.71	153.84	147.68	156.37	150.12	154.138	170.62	171.09	176.78	175.78	174.49	179.47	174.705	1.13343
TPM2	tropomyosin 2 (beta)	1574	145.34	135.38	133.85	133.17	127.64	136.05	135.238	166.25	168.92	178.06	175.79	178.99	180.03	174.673	1.2916
RPL13AP5	ribosomal protein L13a pseudogene 5	658	168.08	162.93	164.87	159.72	166.32	168.57	165.082	173.35	169.81	178.55	166.51	176.58	181.62	174.403	1.05647
COX6A1	cytochrome c oxidase subunit VIa polypeptide 1	572	185.17	162.97	166.74	165.4	158.72	181.29	170.048	166.08	178.63	180.43	166.06	179.03	175.22	174.242	1.02466
HSPA5	heat shock 70kDa protein 5 (glucose-regulated protein, 78kDa)	3970	158.97	152	154.09	145.38	154.64	147.73	152.135	171.28	168.86	175.29	176.3	175.38	176.51	173.937	1.1433
ZYX	zyxin	2306	166.04	164.6	172.38	184.21	178.42	185	175.108	172.77	175.68	174.77	172.72	174.04	171.77	173.625	0.991529
AP2M1	adaptor-related protein complex 2, mu 1 subunit	1940	160.41	157.36	162.38	153.92	160.41	157.01	158.582	168.21	170.02	170.44	173.46	176.9	178.93	172.993	1.09088
ERH	enhancer of rudimentary homolog (Drosophila)	801	152.45	156.75	150.89	140.88	151.47	143.94	149.397	169.82	167.17	171.48	176.12	174.66	175.78	172.505	1.15468
RPS10	ribosomal protein S10	880	162.13	154.51	157.95	154.29	163.09	164.02	159.332	168.77	168.32	172.59	170.44	171.53	175.51	171.193	1.07445
CD9	CD9 molecule	1314	187.48	173.94	189.09	175.67	188.98	178.69	182.308	171.06	165.5	173.21	171.81	171.55	170.61	170.623	0.935905
RPL23A	ribosomal protein L23a	970	164.96	156.57	154.29	166.01	158.34	161.56	160.288	164.77	168.65	174.4	167.36	171.03	177.21	170.57	1.06414
RCC2	regulator of chromosome condensation 2	4163	169.13	162.88	164.06	159.27	160.04	161.3	162.78	166.31	167.54	169.57	171.26	173.95	174.39	170.503	1.04745
ITM2B	integral membrane protein 2B	1896	180.25	180.43	180.42	192.31	204.81	196.33	189.092	165.36	168.89	173.39	174.58	171.33	168.3	170.308	0.900665
P4HB	prolyl 4-hydroxylase, beta polypeptide	2578	162.85	156.99	159.67	156.33	162.1	158.01	159.325	167.63	165.31	169.98	172.45	171	171.99	169.727	1.06529
LAPTM4B	lysosomal protein transmembrane 4 beta	2238	169.83	166.13	170.49	171.01	182.86	170.71	171.838	168.2	169.48	171.55	171.89	169.09	166.25	169.41	0.985869
ANXA1	annexin A1	1399	200	216.68	220.22	212.5	235.59	220.43	217.57	168.23	171.59	166.76	170.92	167.91	166.82	168.705	0.775406
KRT8	keratin 8	2006	215.91	214.09	213.31	227.91	220.99	224.8	219.502	159.28	168.27	168.61	173.48	167.67	174.34	168.608	0.768141
PPIA	peptidylprolyl isomerase A (cyclophilin A)	2276	159.65	159.25	162.85	171.74	175.66	168.97	166.353	166.62	164.29	167.82	167.95	166.84	172.47	167.665	1.00788
FABP5	fatty acid binding protein 5 (psoriasis-associated)	731	161.4	167.64	156.79	147.04	153.24	154.39	156.75	163.18	170.54	162.55	175.12	161.81	171.65	167.475	1.06842
KRT18	keratin 18	1535	227.28	213.7	211.59	211.3	216.83	223.64	217.39	157.91	161.81	167.9	173.1	166.99	174.72	167.072	0.768534
NDUFB9	NADH dehydrogenase (ubiquinone) 1 beta subcomplex, 9, 22kDa	719	157.07	154.88	151.08	142.93	155.54	148.52	151.67	160.84	163.67	165.56	170.87	166.16	171.84	166.49	1.09771
JARID2	jumonji, AT rich interactive domain 2	6207	194.57	181.97	182.67	178.39	173.51	167.99	179.85	167.88	163.24	165.12	166.51	166.92	168.78	166.408	0.925262
EIF3G	eukaryotic translation initiation factor 3, subunit G	1127	156.04	143.98	144.24	146.4	146.22	146.2	147.18	158.08	162.17	166.93	167.99	168.93	170.72	165.803	1.12653
IFITM1	interferon induced transmembrane protein 1	717	252.66	239.51	235.67	244.12	239.56	253.29	244.135	156.24	162.24	169.02	176.27	163.38	167.23	165.73	0.678846
EIF3H	eukaryotic translation initiation factor 3, subunit H	1275	160	151.93	151.04	151.13	151.68	146.73	152.085	162.4	159	168	165.38	169.63	165.59	165	1.08492
CALD1	caldesmon 1	5506	144.87	149.04	154.35	153.64	157.23	158	152.855	162.05	165.52	166.58	167.62	164.23	162.37	164.728	1.07768
CSDE1	cold shock domain containing E1, RNA-binding	4313	156.95	158.83	159.33	149.46	156.33	151.91	155.468	166.47	159.79	165.86	162.93	166.15	167.15	164.725	1.05954
ITM2C	integral membrane protein 2C	2277	163.88	159.01	161.52	159.6	164.77	161.18	161.66	161.72	161.83	164.3	166.49	163.46	168.07	164.312	1.0164
WDR1	WD repeat domain 1	3143	154.6	149.93	154.08	147.26	152.61	149.79	151.378	164.04	159.87	165.72	167.62	160.87	167.65	164.295	1.08533
IFITM3	interferon induced transmembrane protein 3	668	252.3	230.56	241.25	245.26	234.91	242.44	241.12	158.18	160.86	166.46	159.97	165.61	172.57	163.942	0.679917
PAICS	phosphoribosylaminoimidazole carboxylase, phosphoribosylaminoimidazole succinocarboxamide synthetase	3519	147.47	148.21	145.92	141.22	147.44	141.96	145.37	164.36	157.92	161.05	159.63	165.24	165.38	162.263	1.11621
TUBB3	tubulin, beta 3 class III	2006	153.19	151.88	157.76	157.9	155.96	162.79	156.58	157.6	162.59	157.92	165.37	161.79	166.96	162.038	1.03486
COX5B	cytochrome c oxidase subunit Vb	505	152.05	149.52	133.9	129.98	133.5	138.17	139.52	145.7	160.71	156.47	172.99	167.64	167.64	161.858	1.16011
HNRNPU	heterogeneous nuclear ribonucleoprotein U (scaffold attachment factor A)	6846	157.34	155.52	152.49	149.18	147.63	144.11	151.045	160.61	160.47	162.2	160.09	162.28	164.7	161.725	1.07071
MRPL51	mitochondrial ribosomal protein L51	677	153.17	148.38	142.43	124.57	145.02	139.12	142.115	159.98	156.35	161.5	164.04	165.77	160.17	161.302	1.13501
CAPNS1	calpain, small subunit 1	1478	146.31	143.14	144.63	153.25	145.27	153.52	147.687	155.58	158.1	163.89	161.27	165.08	161.48	160.9	1.08947
HSPA4	heat shock 70kDa protein 4	3385	159.25	150.71	151.44	140.88	146.7	141.01	148.332	161.12	155.95	161.39	159.26	157.96	167.78	160.577	1.08255
PDIA4	protein disulfide isomerase family A, member 4	2952	154.81	150.03	151.78	151.32	152.41	149.19	151.59	156.97	158.84	160.71	164.66	160.49	160.96	160.438	1.05837
YWHAH	tyrosine 3-monooxygenase/tryptophan 5-monooxygenase activation protein, eta	1793	146.82	144.6	144.02	141.58	144.43	139.84	143.548	157.89	157.53	158.42	161.24	162.82	163.81	160.285	1.11659
COX7C	cytochrome c oxidase subunit VIIc	407	150.34	160.09	152.7	141.99	161.76	154.74	153.603	153.66	152.87	167.71	158.05	153.68	158.64	157.435	1.02495
PGAM1	phosphoglycerate mutase 1 (brain)	1720	133.79	133.33	132	131.91	139.31	137.91	134.708	155.5	153.97	153.41	156.96	155.65	166.36	156.975	1.1653
PSMB4	proteasome (prosome, macropain) subunit, beta type, 4	925	147.23	150.38	149.56	156.14	157.95	153.67	152.488	155.22	154.77	155.91	159.74	153.9	160.37	156.652	1.0273
YWHAQ	tyrosine 3-monooxygenase/tryptophan 5-monooxygenase activation protein, theta	2254	147.35	148.55	146.25	138.72	151.67	144.34	146.147	152.19	154.21	154.45	160.07	154.84	161.67	156.238	1.06905
MORF4L1	mortality factor 4 like 1	2159	153.96	145.04	148.06	134.12	133.58	137.23	141.998	153.46	153.15	156.62	150.54	159.04	159.72	155.422	1.09453
COL1A1	collagen, type I, alpha 1	5927	149.45	157.41	155.5	160.46	161.49	161.53	157.64	150.99	157.01	151.1	158.85	155.12	150.71	153.963	0.976677
AASS	aminoadipate-semialdehyde synthase	5871	153.94	154.5	153.34	155.79	153.74	149.97	153.547	155.19	156.47	155.15	153.74	153.22	148.35	153.687	1.00091
PRDX5	peroxiredoxin 5	905	146.62	136.34	142.34	138.78	136.39	132.07	138.757	151.9	148.36	152.45	152.8	156.6	159.31	153.57	1.10676
XRCC5	X-ray repair complementing defective repair in Chinese hamster cells 5 (double-strand-break rejoining)	3430	144.43	141.83	146.16	140.22	146.39	139.52	143.092	154.58	149.52	153.6	152.66	150.5	157.37	153.038	1.06951
SSB	Sjogren syndrome antigen B (autoantigen La)	1706	150.18	141.11	138.98	126.96	132.53	126.1	135.977	149.53	148.78	154.73	150.43	153.32	156.04	152.138	1.11886
EPCAM	epithelial cell adhesion molecule	1718	144.23	144.28	143.75	138.89	149.58	140.08	143.468	152.62	147.89	153.53	151.14	152.13	150.7	151.335	1.05483
EWSR1	EWS RNA-binding protein 1	2952	134.63	129.79	133.77	133.67	133.82	135.32	133.5	151.43	146.34	151.18	148.63	153.14	151.2	150.32	1.12599
ATF4	activating transcription factor 4	2027	136.3	128.63	131.69	134.38	136.82	135.86	133.947	146.68	148.03	150.9	149.38	149.94	155.18	150.018	1.11999
TPTEP1	transmembrane phosphatase with tensin homology pseudogene 1	1430	162.37	158.25	156.08	149.02	144.32	139.24	151.547	154.02	149.05	148.21	150.23	152.29	145.1	149.817	0.988584
C14orf166	chromosome 14 open reading frame 166	1051	131.93	125.39	128.1	117.45	118.07	118.82	123.293	144.48	146.12	149.81	151.3	151.61	154.16	149.58	1.2132
C19orf43	chromosome 19 open reading frame 43	910	135.07	124.25	119.4	126.09	126.56	124.07	125.907	142.63	150.4	148.62	148.91	147.92	155.12	148.933	1.18289
SPARC	secreted protein, acidic, cysteine-rich (osteonectin)	3590	143.1	144.44	147.05	146.2	154.22	143.78	146.465	146.15	145.37	146.74	150.13	149.39	146.43	147.368	1.00617
FUS	fused in sarcoma	5119	160.6	155.21	159.93	149.9	152.4	148.13	154.362	147.94	142.62	146.23	146.21	144.89	152.5	146.732	0.950571
YWHAZ	tyrosine 3-monooxygenase/tryptophan 5-monooxygenase activation protein, zeta	3651	136.4	135.83	135.62	131.3	141.93	132.27	135.558	146.42	142.4	148.07	146.28	143.51	150.25	146.155	1.07817
NDUFS6	NADH dehydrogenase (ubiquinone) Fe-S protein 6, 13kDa (NADH-coenzyme Q reductase)	546	127.01	123.49	127.94	116.73	115.29	112.17	120.438	139.06	144.76	148.53	150.23	138.82	150.16	145.26	1.20609
KHSRP	KH-type splicing regulatory protein	3250	136.7	133.96	131.42	132.74	131.22	131.21	132.875	142.27	143.87	146.38	144.91	145.47	147.78	145.113	1.0921
EIF3F	eukaryotic translation initiation factor 3, subunit F	1256	144.46	142.02	144.38	148.31	150.57	148.37	146.352	142.12	141.71	143.2	145.88	149.1	148.58	145.098	0.991436
SENP3-EIF4A1	SENP3-EIF4A1 readthrough (NMD candidate)	4303	136.43	137.97	138.4	132.17	142.55	140.25	137.962	144.52	141.03	144.2	149.01	143.76	147.67	145.032	1.05125
ATP5A1	ATP synthase, H+ transporting, mitochondrial F1 complex, alpha subunit 1, cardiac muscle	2428	131.97	133.24	134.68	128.52	138.69	128.77	132.645	144.35	140.44	144.22	144.41	144.36	147.57	144.225	1.0873
MIR6890	microRNA 6890	61	126.39	144.91	137.21	138.03	159.01	124.42	138.328	150.65	142.62	137.54	133.93	169.01	130.16	143.985	1.04089
IMPDH2	IMP (inosine 5'-monophosphate) dehydrogenase 2	1691	134.61	132.51	131.07	128.2	130.46	127.84	130.782	140.83	140.92	143.2	141.8	146.32	150.4	143.912	1.1004
SHFM1	split hand/foot malformation (ectrodactyly) type 1	498	136.42	129.75	123.73	128.89	119.51	122.99	126.882	139.53	143.39	143.29	148.57	143.35	143.19	143.553	1.1314
SRP14	signal recognition particle 14kDa (homologous Alu RNA binding protein)	1126	140.87	125.45	128.76	114.24	118.37	123.87	125.26	140	134.63	149.39	144.5	144.5	146.98	143.333	1.14429
PCBP2	poly(rC) binding protein 2	3171	135.08	134.25	135.34	134.63	137.34	132.86	134.917	142.64	139.72	139.09	141.83	143.39	147.39	142.343	1.05505
DBN1	drebrin 1	3316	129.74	123.48	125.64	128.64	127.06	128.97	127.255	138.32	141.71	141.36	144.58	141.74	142.94	141.775	1.1141
TMBIM6	transmembrane BAX inhibitor motif containing 6	3356	142.64	141.78	145.63	142.07	152.94	144.3	144.893	142.59	138.96	143.02	144.95	140.39	139.85	141.627	0.977455
TARS	threonyl-tRNA synthetase	3045	137.16	130.57	132.16	122.31	128.74	123.38	129.053	141.36	135.38	142.8	143.07	140.89	146.07	141.595	1.09718
SNHG5	small nucleolar RNA host gene 5 (non-protein coding)	507	117.98	119.98	117.25	114.37	118.81	113.51	116.983	142.82	138.44	146.37	144.67	139.48	136.88	141.443	1.20909
AHCY	adenosylhomocysteinase	2538	131.72	129.05	130.37	129.66	129.41	128.23	129.74	138.88	137.31	141.39	142.32	140.76	147.18	141.307	1.08915
DAZAP1	DAZ associated protein 1	2293	130.46	128.73	126.48	119.03	121.41	118.34	124.075	137.92	136.83	141.24	140.91	144.14	146.07	141.185	1.1379
MLF2	myeloid leukemia factor 2	1391	133.04	127.13	131.93	133.75	134.09	134.98	132.487	137.47	138.77	140.21	145.44	138.55	144.92	140.893	1.06345
APEX1	APEX nuclease (multifunctional DNA repair enzyme) 1	1553	137.36	128.66	131.57	131.75	129.98	130.92	131.707	141.2	136.79	141.06	142.94	139.31	143.29	140.765	1.06878
ATP5I	ATP synthase, H+ transporting, mitochondrial Fo complex, subunit E	365	132.9	124.46	121.42	116.68	117.2	130.57	123.872	128.16	141.28	141.75	145.94	142.57	143.23	140.488	1.13414
STRAP	serine/threonine kinase receptor associated protein	1905	132.64	127.81	127.91	119.09	127.5	124.34	126.548	140.39	134.46	142.8	140.06	137.85	146.8	140.393	1.1094
PPM1G	protein phosphatase, Mg2+/Mn2+ dependent, 1G	2302	131.05	125.44	124.09	115.25	117.68	118.6	122.018	138.77	138.74	137.84	140.33	140.99	145.52	140.365	1.15036
PSAP	prosaposin	2834	137.89	137.36	138.59	138.13	140.88	138.79	138.607	139.07	139.28	136.91	143.05	140.02	143.74	140.345	1.01254
H2AFZ	H2A histone family, member Z	947	125.88	130.47	128.48	115.11	135.72	114.63	125.048	141.34	137.86	135.67	140.33	139.5	147.3	140.333	1.12223
ARPC2	actin related protein 2/3 complex, subunit 2, 34kDa	1571	126.16	124.34	120.63	120.48	123.15	124.42	123.197	133.02	136.88	142.27	138.69	143.11	142.88	139.475	1.13213
PIM2	pim-2 oncogene	2187	135.29	127.69	130.14	125.86	129.96	126.09	129.172	139.88	138.09	134.35	135.93	142.39	144.91	139.258	1.07809
NDUFA13	NADH dehydrogenase (ubiquinone) 1 alpha subcomplex, 13	542	131.12	127.06	128.19	120.86	123.24	124.79	125.877	129.85	131.49	138.26	142.08	141.53	148.13	138.557	1.10073
MYH9	myosin, heavy chain 9, non-muscle	7505	131.31	129.37	133.73	134	133.47	138.66	133.423	136.3	136.98	136.42	141.9	138.5	140.83	138.488	1.03796
NAP1L1	nucleosome assembly protein 1-like 1	5125	133.02	128.48	131.19	121.36	128.64	121.98	127.445	137.06	135.95	138	138.63	137.16	140.07	137.812	1.08134
NOP10	NOP10 ribonucleoprotein	535	138.91	126.65	119.68	115.08	126.11	124.01	125.073	138.35	130.14	143.85	138.18	138.22	135.92	137.443	1.0989
UGP2	UDP-glucose pyrophosphorylase 2	2437	129.24	123.72	123.16	118.57	124.63	112.15	121.912	138.07	133.68	139.8	135.37	139.01	137.57	137.25	1.12582
NUTF2	nuclear transport factor 2	886	128.03	127.04	129.94	126.2	130.83	128.6	128.44	132.51	134.08	137.21	137.25	140.99	140.22	137.043	1.06698
FKBP4	FK506 binding protein 4, 59kDa	3741	122.97	123.73	122.77	117.55	122.57	120.92	121.752	134.92	134.14	133.86	137.92	136.32	142.32	136.58	1.12179
EDF1	endothelial differentiation-related factor 1	1083	135.88	123.41	123.26	109.36	112.65	118.19	120.458	129.61	137.05	136.85	134.43	138.91	142.43	136.547	1.13356
POU5F1B	POU class 5 homeobox 1B	1585	132.31	135.86	132.01	120.43	130.96	127.88	129.908	136.7	130.59	135.57	136.57	133.32	143.15	135.983	1.04676
NEDD8	neural precursor cell expressed, developmentally down-regulated 8	625	129.15	124.41	118.4	110.6	114.56	121.26	119.73	134.04	132.63	135.12	133.58	138.01	140.96	135.723	1.13358
DDX5	DEAD (Asp-Glu-Ala-Asp) box helicase 5	3759	130.02	128.74	127.89	120.74	125.9	121.11	125.733	134.75	134.57	134.46	137.32	135.41	137.58	135.682	1.07912
TALDO1	transaldolase 1	1243	132.56	125.2	122.22	122.24	120.15	124.11	124.413	134.58	132.54	135.9	133.82	129.77	144.8	135.235	1.08698
NES	nestin	5558	144.12	143.96	145.33	141.31	139.41	139.81	142.323	131.88	134.36	132.12	138.47	137.25	136.78	135.143	0.949551
PRDX4	peroxiredoxin 4	921	141.05	136.5	142.19	139.92	157.16	147.65	144.078	129.18	135.2	134.52	137.52	135.49	138.85	135.127	0.937869
PDLIM1	PDZ and LIM domain 1	1580	129.46	121.31	124.6	122.53	126.3	125.08	124.88	134.02	135.62	134.96	129.96	137.2	138.45	135.035	1.08132
SPINT2	serine peptidase inhibitor, Kunitz type, 2	1802	125.05	126.89	130.97	124.12	136.1	131.12	129.042	135.52	133.07	132.4	139.52	133.25	135.43	134.865	1.04513
NOP56	NOP56 ribonucleoprotein	2013	126	124.51	124.83	121.89	124.6	128.59	125.07	133.02	128.93	133.47	134.3	136.04	137.67	133.905	1.07064
GDI2	GDP dissociation inhibitor 2	2412	126.64	123.81	128.78	123.08	128.88	121.21	125.4	132.31	131.34	133.49	130.33	134.9	137.76	133.355	1.06344
EIF3M	eukaryotic translation initiation factor 3, subunit M	1338	124.1	120.04	121	114.79	122.89	114.04	119.477	132.86	130.51	133.92	133.37	134.4	133.85	133.152	1.11446
CCT4	chaperonin containing TCP1, subunit 4 (delta)	2349	119.86	115.74	115.04	114.91	118.09	112.76	116.067	132.37	127.81	131.71	130.77	136.53	136.75	132.657	1.14294
DNAJA1	DnaJ (Hsp40) homolog, subfamily A, member 1	1538	125.45	118.46	123.38	113.3	117.54	115.28	118.902	133.38	130.79	132.05	129.6	130.17	137.21	132.2	1.11184
CCT5	chaperonin containing TCP1, subunit 5 (epsilon)	3403	124.24	124.01	125.08	115.18	120.03	115.56	120.683	132.37	130.27	131.95	131.32	131.06	134.73	131.95	1.09336
SLC25A3	solute carrier family 25 (mitochondrial carrier; phosphate carrier), member 3	2037	121.67	123.91	126.65	118.03	130.52	119.38	123.36	129.35	129.74	130.6	131.5	129.46	136.15	131.133	1.06301
PCNA	proliferating cell nuclear antigen	1442	114.29	112.64	114.89	98.14	113.21	102.36	109.255	130.87	127.35	129.76	131.13	127.39	136.82	130.553	1.19494
EIF4A2	eukaryotic translation initiation factor 4A2	1890	123.59	120.2	123.86	111.68	120.57	112.85	118.792	129.5	129.41	131.48	130.82	128.05	133	130.377	1.09752
CDC37	cell division cycle 37	1671	117.33	110.98	113.64	110.06	108.52	109.19	111.62	127.79	127.11	131.68	128.62	132.83	132.66	130.115	1.1657
PGRMC1	progesterone receptor membrane component 1	1919	122.73	123.17	125.2	120.14	127.58	126.22	124.173	128.18	130.73	129.17	129.58	130.76	130.34	129.793	1.04526
HMGN1	high mobility group nucleosome binding domain 1	1304	116.34	113.99	110.3	100.18	110.32	102.72	108.975	129.3	127.24	129.34	128.18	128.43	134.08	129.428	1.18769
GNB1	guanine nucleotide binding protein (G protein), beta polypeptide 1	3194	119.77	114.97	117.19	110.38	114.48	116.26	115.508	125.75	129.92	128.36	128.77	127.96	135	129.293	1.11934
U2AF2	U2 small nuclear RNA auxiliary factor 2	3131	129.54	124.73	122.19	122.56	121.66	122.34	123.837	126.42	127.15	127.44	131.09	129.12	133.56	129.13	1.04274
MAD2L2	MAD2 mitotic arrest deficient-like 2 (yeast)	1328	130.61	124.2	127.31	124.7	131.29	126.8	127.485	127.17	127.68	126.64	129.23	129.76	134.25	129.122	1.01284
TAGLN2	transgelin 2	1754	139.17	149.7	145.49	155.74	164.42	164.74	153.21	126.19	133.4	125.68	130.99	126.96	131.14	129.06	0.842373
CTGF	connective tissue growth factor	2343	119.06	118.96	129.28	132.42	137.6	146.16	130.58	128.22	129.54	132.07	131.19	125.86	126.76	128.94	0.987441
HNRNPF	heterogeneous nuclear ribonucleoprotein F	3369	123.59	119.37	122.28	117.77	116.74	112.93	118.78	128.41	124.69	129.47	126.46	130.15	132.92	128.683	1.08338
SNRPF	small nuclear ribonucleoprotein polypeptide F	794	122.15	115.49	114.96	98.21	106.62	100.61	109.673	125.61	123.48	131.71	127.22	126.73	129.71	127.41	1.16172
EIF4H	eukaryotic translation initiation factor 4H	2546	122.61	120.89	120.87	114.08	121.83	114.87	119.192	126.55	125.01	125.67	128.19	127.92	130.51	127.308	1.0681
NME1	NME/NM23 nucleoside diphosphate kinase 1	1031	117.81	117.54	115.17	114.37	117.06	112.58	115.755	126.38	122.1	126.98	126.93	125.52	133.29	126.867	1.09599
MRFAP1	Morf4 family associated protein 1	2182	111.7	114.25	112.08	101.2	111.53	105.05	109.302	124.71	123.85	128.39	128.76	127.42	126.98	126.685	1.15904
NDUFA1	NADH dehydrogenase (ubiquinone) 1 alpha subcomplex, 1, 7.5kDa	486	126.06	118.78	110.67	96.33	101.7	105.04	109.763	122.63	120.53	125.74	126.7	130.61	133.72	126.655	1.15389
CALM2	calmodulin 2 (phosphorylase kinase, delta)	1302	110	117.41	110.23	102.99	110.1	106.85	109.597	129.89	122.71	123.47	123.82	125.96	132.36	126.368	1.15303
DHCR24	24-dehydrocholesterol reductase	4286	126.63	128.88	131.5	127.49	136.08	130.47	130.175	128.14	126.12	122.27	127.92	125.9	126.56	126.152	0.969093
STIP1	stress-induced phosphoprotein 1	2904	118.77	114.41	112.17	110.87	110.5	110.77	112.915	124.66	121.96	124.67	126.71	126.12	132.12	126.04	1.11624
SRM	spermidine synthase	1273	116.46	115.42	121.97	123.29	120.48	120.2	119.637	124.65	123.35	121.64	127.52	127.98	130.34	125.913	1.05246
SRRM2	serine/arginine repetitive matrix 2	9353	132.87	132.32	131.81	138.37	128.44	135.87	133.28	129.03	129.4	126.14	123.45	123.9	123.35	125.878	0.944465
CD81	CD81 molecule	1497	130.98	134.98	139.59	144.19	148.47	139.78	139.665	125.61	124.3	122.73	129.46	124.3	128.69	125.848	0.901073
EIF2S3	eukaryotic translation initiation factor 2, subunit 3 gamma, 52kDa	3466	115.53	119.88	116.83	112.81	118.6	110.74	115.732	126.86	124.1	123.81	126.87	124.42	128.42	125.747	1.08654
SNRPD2	small nuclear ribonucleoprotein D2 polypeptide 16.5kDa	868	119.52	114.36	112.1	115.24	115.43	123.55	116.7	119.58	125.01	128.89	127.99	123.69	128.42	125.597	1.07624
LASP1	LIM and SH3 protein 1	4109	124.78	123.97	126.96	123.57	129.97	127.54	126.132	123.94	124.99	125.67	125.15	127.19	126.4	125.557	0.995441
EIF3D	eukaryotic translation initiation factor 3, subunit D	1949	113.31	111.08	113.72	107.73	115.48	109.61	111.822	125.74	125.4	123.81	123.22	126	129.12	125.548	1.12275
HNRNPL	heterogeneous nuclear ribonucleoprotein L	2159	115.73	117.51	118.32	114.05	120.92	117.09	117.27	126.12	122.44	124.23	126.16	124.74	129.28	125.495	1.07014
CKB	creatine kinase, brain	1458	109.19	112.18	112.53	111.19	109.05	110.5	110.773	121.86	127.94	122.34	126.34	124.38	130.1	125.493	1.13288
PPP1R14B	protein phosphatase 1, regulatory (inhibitor) subunit 14B	987	116.67	111.11	109.06	109.49	113.61	112.88	112.137	120	122.47	124.79	127.13	127.92	130.26	125.428	1.11853
ACTA1	actin, alpha 1, skeletal muscle	1492	101.54	103.26	104.55	109.72	112.27	115.75	107.848	123.38	125.02	123.97	130.99	119.77	127.83	125.16	1.16052
MYL9	myosin, light chain 9, regulatory	1197	96.11	96.78	99.15	105.63	104.8	111.46	102.322	121.05	124.73	120.65	131.96	127.81	123.91	125.018	1.22182
EIF4B	eukaryotic translation initiation factor 4B	4028	124.23	121.07	122.5	113.99	120.95	114.6	119.557	126.02	122.21	123.81	124.61	126.07	127.06	124.963	1.04522
SNRNP70	small nuclear ribonucleoprotein 70kDa (U1)	1923	118.84	111.03	108.52	108.9	109.89	113.98	111.86	120.24	125.62	123.27	124.57	128.46	125.87	124.672	1.11453
PEA15	phosphoprotein enriched in astrocytes 15	2469	127.28	128.04	129.05	133.86	133.21	131.06	130.417	121.85	123.66	125.71	125.65	124.26	126.53	124.61	0.955476
DDX39B	DEAD (Asp-Glu-Ala-Asp) box polypeptide 39B	2160	114.74	115.69	116.49	114.98	121.03	115.26	116.365	125.32	122.99	122.52	122.55	125.32	128.88	124.597	1.07074
CLTA	clathrin, light chain A	1236	122.79	121.01	113.82	115.04	114.62	121.15	118.072	121.8	123.6	124.4	124.28	125.53	126.98	124.432	1.05387
MCM3	minichromosome maintenance complex component 3	3208	117.53	112.55	116.26	108.26	110.78	107.38	112.127	125.56	121.43	124.88	122.68	123.7	127.13	124.23	1.10794
GPX1	glutathione peroxidase 1	1183	124.15	121.73	124.8	120.88	126.38	127.03	124.162	122.6	124.53	122.09	127.48	122.56	125.51	124.128	0.999732
FSCN1	fascin actin-bundling protein 1	2796	132.78	134.15	132.6	133.8	129.7	136.98	133.335	121.69	122.67	121.65	123.06	120.67	130.1	123.307	0.924788
WARS	tryptophanyl-tRNA synthetase	2968	107.27	109.01	111.7	108.35	115.78	108.9	110.168	125.49	120.13	125.84	121.15	122.69	124.36	123.277	1.11898
LDHA	lactate dehydrogenase A	2553	104.48	102.67	100.77	98.64	101.1	95.37	100.505	120.26	117.34	120.4	127.17	125.86	128	123.172	1.22553
NOLC1	nucleolar and coiled-body phosphoprotein 1	3970	113.77	110.42	111.19	104.83	104.64	103.75	108.1	122.82	121.7	122.24	120.54	124.9	125.51	122.952	1.13739
VAT1	vesicle amine transport 1	2758	112.52	115.24	116.21	112.8	120.1	115.54	115.402	122.22	122.58	120.05	124.72	121.14	125.62	122.722	1.06343
HDLBP	high density lipoprotein binding protein	6576	112.63	110.46	110.74	109.25	109.6	106.29	109.828	122.85	119.96	123.28	121.79	122.34	125.29	122.585	1.11615
EIF3A	eukaryotic translation initiation factor 3, subunit A	5305	119.11	115.22	115.99	107.5	106.47	109.58	112.312	122.01	120.28	123.13	120.31	124.69	124.71	122.522	1.09091
ERP29	endoplasmic reticulum protein 29	1472	113.14	104.99	107	108.86	108.77	110.07	108.805	118.52	119.8	123.04	127.79	125.07	119.86	122.347	1.12446
ATP6V0C	ATPase, H+ transporting, lysosomal 16kDa, V0 subunit c	1231	115.71	109.52	112.07	115.72	114.75	120.4	114.695	117.15	121.84	122.89	122.59	125.41	122.83	122.118	1.06472
TMA7	translation machinery associated 7 homolog (S. cerevisiae)	463	115.11	104.36	104.75	103.62	106	94.66	104.75	121.85	117.12	126.09	123.11	119.3	124.81	122.047	1.16512
RPL22	ribosomal protein L22	2085	119.43	114.43	112.56	103.99	107.31	106.9	110.77	120.76	121.04	123.14	120.49	123.16	123.35	121.99	1.10129
MARS	methionyl-tRNA synthetase	2915	101.35	104.14	104.84	101.95	109.34	106.57	104.698	121.06	121.89	119.87	123.26	121.02	122.8	121.65	1.16191
RPS21	ribosomal protein S21	396	114.92	121.64	112.37	110.63	117.44	114.74	115.29	116.46	118.05	120.65	131.43	117.85	124.31	121.458	1.0535
PSMB1	proteasome (prosome, macropain) subunit, beta type, 1	917	111.65	112.56	114.38	108.27	117.97	108.39	112.203	119.77	117.77	124.36	122.33	120.54	122.66	121.238	1.08052
NUDC	nudC nuclear distribution protein	1813	116.25	106.61	107.79	97.89	99.74	97.79	104.345	120.23	117.4	120.49	120.31	122.64	124.1	120.862	1.15829
KHDRBS1	KH domain containing, RNA binding, signal transduction associated 1	2891	107.34	104.28	104.02	104.06	104.45	102.92	104.512	120.83	116.98	120.14	120.29	120.15	125.64	120.672	1.15462
TERF1	telomeric repeat binding factor (NIMA-interacting) 1	2960	114.18	104.19	105.71	101.59	96.48	99.13	103.547	122.11	116.96	124.41	114.48	123.06	122.38	120.567	1.16437
PARK7	parkinson protein 7	961	111.54	104.11	111	105.23	110.72	102.24	107.473	117.58	116.11	118.32	124.46	121.41	125.42	120.55	1.12167
RPL28	ribosomal protein L28	5183	113.91	104.44	105.9	109.28	103.08	112.21	108.137	114.17	116.19	120.88	118.47	124.18	124.65	119.757	1.10746
FZD7	frizzled class receptor 7	3851	97.2	95.44	97.49	95.36	100.74	96.69	97.1533	119.1	119.1	117.56	121.85	117.86	122.45	119.653	1.23159
ALYREF	Aly/REF export factor	1097	107.88	106.36	107.5	105.02	103.39	102.83	105.497	117.42	115.85	117.75	119.88	117.89	128.25	119.507	1.1328
PA2G4	proliferation-associated 2G4, 38kDa	2626	113.48	108.44	106.72	102.87	102.16	104.21	106.313	117.45	115.31	118.25	119.01	121.01	122.65	118.947	1.11883
DYNLL1	dynein, light chain, LC8-type 1	984	102.4	106.43	96.8	89.48	98.96	97.17	98.54	116.35	115.69	116.65	122.34	117.94	123.92	118.815	1.20575
SSRP1	structure specific recognition protein 1	2819	106.68	102.26	103.77	100.13	99.07	103.09	102.5	117.38	116.01	117.92	119.52	119.14	122.46	118.738	1.15842
TUBB6	tubulin, beta 6 class V	1815	100.99	101.71	106.19	105.58	106.09	104	104.093	117.06	118.74	115.64	121.5	117.14	122.03	118.685	1.14018
LOC100505817	uncharacterized LOC100505817	1176	139.06	136.48	136.21	126.1	125.11	122.82	130.963	121.81	119.95	117.04	115.45	120.03	116.55	118.472	0.904617
SOX2	SRY (sex determining region Y)-box 2	2512	104.25	97.46	97.56	93.47	94.61	92.76	96.685	115.46	116.23	115.87	118	119.19	124.2	118.158	1.2221
COTL1	coactosin-like F-actin binding protein 1	1858	99.47	102.1	103.27	101.97	105.14	107.02	103.162	114.98	115.65	117.69	123.58	115.11	121.88	118.148	1.14527
GNAS	GNAS complex locus	5410	107.25	106.93	108.59	105.42	109.2	106.81	107.367	118.21	116.48	116.72	118.31	115.26	122.37	117.892	1.09803
TAF15	TAF15 RNA polymerase II, TATA box binding protein (TBP)-associated factor, 68kDa	2191	92.56	93.79	92.8	87.83	86.28	84.03	89.5483	116.08	118.36	118.44	116.92	115.27	122.04	117.852	1.31607
CCT8	chaperonin containing TCP1, subunit 8 (theta)	2315	110.19	106.98	107.67	106.64	110.39	102.95	107.47	117.26	115.22	115.87	117.36	119.54	121.37	117.77	1.09584
AARS	alanyl-tRNA synthetase	3344	105.86	108.27	109.14	105.23	109.13	105.96	107.265	118.87	116.42	116.44	114.44	119.43	120.6	117.7	1.09728
PDIA6	protein disulfide isomerase family A, member 6	3478	111.99	112.1	115.24	109.73	116.57	109.2	112.472	119.25	114.09	116.03	120.87	118.78	116.52	117.59	1.04551
SLC16A1	solute carrier family 16 (monocarboxylate transporter), member 1	4668	106.56	101.9	103.57	99.21	103.46	100.2	102.483	118.08	115.76	117.67	117.12	119.03	116.81	117.412	1.14567
SRSF9	serine/arginine-rich splicing factor 9	1163	109.22	106.52	108.02	104.89	108.98	106.8	107.405	110.55	114.78	118.6	119.93	117.58	122.58	117.337	1.09247
MIR6728	microRNA 6728	89	102.8	121.01	115.73	107.75	141.57	91.79	113.442	136.17	125.39	115.16	106.29	107.3	112.69	117.167	1.03284
APLP2	amyloid beta (A4) precursor-like protein 2	3992	116.68	111.88	113.59	113.49	118.15	113.45	114.54	116.71	116.62	117.82	115.74	118.53	117.04	117.077	1.02215
HK1	hexokinase 1	4288	127.14	120.07	121.66	115.24	116.91	116.28	119.55	116.64	113.92	116.25	115.43	118.33	121.05	116.937	0.97814
CCT2	chaperonin containing TCP1, subunit 2 (beta)	2282	111.17	107.87	112.76	104.53	116.05	102.78	109.193	115.83	115.42	115.67	115.58	116.4	119.94	116.473	1.06667
CAP1	CAP, adenylate cyclase-associated protein 1 (yeast)	2773	108.83	108.83	109.15	102.03	108.06	103.21	106.685	116.5	115.52	115.55	117.67	114.98	117.74	116.327	1.09038
ACLY	ATP citrate lyase	4353	111.51	115.02	115.7	113.2	115.89	113.68	114.167	117.05	114.68	113.48	118.1	116.97	117.61	116.315	1.01882
RAB13	RAB13, member RAS oncogene family	1618	113.91	113.38	112.68	106.92	108.32	110.98	111.032	114.61	110.43	118.86	119.46	117.35	116.95	116.277	1.04724
ATP6V1G2-DDX39B	ATP6V1G2-DDX39B readthrough (NMD candidate)	2305	106.75	107.66	108.52	107.31	113	107.55	108.465	116.77	114.97	114.26	114.21	116.75	120.24	116.2	1.07131
TCEA1	transcription elongation factor A (SII), 1	2787	125.69	128.54	125.48	120.77	125.29	117.47	123.873	114.45	116.32	120.01	112.11	117.58	114.66	115.855	0.93527
PRDX2	peroxiredoxin 2	1038	107.97	107.1	111.6	107.5	108.86	105.67	108.117	113.15	113.86	114.26	119.44	114.15	120.11	115.828	1.07133
SLC1A5	solute carrier family 1 (neutral amino acid transporter), member 5	3206	98.35	99.13	99.56	100.97	103.89	105.31	101.202	112.91	117.73	113.47	118.59	115.93	116.15	115.797	1.14422
HSPE1	heat shock 10kDa protein 1	953	104.84	101.72	101.52	91	94.72	89.01	97.135	114.35	109.91	117.5	113.94	117.85	119.05	115.433	1.18838
ARF1	ADP-ribosylation factor 1	2198	103.03	102.43	102.67	101.77	104.74	103.42	103.01	112.57	110.15	114.46	116.98	115.5	119.61	114.878	1.11522
RPS27A	ribosomal protein S27a	1373	108.18	108.22	106.29	98.51	108.04	103.38	105.437	108.09	114.29	116.2	119.99	110.1	116.67	114.223	1.08334
SRSF2	serine/arginine-rich splicing factor 2	2963	91.47	90.03	91.91	87.93	91.4	90.78	90.5867	116.29	111.26	112.23	112.02	114.31	118.79	114.15	1.26012
RAB7A	RAB7A, member RAS oncogene family	2232	108.4	105.36	104.19	105.99	104.43	106.28	105.775	114.08	111.37	114.49	113.07	114.65	114.51	113.695	1.07488
TUFM	Tu translation elongation factor, mitochondrial	2071	106.44	105	106.46	102.21	106.76	108.68	105.925	112.63	115.98	110.71	113.54	112.39	113.56	113.135	1.06807
PLS3	plastin 3	4264	112.59	114.66	116.56	113.3	120.52	110.23	114.643	112.19	110.3	114.27	114.65	113.15	112.99	112.925	0.985011
NDUFB11	NADH dehydrogenase (ubiquinone) 1 beta subcomplex, 11, 17.3kDa	1124	100.96	100.99	96.24	96.46	98.29	101.54	99.08	108.11	115.16	109.6	116.15	114.52	113.88	112.903	1.13952
SERPINE2	serpin peptidase inhibitor, clade E (nexin, plasminogen activator inhibitor type 1), member 2	2410	121.03	123.61	125.96	132.56	138.44	137.9	129.917	110.23	109.68	114.32	118.28	110.27	114.1	112.813	0.868352
CSNK2B	casein kinase 2, beta polypeptide	1132	101.96	98.4	106.68	99.23	102.79	106.01	102.512	114.39	115.5	110.24	110.51	111.49	114.24	112.728	1.09966
VDAC1	voltage-dependent anion channel 1	1993	105.28	100.59	100.95	94.11	97.54	93.27	98.6233	111.39	109.6	111.02	112.1	114.96	117.02	112.682	1.14255
TXN	thioredoxin	868	111.85	109.73	113.34	102.74	108.15	103.12	108.155	111.34	114.57	114.41	110.76	110.33	114.47	112.647	1.04153
PRKCSH	protein kinase C substrate 80K-H	2778	108.75	104.08	105.02	107.42	102.6	108.52	106.065	109.74	110.96	111.33	115.33	112.38	115.5	112.54	1.06105
UQCRC1	ubiquinol-cytochrome c reductase core protein I	1617	101.03	98.18	98.98	95.41	101.36	104.48	99.9067	110.79	108.2	113.56	114.57	109.91	117.21	112.373	1.12478
DDX21	DEAD (Asp-Glu-Ala-Asp) box helicase 21	5021	107.62	102.1	105.52	99.38	104.12	97.43	102.695	111.58	109.58	111.77	109.54	112.74	113.79	111.5	1.08574
SNRPB	small nuclear ribonucleoprotein polypeptides B and B1	1153	107.16	106.2	103.94	99.69	104.79	101.63	103.902	109.61	109.14	109.02	112.55	113.23	114.17	111.287	1.07108
FXYD5	FXYD domain containing ion transport regulator 5	1046	110.71	98.52	106.61	105.35	99.76	103.34	104.048	104.23	111.05	116.67	112.56	112.53	109.74	111.13	1.06806
KIF1A	kinesin family member 1A	9223	96.71	101.58	104.45	109.58	108.93	114.03	105.88	111.46	112.28	111.93	111.52	110.76	108.07	111.003	1.04839
CCT6A	chaperonin containing TCP1, subunit 6A (zeta 1)	2664	107.08	101.65	108.05	101.46	106.66	100.45	104.225	111.97	109.87	110.04	111.91	110.18	111.98	110.992	1.06492
MYL12B	myosin, light chain 12B, regulatory	1178	110.04	111.23	103.14	103.55	106.85	103.49	106.383	108.35	112.13	109.77	109.07	111.77	114.28	110.895	1.04241
RPL17-C18orf32	RPL17-C18orf32 readthrough	2049	103.1	104.88	101.44	103.2	106.06	106.53	104.202	109.73	109.57	111.18	107.91	112.4	113.26	110.675	1.06212
LMNB1	lamin B1	3403	115.46	108.83	110.33	100.16	104.06	97.68	106.087	108.31	109.66	111.12	110.62	110.51	113.64	110.643	1.04295
AKIRIN1	akirin 1	2726	98.82	99.87	98.02	96.02	100.69	97.02	98.4067	109.4	108.94	109.96	109.72	111.41	113.61	110.507	1.12296
GLTSCR2	glioma tumor suppressor candidate region gene 2	1522	109.55	102.29	101.24	106.07	104.81	102.93	104.482	107.35	108.64	110.67	110.26	111.28	113.44	110.273	1.05543
MYBL2	v-myb avian myeloblastosis viral oncogene homolog-like 2	2777	95.8	99.82	98.31	98.37	98.08	99.9	98.38	107.56	108.36	109.45	110.81	112.16	112.22	110.093	1.11906
SF3B2	splicing factor 3b, subunit 2, 145kDa	2894	102.59	98.38	97.28	93.43	95.36	92.26	96.55	109.79	107.69	109.26	108.02	112.81	112.91	110.08	1.14013
NMRK2	nicotinamide riboside kinase 2	1141	100.56	102.79	99.59	103.26	103.34	104.73	102.378	105.37	107.85	109.71	110.92	107.82	117.16	109.805	1.07254
CTSD	cathepsin D	2123	108.56	106.74	111.5	117.99	117.24	115.63	112.943	107.54	106.62	108.98	115.95	106.84	109.9	109.305	0.967786
LRRN1	leucine rich repeat neuronal 1	3823	86.84	86.96	86.14	86.27	89.49	86.57	87.045	109.53	109.89	108.94	109.04	109.08	109.13	109.268	1.25531
PSMB7	proteasome (prosome, macropain) subunit, beta type, 7	1015	101.06	99.44	98.75	92.91	97.54	93.19	97.1483	107.56	105.77	110.31	107.04	110.85	113.57	109.183	1.12388
RBPMS2	RNA binding protein with multiple splicing 2	1994	105.26	100.03	103.34	105.61	102.41	99.58	102.705	107.19	108.44	107.69	107.85	113.05	110.56	109.13	1.06256
COX8A	cytochrome c oxidase subunit VIIIA (ubiquitous)	507	99.82	102.6	100.45	102.72	100.19	106.94	102.12	105.12	107.25	106.29	115.3	109.66	110.39	109.002	1.06739
RPL13AP20	ribosomal protein L13a pseudogene 20	660	106.36	98.6	100.86	94.66	97.13	101.95	99.9267	105.16	103.16	108.6	114.01	109.37	111.5	108.633	1.08713
CD63	CD63 molecule	2060	105.42	105.92	104.92	101.06	109.71	105.02	105.342	108.48	104.97	108.8	108.37	109.39	110.25	108.377	1.02881
YWHAB	tyrosine 3-monooxygenase/tryptophan 5-monooxygenase activation protein, beta	3221	99.72	100.9	100.5	97.06	100.99	95.37	99.09	109.79	106.18	107.75	107.24	108.16	109.11	108.038	1.09031
MIR6798	microRNA 6798	67	109.25	104.77	102.83	86.71	92.68	92.38	98.1033	102.23	101.04	108.2	103.73	114.32	116.26	107.63	1.09711
PSMA4	proteasome (prosome, macropain) subunit, alpha type, 4	1221	104.36	99.48	98.11	90.89	99.54	91.71	97.3483	107.24	105.4	110.38	108.87	104.82	108.98	107.615	1.10546
PSMA7	proteasome (prosome, macropain) subunit, alpha type, 7	1032	94.14	99.13	98.36	94.76	99.06	95.48	96.8217	103.26	107.16	105.93	115.5	103.56	110.03	107.573	1.11105
DNAJB6	DnaJ (Hsp40) homolog, subfamily B, member 6	3190	104.26	101.83	101.11	100.62	99.99	99.73	101.257	107.52	106.5	106.18	106.61	108.28	110	107.515	1.06181
HNRNPH3	heterogeneous nuclear ribonucleoprotein H3 (2H9)	2412	108.03	105.87	104.27	93.32	97.12	96.47	100.847	106.69	104.05	110.68	104.48	108.44	110.12	107.41	1.06508
POU5F1P4	POU class 5 homeobox 1 pseudogene 4	1083	106.91	105	110	99.63	105.45	104.56	105.258	108.27	104.48	108.99	107.81	103.58	111.11	107.373	1.02009
EIF3L	eukaryotic translation initiation factor 3, subunit L	2091	105.02	102.12	106.38	102.88	106.26	98.35	103.502	108.35	104.39	107.29	105.33	106.24	112.49	107.348	1.03717
TMED2	transmembrane emp24 domain trafficking protein 2	2126	102.19	99	101.6	94.01	104.83	94.46	99.3483	107.95	105.32	107.06	112.92	103.85	106.8	107.317	1.08021
RPN2	ribophorin II	2555	102.39	99.9	103.2	103.79	108.12	103.6	103.5	108.21	106.51	105.81	106.52	107.39	106.23	106.778	1.03167
EIF3B	eukaryotic translation initiation factor 3, subunit B	3081	97.71	97.16	96.57	93.2	97.01	93.94	95.9317	106.17	104.74	103.78	107.62	106.95	109.79	106.508	1.11025
MT2A	metallothionein 2A	419	144.6	143.6	154.17	161.74	146.94	144.48	149.255	104.27	103.29	101.76	112.1	109.3	107.49	106.368	0.712662
MIR6844	microRNA 6844	62	132.25	86.77	95.32	92.58	89.67	98.54	99.1883	108.54	94.19	118.54	92.9	114.51	109.19	106.312	1.07182
ZNF207	zinc finger protein 207	2323	106.06	101.39	106.4	102.78	108.87	105.27	105.128	107.04	103.68	105.13	103.91	106.68	108.53	105.828	1.00666
PRELID1	PRELI domain containing 1	1273	100.41	91.91	94.46	99.25	95.02	95.16	96.035	103.62	102.27	106.9	105.75	107.91	108.24	105.782	1.10149
ATP1A1	ATPase, Na+/K+ transporting, alpha 1 polypeptide	4302	107.66	108.09	110.16	108.96	113.37	109.68	109.653	105.25	103.74	105.88	107.38	106.23	105.56	105.673	0.963704
TRAP1	TNF receptor-associated protein 1	2296	93.72	87.4	89.38	86.77	85.74	85.16	88.0283	103.64	103.34	104.25	104.67	109.08	108.75	105.622	1.19986
SLIRP	SRA stem-loop interacting RNA binding protein	427	82.13	85.94	83.55	84.44	86.01	87.75	84.97	103.95	101.35	108.33	111.26	101.68	107.14	105.618	1.24301
DPYSL3	dihydropyrimidinase-like 3	5629	99.23	97.4	98.75	96.38	98.26	94.11	97.355	106.85	104.5	102.68	103.23	106.63	107.94	105.305	1.08166
SLC2A1	solute carrier family 2 (facilitated glucose transporter), member 1	3670	112.83	111.57	113.47	114.76	120.49	116.81	114.988	104.39	102.92	103.92	110.55	102.62	105.97	105.062	0.913672
COX7B	cytochrome c oxidase subunit VIIb	456	92.96	93.35	86.62	84.53	87.43	88.94	88.9717	103.7	97.17	102.69	110.35	107.03	107.41	104.725	1.17706
TDGF1P3	teratocarcinoma-derived growth factor 1 pseudogene 3	2710	102.78	95.14	95.58	92.04	94.73	90.63	95.15	102.91	101.97	105.76	105.22	103.84	108.21	104.652	1.09986
HNRNPUL1	heterogeneous nuclear ribonucleoprotein U-like 1	4298	98.75	91.71	95.24	93.05	90.51	88.9	93.0267	104.12	102.34	106.14	102.41	105.1	106.28	104.398	1.12224
GADD45GIP1	growth arrest and DNA-damage-inducible, gamma interacting protein 1	763	97.14	89.97	96.3	85.81	89.5	83.34	90.3433	95.88	104.8	108	104.62	104.29	108.54	104.355	1.15509
MGST1	microsomal glutathione S-transferase 1	2354	99.89	98.84	96.79	96.25	95.9	96.67	97.39	102.14	101.03	107.16	105.44	105.9	103.47	104.19	1.06982
EIF4EBP1	eukaryotic translation initiation factor 4E binding protein 1	859	83.65	79.02	81.81	80.69	80.66	84.88	81.785	103.07	102.77	104.77	103.83	105.14	105.12	104.117	1.27305
FSTL1	follistatin-like 1	3840	98.72	100.34	103.58	104.08	106.51	100.69	102.32	101.82	106.21	103.75	106.6	103.6	102.02	104	1.01642
EIF3K	eukaryotic translation initiation factor 3, subunit K	879	97.04	94.18	90.84	95.14	95	97.58	94.9633	102.28	98.53	104.99	101.8	104.82	110.02	103.74	1.09242
NDUFB10	NADH dehydrogenase (ubiquinone) 1 beta subcomplex, 10, 22kDa	697	97.69	88.42	91.64	82.22	83.62	89.35	88.8233	99.01	96.18	105.53	105.43	106.12	108.68	103.492	1.16514
FKBP8	FK506 binding protein 8, 38kDa	1766	98.35	97.79	95.57	96.46	95.77	95.25	96.5317	100.65	103.83	102.4	105.42	101.9	106.56	103.46	1.07177
PSIP1	PC4 and SFRS1 interacting protein 1	3965	103.81	91.41	91.53	85.2	82.7	84.5	89.8583	102.54	100.78	105.37	99.88	105.05	106.97	103.432	1.15105
PCBP2-OT1	PCBP2 overlapping transcript 1 (non-protein coding)	590	96.57	96.32	101.15	107.37	96.89	100.52	99.8033	105.55	105.33	100	101.96	101.62	105.47	103.322	1.03525
GPX4	glutathione peroxidase 4	1231	100.08	94.91	97.57	93.93	97	103.27	97.7933	99.52	98.47	105.48	102.03	105.32	108.8	103.27	1.056
MDH2	malate dehydrogenase 2, NAD (mitochondrial)	2257	94.09	90.12	93.17	91.77	90.82	94.45	92.4033	101.71	101.48	100.9	102.56	105.99	106.47	103.185	1.11668
VCP	valosin containing protein	3859	101.95	100.86	103.11	99.04	104.77	101.15	101.813	104.41	102.6	102.09	103.67	103.43	102.65	103.142	1.01305
RPL36A	ribosomal protein L36a	2911	102.09	93.52	94.36	90.19	83.5	91.82	92.58	100.63	99.4	106.1	100.06	104.99	107.6	103.13	1.11396
NFE2L1	nuclear factor, erythroid 2-like 1	4874	91.27	88.58	90.33	90.86	92.05	89.42	90.4183	102.93	101.91	102.96	102.92	103.48	103.47	102.945	1.13854
G3BP2	GTPase activating protein (SH3 domain) binding protein 2	4551	93.43	91.22	90.99	83.25	88.28	85.61	88.7967	103.59	101.21	101.83	103.28	103.37	104.38	102.943	1.15932
G3BP1	GTPase activating protein (SH3 domain) binding protein 1	2835	101.05	100.95	99.64	94.62	98.02	94.87	98.1917	103.07	101.72	102.34	105.12	101.46	102.83	102.757	1.04649
UQCRHL	ubiquinol-cytochrome c reductase hinge protein-like	538	91.76	90.61	87.08	84.49	77.49	72.73	84.0267	99.62	99.66	100.87	101.09	105.46	109.42	102.687	1.22207
TCP1	t-complex 1	2453	94.49	91.08	93.57	87.65	91.13	86.83	90.7917	100.39	101.61	102.82	101.82	102.45	105.7	102.465	1.12857
RAC1	ras-related C3 botulinum toxin substrate 1 (rho family, small GTP binding protein Rac1)	2398	107.12	99.41	104	100.89	103.01	101.94	102.728	102.21	99.14	103.77	99.81	104.59	104.81	102.388	0.99669
PFDN5	prefoldin subunit 5	688	96.75	89.25	90.39	86.54	87.12	80.85	88.4833	104.17	98.99	104.68	98.22	103.5	103.28	102.14	1.15434
TMED9	transmembrane emp24 protein transport domain containing 9	1393	97.73	97.15	98.21	98.11	100.76	99.98	98.6567	99.08	103.58	101.95	104.6	101.18	101.78	102.028	1.03418
MYL12A	myosin, light chain 12A, regulatory, non-sarcomeric	1229	93.46	89.89	88.56	91.52	93.4	93.15	91.6633	100.87	102.99	102.96	100.41	99.73	102.2	101.527	1.1076
HMGB3	high mobility group box 3	3556	91.93	88.74	89.46	79.24	84.48	80.7	85.7583	100.49	98.08	100.2	102.36	102.98	104.22	101.388	1.18226
YWHAG	tyrosine 3-monooxygenase/tryptophan 5-monooxygenase activation protein, gamma	3747	95.98	92.67	93.29	91.7	93.99	91.04	93.1117	99.43	100.99	101.5	102.27	99.94	103.82	101.325	1.08821
AHSA1	AHA1, activator of heat shock 90kDa protein ATPase homolog 1 (yeast)	1400	93.15	88.47	84.12	83	85.91	80.59	85.8733	97.38	98.8	102.17	101.61	105.39	102.32	101.278	1.17939
PPP1CC	protein phosphatase 1, catalytic subunit, gamma isozyme	2511	93.42	92.18	91.02	90.65	97.18	91.6	92.675	100.16	98.9	104.5	98.14	101.15	104.38	101.205	1.09204
CHD4	chromodomain helicase DNA binding protein 4	6497	95.49	93.75	93.78	89.59	91.94	90.23	92.4633	102.99	100.16	99.53	98.45	101.84	102.29	100.877	1.09099
MIR3940	microRNA 3940	102	96.56	99.31	93.82	102.84	101.76	103.52	99.635	101.07	101.76	102.15	104.7	96.27	98.92	100.812	1.01181
SNRPC	small nuclear ribonucleoprotein polypeptide C	1217	98.2	89.24	91.08	86.38	88.18	91.05	90.6883	98.16	99.24	102.3	98.38	101.15	102.95	100.363	1.10668
DAD1	defender against cell death 1	697	91.09	90.9	94.99	86.15	95.46	90.43	91.5033	100.65	100.17	99.08	100.22	100.73	100.86	100.285	1.09597
RPL36AL	ribosomal protein L36a-like	576	97.95	91.18	86.99	84.13	86.45	85.36	88.6767	93.75	101.99	100.74	102.32	100.43	102.17	100.233	1.13032
NARS	asparaginyl-tRNA synthetase	2866	90.46	90.36	90.32	91.08	91.32	88.55	90.3483	100.31	98.28	101.48	100.4	99.31	100.37	100.025	1.1071
ILF3	interleukin enhancer binding factor 3, 90kDa	7473	96.15	94.08	93.51	91.88	92.89	92.07	93.43	100.83	100.16	98.91	98.5	100.31	101.22	99.9883	1.0702
PSMD3	proteasome (prosome, macropain) 26S subunit, non-ATPase, 3	2187	91.33	89.8	89.7	90.19	93.51	93.91	91.4067	98.56	97.41	97.05	103.67	101.95	100.97	99.935	1.0933
EIF3I	eukaryotic translation initiation factor 3, subunit I	1458	90.95	91.12	90.89	87.61	95.62	91.55	91.29	102.34	97.55	95.74	100.54	101.51	101.77	99.9083	1.09441
DDOST	dolichyl-diphosphooligosaccharide--protein glycosyltransferase subunit (non-catalytic)	2126	94.84	95.29	96.82	96.64	101.56	101.1	97.7083	98.73	97.46	101.08	98.89	99.77	101.94	99.645	1.01982
CRABP1	cellular retinoic acid binding protein 1	772	101.15	91.64	96.9	103.47	92.25	98.69	97.35	97.68	96.26	99.93	98.74	100.02	105.15	99.63	1.02342
ARHGDIA	Rho GDP dissociation inhibitor (GDI) alpha	2185	100.77	100.21	98.72	106.54	100.48	106.8	102.253	97.53	100.23	97.82	99.51	99.47	100.99	99.2583	0.97071
PGK1	phosphoglycerate kinase 1	2423	89.69	89.78	87.56	82.71	91.48	86.03	87.875	96.99	99.19	97.15	99.83	96.89	102.18	98.705	1.12324
PHB	prohibitin	2048	94.08	89.94	93.39	84.17	91.84	88.06	90.2467	96.68	97.66	100.63	97.31	97.36	100.04	98.28	1.08902
PSMB6	proteasome (prosome, macropain) subunit, beta type, 6	872	91.28	90.79	91.02	94.23	91.51	91.93	91.7933	97.88	95.53	93.39	100.05	97.83	103.91	98.0983	1.06869
HNRNPR	heterogeneous nuclear ribonucleoprotein R	2741	95.62	90.78	91.74	86.47	87.9	84.16	89.445	96.77	95.07	99.83	96.57	98.98	100.94	98.0267	1.09594
CKS2	CDC28 protein kinase regulatory subunit 2	613	86.41	85.88	91.38	84.37	90.71	90.58	88.2217	96.75	93.93	97.29	103.39	93.31	101.79	97.7433	1.10793
MIR6819	microRNA 6819	61	64.42	77.21	63.27	61.8	61.96	71.31	66.6617	87.7	92.13	85.73	112.29	105.4	102.95	97.7	1.46561
RPN1	ribophorin I	2341	96.89	92.32	93.6	94.72	95.2	92.93	94.2767	96.35	94.96	97.33	102.52	96.74	97.44	97.5567	1.03479
NUCKS1	nuclear casein kinase and cyclin-dependent kinase substrate 1	6464	91.73	89.2	87.5	82.27	84.74	81.51	86.1583	96.73	95.71	98.03	96.42	98.63	99.78	97.55	1.13222
ATP5H	ATP synthase, H+ transporting, mitochondrial Fo complex, subunit d	622	95.19	90.19	90.14	87.82	89.83	92.31	90.9133	94.71	90.2	98.42	100.64	97.58	103.31	97.4767	1.07219
SHMT2	serine hydroxymethyltransferase 2 (mitochondrial)	2828	82.84	79.7	80.99	80.14	85.21	82.02	81.8167	95.53	97.7	96.38	97.23	97.61	99.96	97.4017	1.19049
CTNNA1	catenin (cadherin-associated protein), alpha 1, 102kDa	4363	91.76	92.5	93.9	92.73	94.12	93.3	93.0517	96.5	95.97	97.94	97.76	97.63	98.15	97.325	1.04592
WBP11	WW domain binding protein 11	2674	96.01	89.61	91.04	86.38	87.05	89.4	89.915	94.86	96.22	99.45	94.05	97.33	101.93	97.3067	1.08221
CRABP2	cellular retinoic acid binding protein 2	1164	95.79	88.78	88.94	86.93	88.98	87.93	89.5583	94.69	95.44	96.81	98.59	97.1	99.84	97.0783	1.08397
RPS26	ribosomal protein S26	682	92.4	91.26	84.19	100.7	95.51	110.64	95.7833	85.24	93.63	102.3	100.93	97.71	102.34	97.025	1.01296
CTTN	cortactin	3281	93.86	98.41	94.04	90.56	91.56	90.35	93.13	97.39	95.96	95.89	95.91	97.01	99	96.86	1.04005
RPL27A	ribosomal protein L27a	4879	95.57	89.14	88.54	83.83	84.01	86.01	87.85	90.93	93.85	97.78	96.67	99.19	101.29	96.6183	1.09981
MCM7	minichromosome maintenance complex component 7	3653	90.3	88.86	91.4	84.48	88.19	89.31	88.7567	95.72	94.81	95.54	96	96.75	100.26	96.5133	1.08739
DDX3X	DEAD (Asp-Glu-Ala-Asp) box helicase 3, X-linked	5396	94.44	93.2	94.58	90.99	95.27	90.05	93.0883	96.4	94.86	95.94	97.35	95.07	96.72	96.0567	1.03189
DDB1	damage-specific DNA binding protein 1, 127kDa	4356	86.79	87.49	88.53	84.25	90.1	85.66	87.1367	95.55	95.05	94.37	95.51	96.43	99.37	96.0467	1.10225
USP9X	ubiquitin specific peptidase 9, X-linked	12401	81.77	82.25	84.1	82.22	82.47	80.66	82.245	98.05	97.61	94.96	93.15	95.38	94.11	95.5433	1.16169
CYR61	cysteine-rich, angiogenic inducer, 61	2293	86.63	84.61	89.6	94.55	94.46	98.45	91.3833	95.15	94.74	95.74	99.5	94.68	93.19	95.5	1.04505
RTN4	reticulon 4	5202	90.28	89.44	92.59	92.55	97.1	95.92	92.98	94.78	94.45	97.02	94.96	96.51	94.16	95.3133	1.0251
GANAB	glucosidase, alpha; neutral AB	4017	90.94	89.37	91.75	91.97	96.29	93.5	92.3033	93.88	93.96	94.1	94.79	96.34	97.2	95.045	1.0297
KARS	lysyl-tRNA synthetase	2193	87.03	88.76	88.61	86.41	91.29	88.96	88.51	95.61	92.27	92.72	96.23	94.68	96.87	94.73	1.07027
PSMD8	proteasome (prosome, macropain) 26S subunit, non-ATPase, 8	1539	88.97	85.62	85.74	86.56	85.69	82.09	85.7783	94.8	92.88	95.13	92.87	97.03	95.56	94.7117	1.10414
EIF1	eukaryotic translation initiation factor 1	1326	83.38	85.42	83.49	87.36	92.2	89.23	86.8467	93.55	92.19	94.72	94.44	92.04	98.55	94.2483	1.08523
H3F3B	H3 histone, family 3B (H3.3B)	2705	83	83.64	81.79	77.92	84.5	80.81	81.9433	92.47	94.29	93.82	93.41	93.61	96.14	93.9567	1.14661
SERBP1	SERPINE1 mRNA binding protein 1	6764	90.48	86.43	85.99	78.66	81.65	81.81	84.17	93.56	92.43	94.48	94.04	93.09	95.83	93.905	1.11566
SUMO1	small ubiquitin-like modifier 1	1527	80.9	77.04	79.6	76.73	76.41	70.07	76.7917	94.04	89.16	94.26	94.53	93.81	96.73	93.755	1.2209
UBAP2L	ubiquitin associated protein 2-like	5128	95.65	88.1	91.37	87.89	85.39	86.33	89.1217	93.49	89.42	94.71	91.13	95.62	95.08	93.2417	1.04623
CHCHD3	coiled-coil-helix-coiled-coil-helix domain containing 3	1590	87.49	84.08	85.05	74.22	81.08	78.57	81.7483	92.49	92.42	93.04	92.3	92.55	96.37	93.195	1.14002
BANF1	barrier to autointegration factor 1	1152	87.89	84.72	85.77	84.92	82.28	87.65	85.5383	91.41	90.65	95.56	91.11	95.12	94.68	93.0883	1.08826
MRPS34	mitochondrial ribosomal protein S34	1003	84.7	78.91	79	75.49	77.31	82.76	79.695	86.01	94.15	93.04	95.95	92.26	95.94	92.8917	1.16559
RBMX	RNA binding motif protein, X-linked	3384	94.89	93.72	91.64	96.36	94.76	93.99	94.2267	92.63	90.54	92.92	92.53	94.78	93.58	92.83	0.985178
MT1G	metallothionein 1G	396	154.41	139.62	139.29	144.57	137.6	139.59	142.513	91.66	89.54	91.08	96.51	96.59	91.28	92.7767	0.651003
THY1	Thy-1 cell surface antigen	2397	122.36	112.59	115.66	120.22	115.94	119.43	117.7	93.22	91.13	92.02	93.47	92.46	93.94	92.7067	0.787652
IGFBP2	insulin-like growth factor binding protein 2, 36kDa	1429	87.24	85.49	86.93	93.22	91.28	95.4	89.9267	88.12	93.86	92.91	96.2	90.36	93.89	92.5567	1.02925
ERBB2	v-erb-b2 avian erythroblastic leukemia viral oncogene homolog 2	5434	86.39	80.71	82.95	82.56	81.9	82.85	82.8933	93.18	91.36	90.17	93.13	92.71	93.61	92.36	1.1142
NDUFAB1	NADH dehydrogenase (ubiquinone) 1, alpha/beta subcomplex, 1, 8kDa	667	81.66	88.84	94.73	80.35	96.68	90.31	88.7617	91.96	89.17	93.07	96.64	91.13	92.02	92.3317	1.04022
MFAP2	microfibrillar-associated protein 2	1174	84.04	77.1	77.41	81.68	82.43	81.51	80.695	89.59	92.38	93.81	92.35	92.61	92.79	92.255	1.14326
LECT1	leukocyte cell derived chemotaxin 1	1445	105.31	101.52	100.67	94.89	97.64	92.85	98.8133	89.38	89.82	92.83	91.19	95.45	93.3	91.995	0.930998
GAS5	growth arrest-specific 5 (non-protein coding)	632	84.57	88.79	95.12	93.89	103.81	97.34	93.92	91.18	88.35	93.24	94.69	90.79	93.51	91.96	0.979131
MCM5	minichromosome maintenance complex component 5	2546	80.38	75.71	74.81	73.87	72.96	73.38	75.185	89.65	90.21	91.95	90.78	91.81	96.72	91.8533	1.2217
COX6B1	cytochrome c oxidase subunit VIb polypeptide 1 (ubiquitous)	590	87.94	85.23	85.08	90.35	83.22	90.03	86.975	87.32	86.66	93.69	96.03	93.89	92.96	91.7583	1.055
SND1	staphylococcal nuclease and tudor domain containing 1	3508	83.73	80.82	81.81	80.41	83.22	81.47	81.91	88.57	90.53	91.18	92.53	92.12	94.95	91.6467	1.11887
FASN	fatty acid synthase	8458	96.89	99.38	101.37	103.59	100.31	101.91	100.575	91.53	94.46	87.65	92.39	90.63	92.99	91.6083	0.910846
CDH1	cadherin 1, type 1, E-cadherin (epithelial)	4815	82.41	84.73	84.62	86.37	85.35	85.01	84.7483	93.08	89.86	91.12	92.08	92.52	90.24	91.4833	1.07947
DDX17	DEAD (Asp-Glu-Ala-Asp) box helicase 17	4796	84.42	85.79	82.81	86.6	85.95	84.29	84.9767	91.56	91.28	90.53	89.39	91.7	93.73	91.365	1.07518
PPP2R1A	protein phosphatase 2, regulatory subunit A, alpha	2509	84.48	88.11	89.36	94.21	94.35	92.21	90.4533	91.69	91.03	89.18	92.41	89.88	92.32	91.085	1.00698
SLC7A3	solute carrier family 7 (cationic amino acid transporter, y+ system), member 3	2267	96.46	91.7	93.14	96.01	97.23	95.81	95.0583	91.66	89.61	91.33	91.01	91.32	91.51	91.0733	0.958078
RPS3A	ribosomal protein S3A	2031	88.29	86.84	85.88	82.73	87.75	85.25	86.1233	88.66	88.6	93.22	91.5	88.38	95.55	90.985	1.05645
RANBP1	RAN binding protein 1	1991	79.85	76.95	77.41	74.32	75.05	72.15	75.955	88.08	87.58	90.81	93.91	91.13	94.38	90.9817	1.19784
ID1	inhibitor of DNA binding 1, dominant negative helix-loop-helix protein	1232	67.47	75.17	75.49	73.96	79.29	83.25	75.7717	85.7	93.49	88.01	90.56	94.36	93.61	90.955	1.20038
FLNC	filamin C, gamma	9138	93.13	99.14	104.58	107.45	107.93	116.37	104.767	89.44	91.95	92.47	92.72	89.76	88.3	90.7733	0.866433
CLIC1	chloride intracellular channel 1	1774	89.61	95.2	91.7	91.62	94.01	98.07	93.3683	90.05	89.5	90.87	92.82	90.06	91.05	90.725	0.971689
2017-09-02	septin 2	4196	86.5	84.63	86.69	84.56	85.89	83.67	85.3233	91.06	87.6	89.64	89.51	91.17	95.04	90.67	1.06266
HYOU1	hypoxia up-regulated 1	4642	82.79	81.16	83.16	85.46	82.99	77.04	82.1	90.46	88.78	89.03	92.21	91.8	90.18	90.41	1.10122
DHX9	DEAH (Asp-Glu-Ala-His) box helicase 9	4536	93.99	92.29	95.44	91.15	94.39	88.19	92.575	91.55	87.75	90.72	89.43	89.2	93.37	90.3367	0.975821
CKS1B	CDC28 protein kinase regulatory subunit 1B	816	86.38	82.36	83.59	82.65	82.03	78.05	82.51	87	88.89	93.28	93.17	90.51	89.01	90.31	1.09453
SF3B1	splicing factor 3b, subunit 1, 155kDa	4447	86.43	83.95	85.44	82.53	88.41	81.27	84.6717	91.16	88.03	91.03	89.6	89.81	91.71	90.2233	1.06557
HINT1	histidine triad nucleotide binding protein 1	688	82.83	82.6	83.56	77.95	86.55	85.87	83.2267	86.43	87.99	90.75	93.35	90.58	91.65	90.125	1.08289
GLO1	glyoxalase I	2046	80.47	78.61	77.53	77.06	79.08	75.33	78.0133	90.06	87.67	91.64	88.94	89.71	91.58	89.9333	1.15279
UBE2C	ubiquitin-conjugating enzyme E2C	1259	88.4	86.5	85.57	91.11	89.79	89.8	88.5283	89.75	86.84	89.67	88.42	91.04	93.69	89.9017	1.01551
CDC20	cell division cycle 20	1674	80.97	81.01	81.35	84.67	84.43	82.78	82.535	86.97	86.5	89.32	91.95	90.48	90.52	89.29	1.08184
RPL13	ribosomal protein L13	4726	85.53	85.78	83.82	84.49	86.05	87.16	85.4717	85.18	88.63	86.53	91.53	89.68	92.66	89.035	1.04169
NT5DC2	5'-nucleotidase domain containing 2	2360	78.19	75.58	75.5	75.31	76.08	77.88	76.4233	88.57	88.87	87.4	89.78	88.72	90.51	88.975	1.16424
ATP5C1	ATP synthase, H+ transporting, mitochondrial F1 complex, gamma polypeptide 1	1146	83.13	82.53	82	77.47	85.05	78.29	81.4117	87.71	83.85	91.4	89.74	87.22	91.35	88.545	1.08762
OST4	oligosaccharyltransferase 4 homolog (S. cerevisiae)	485	78.18	78.7	81.07	78.88	78.74	77.6	78.8617	84.47	92.41	88.53	90.18	84.06	90.35	88.3333	1.1201
ARPC3	actin related protein 2/3 complex, subunit 3, 21kDa	952	83.45	80.76	80.79	78.27	81.92	81	81.0317	90.87	84.53	86.1	89.8	87.73	90.78	88.3017	1.08972
SRSF3	serine/arginine-rich splicing factor 3	3144	79.89	76.27	74.86	73.52	77.04	75.98	76.26	88.38	88.09	88.01	86.63	87.53	90.93	88.2617	1.15738
USO1	USO1 vesicle transport factor	4214	76.23	76.13	75.43	72.3	74.38	70.57	74.1733	87.01	88.05	88.73	85.72	89.67	89.78	88.16	1.18857
XPO1	exportin 1	4830	82.05	81.48	81.54	78.12	86.29	81.47	81.825	88.97	87.19	88.21	86.91	87.34	89.67	88.0483	1.07606
SALL2	spalt-like transcription factor 2	5290	81.52	74.82	75.63	73.58	73.11	72.79	75.2417	88.73	87.41	87.86	84.27	89.67	89.99	87.9883	1.16941
MDK	midkine (neurite growth-promoting factor 2)	1683	83.02	76.77	79.22	83.87	80.33	81.57	80.7967	84.56	86.36	88.91	88.75	89.33	89.31	87.87	1.08754
HNRNPA3	heterogeneous nuclear ribonucleoprotein A3	5808	86.93	85.08	86.28	77.17	82.52	78.62	82.7667	87.77	85.78	89.77	85.88	88.44	89.38	87.8367	1.06126
ATP5O	ATP synthase, H+ transporting, mitochondrial F1 complex, O subunit	806	77.03	79.82	79.68	75.66	75.79	77.17	77.525	86.5	81.6	87.09	91.38	91	89.06	87.7717	1.13217
BASP1	brain abundant, membrane attached signal protein 1	1963	67.03	68.01	68.66	66.22	68.75	68.07	67.79	86.72	89.71	88.81	85.23	87.42	88.5	87.7317	1.29417
DHX15	DEAH (Asp-Glu-Ala-His) box helicase 15	3015	82.07	82.6	84.32	78.12	81.83	80.71	81.6083	87.01	86.43	88.33	85.2	89.33	89.49	87.6317	1.07381
ATP5E	ATP synthase, H+ transporting, mitochondrial F1 complex, epsilon subunit	439	75.62	79.17	76.69	75.83	83.8	85.28	79.3983	85.19	87.17	87.19	89.45	89.31	87.26	87.595	1.10323
MCM4	minichromosome maintenance complex component 4	4915	76.55	75.33	76.62	74.21	75.7	72.59	75.1667	89.15	85.65	87.01	87.12	86.52	89.86	87.5517	1.16477
MTRNR2L8	MT-RNR2-like 8	1290	92.09	94.39	91.51	99.64	94.79	100.49	95.485	92.02	91.1	87.38	88.11	85.62	80.88	87.5183	0.916566
CNN3	calponin 3, acidic	2288	77.64	80.13	78.88	78.22	80.49	79.61	79.1617	85.96	88.02	87.51	87.58	85.19	90.78	87.5067	1.10542
AZIN1	antizyme inhibitor 1	4348	89.75	85.45	87.12	79.46	87.31	82.06	85.1917	86.14	85.11	88.95	87.62	86.4	90.14	87.3933	1.02584
HNRNPH2	heterogeneous nuclear ribonucleoprotein H2 (H')	2392	81.96	80.39	81.45	76.42	77.93	73.07	78.5367	86.08	84.64	88.24	86.88	88.74	89.71	87.3817	1.11262
LARP1	La ribonucleoprotein domain family, member 1	6595	83.64	82.57	81.19	83.81	80.65	83.58	82.5733	88.6	88.44	87.85	85.25	86.65	86.96	87.2917	1.05714
PPP1CA	protein phosphatase 1, catalytic subunit, alpha isozyme	1503	85.91	82.38	82.03	82.79	82.27	83.54	83.1533	86.21	85.24	85.76	88.85	87.73	89	87.1317	1.04784
FUBP1	far upstream element (FUSE) binding protein 1	2884	95.09	91.11	94.12	87.27	87.09	86.24	90.1533	86.94	86.68	88	84.66	86.72	89.18	87.03	0.965355
ALPL	alkaline phosphatase, liver/bone/kidney	2596	85.72	80.68	82.29	84.69	85.91	83.21	83.75	83.95	87.66	86.58	87.66	87.29	89.01	87.025	1.0391
ARL6IP1	ADP-ribosylation factor-like 6 interacting protein 1	2264	84.99	84.23	85.1	82.24	89.02	80.87	84.4083	87.2	83.83	88.09	87.55	85.75	89.37	86.965	1.03029
HIF1A	hypoxia inducible factor 1, alpha subunit (basic helix-loop-helix transcription factor)	4395	75.96	73.7	76.12	74.63	76.08	75.68	75.3617	87.53	84	88.36	83.89	88.05	88.82	86.775	1.15145
MYH10	myosin, heavy chain 10, non-muscle	7762	80.34	77.44	78.84	76.49	75.47	74.13	77.1183	86.65	86.84	86.69	85.81	87.11	86.81	86.6517	1.12362
UBE2S	ubiquitin-conjugating enzyme E2S	1191	73.24	71.25	74.32	72.22	69.61	76.02	72.7767	82.56	86.49	85.25	86.27	86.09	91.92	86.43	1.18761
IDH1	isocitrate dehydrogenase 1 (NADP+), soluble	2781	84.81	86.34	87.77	83.95	89.37	77.59	84.9717	86.97	82.62	87.18	86.75	85.54	88.77	86.305	1.01569
FADS2	fatty acid desaturase 2	3852	85.86	87.06	88.66	91.04	91.18	89.87	88.945	86.05	85.66	86.78	85.65	86.59	86.9	86.2717	0.969944
ADRM1	adhesion regulating molecule 1	1480	86.71	84.84	86.12	80.67	86.74	88.08	85.5267	83.1	85.09	87.19	87.32	86.97	87.56	86.205	1.00793
CLIC4	chloride intracellular channel 4	4434	74.82	74.95	75.49	74.61	76.9	71.82	74.765	84.96	83.99	87.67	85.37	88.24	85.98	86.035	1.15074
HDGF	hepatoma-derived growth factor	2798	66.59	66.29	66.22	63.26	66.3	63.28	65.3233	83.87	85.03	85.02	85.38	87.37	87.04	85.6183	1.31069
ABRACL	ABRA C-terminal like	845	87.3	77.6	79.76	76.18	82.99	76.43	80.0433	82.92	83.5	90.8	86.16	85.21	85.1	85.615	1.06961
FLNB	filamin B, beta	9560	89.9	87.8	91.36	91.08	90.48	93.37	90.665	85.87	85.26	86.11	86.65	83.79	85.48	85.5267	0.943326
SMARCA4	SWI/SNF related, matrix associated, actin dependent regulator of chromatin, subfamily a, member 4	5875	82.75	80.91	80.71	79.22	77.74	79.15	80.08	84.84	85.39	83.41	85.78	84.87	88.44	85.455	1.06712
SARS	seryl-tRNA synthetase	1939	75.84	74.63	74.26	72.26	75.91	76.15	74.8417	83.21	83.78	88.93	84.52	86.24	85.97	85.4417	1.14163
LOC102288414	uncharacterized LOC102288414	652	80.92	73.91	74.49	75.01	71.38	73.4	74.8517	82.99	88.65	86.84	83.11	83.8	86.51	85.3167	1.13981
HMGB1	high mobility group box 1	3427	82.67	78.79	73.55	71.82	74.3	74.57	75.95	83.37	83.16	85.86	85.4	87.01	86.39	85.1983	1.12177
DSTN	destrin (actin depolymerizing factor)	1746	81.36	79.74	78.28	73.97	81.76	76.68	78.6317	84.57	81.99	86.86	87.57	84.4	85.57	85.16	1.08302
CCNG1	cyclin G1	2468	82.21	78.69	79.42	79.15	80.11	75.74	79.22	82.12	81.93	86.5	86.23	84.06	87.42	84.71	1.0693
MCL1	myeloid cell leukemia 1	4085	96.24	95.14	96.31	92.3	96.94	92.97	94.9833	85.34	84.42	83.85	83.81	83.89	85.49	84.4667	0.889279
FAM60A	family with sequence similarity 60, member A	3156	77.79	76	76.39	74.17	77.37	73.46	75.8633	83.88	83.62	84.81	83.89	83.29	86.8	84.3817	1.11229
SMARCC1	SWI/SNF related, matrix associated, actin dependent regulator of chromatin, subfamily c, member 1	5757	81.98	79.85	80.7	77.34	79.08	76.75	79.2833	84.62	83.47	84.43	82.63	84.17	86.67	84.3317	1.06367
SQSTM1	sequestosome 1	3336	96.27	95.57	99.92	98.92	105.56	105.65	100.315	85.66	83.86	86.94	83.49	81.43	82.86	84.04	0.837761
PSMD2	proteasome (prosome, macropain) 26S subunit, non-ATPase, 2	3165	74.42	72.67	76.32	73.73	77.15	74.91	74.8667	84.52	80.81	82.86	85.37	85.2	85.35	84.0183	1.12224
LMNB2	lamin B2	4644	73.01	72.5	73.56	71.58	70.7	71.13	72.08	81.66	83.94	81.73	84.79	84.23	87.14	83.915	1.16419
USP22	ubiquitin specific peptidase 22	5220	78.93	77.91	79.16	77.02	80.27	76.05	78.2233	84.43	82.33	83.16	82.77	83.56	87.03	83.88	1.07231
MANF	mesencephalic astrocyte-derived neurotrophic factor	963	78.86	76.35	77.48	67.62	74.29	72.35	74.4917	83.2	81.74	86.53	80.64	86.25	84.06	83.7367	1.12411
COX5A	cytochrome c oxidase subunit Va	769	77.65	76.76	76.21	69.73	75.57	73.58	74.9167	80.71	85.13	81.8	86.07	81.85	86.5	83.6767	1.11693
ZSCAN10	zinc finger and SCAN domain containing 10	2738	82.39	80.71	78.73	83.84	80.86	86.3	82.1383	80.85	84.82	83.05	86.35	83.01	83.35	83.5717	1.01745
IPO5	importin 5	6002	74.3	76.04	76.3	75.24	79.87	75.59	76.2233	82.62	82.83	83.52	84.14	82.66	83.84	83.2683	1.09243
GNL3	guanine nucleotide binding protein-like 3 (nucleolar)	2139	79.97	80.87	80.04	77.12	76.9	77.54	78.74	83.41	81.76	82.91	81.52	82.52	86.97	83.1817	1.05641
PRRC2A	proline-rich coiled-coil 2A	6951	83.63	79.75	80.4	83.09	79.92	81.91	81.45	82.82	83.89	81.6	83.28	83.68	83.49	83.1267	1.02059
MTHFD2	methylenetetrahydrofolate dehydrogenase (NADP+ dependent) 2, methenyltetrahydrofolate cyclohydrolase	2187	71.23	76.41	75.73	71.07	78.48	74.39	74.5517	82.65	81.98	83.55	83.74	82.82	83.62	83.06	1.11413
ATP5G2	ATP synthase, H+ transporting, mitochondrial Fo complex, subunit C2 (subunit 9)	1287	81.25	76.13	78.61	79.1	77.74	78.24	78.5117	81	82.05	82.82	82.1	85.97	83.61	82.925	1.05621
KDM1A	lysine (K)-specific demethylase 1A	3107	77.54	77.59	77.02	75.63	76.12	74.1	76.3333	83.66	82.18	82.29	81.68	82.22	85	82.8383	1.08522
SEPW1	selenoprotein W, 1	880	72.1	74.26	74.13	78.4	79.87	73.73	75.415	79.89	83.84	84.32	82.85	83.42	82.26	82.7633	1.09744
ARF3	ADP-ribosylation factor 3	3537	77.78	76.62	78.57	76.92	80.57	77.54	78	81.84	79.87	84.5	82.11	82.97	84.62	82.6517	1.05964
CLNS1A	chloride channel, nucleotide-sensitive, 1A	1373	74.74	74.47	76	66.62	71.5	69.22	72.0917	81.53	80.38	82.02	83.88	83.99	83.81	82.6017	1.14579
CEBPZ	CCAAT/enhancer binding protein (C/EBP), zeta	3328	81.7	80.69	79.13	71.81	75.76	74.24	77.2217	83.13	81.94	82.9	80.11	83.75	82.93	82.46	1.06784
MFGE8	milk fat globule-EGF factor 8 protein	1989	66.91	66.21	68.16	63.91	69.96	67.82	67.1617	82.73	82.33	82	83.78	82.39	81.38	82.435	1.22741
SRP9	signal recognition particle 9kDa	1620	74.2	73.87	73.28	73.03	76.53	79.35	75.0433	81.53	77.83	84.82	82.66	82.62	84.5	82.3267	1.09706
ATIC	5-aminoimidazole-4-carboxamide ribonucleotide formyltransferase/IMP cyclohydrolase	2084	82	79.66	78.42	77.54	77.61	76.02	78.5417	81.09	81.48	80.74	84.63	82.78	82.98	82.2833	1.04764
ATP5L	ATP synthase, H+ transporting, mitochondrial Fo complex, subunit G	1338	76.52	72.75	75.42	73.64	73.77	72.08	74.03	81.43	80.14	81.75	80.87	82.89	86.15	82.205	1.11043
TCEAL8	transcription elongation factor A (SII)-like 8	1212	80.33	79.31	77.13	75.6	76.4	77.81	77.7633	84.13	81.8	83.72	79.1	80.34	83.71	82.1333	1.0562
UBA52	ubiquitin A-52 residue ribosomal protein fusion product 1	2811	78.36	77.81	74.53	72.95	76.63	81.89	77.0283	78.93	82.6	81.48	81.78	81.93	84.88	81.9333	1.06368
SRSF7	serine/arginine-rich splicing factor 7	2489	75.67	72.13	73.8	69.94	74.06	69.44	72.5067	83.05	79.79	80.05	80.74	82.94	84.28	81.8083	1.12829
PSMC5	proteasome (prosome, macropain) 26S subunit, ATPase, 5	1600	74.61	74.15	75.78	73.68	73.36	72.17	73.9583	82.39	78.78	80.39	83.48	82.71	82.97	81.7867	1.10585
CTNNB1	catenin (cadherin-associated protein), beta 1, 88kDa	3720	75.75	77.37	77.02	75.5	81.33	79.14	77.685	82.25	80.29	81.95	82.31	81.11	82.71	81.77	1.05258
THRAP3	thyroid hormone receptor associated protein 3	4431	80.65	76.71	76.47	71.56	73.01	70.8	74.8667	80.44	80.09	80.75	81.21	82.56	83.91	81.4933	1.08851
SETSIP	SET-like protein	1037	76.75	71.39	69.32	64.73	62.84	62.94	67.995	80.44	81.21	80.35	81.59	81.08	83.62	81.3817	1.19688
PRPF8	pre-mRNA processing factor 8	7295	84.74	84.12	86.53	83.53	84.54	80.89	84.0583	81.92	80.78	79.22	81.21	81.44	81.69	81.0433	0.964132
RAB1B	RAB1B, member RAS oncogene family	1955	80.56	78.7	80.24	81.73	76.78	77.26	79.2117	78.32	77.82	80.75	80.6	83.4	85.12	81.0017	1.0226
RUVBL2	RuvB-like AAA ATPase 2	1488	75.18	70.74	72.29	71.32	68.24	72.34	71.685	77.97	80.39	80.28	83.36	81	82.72	80.9533	1.12929
SERPINB9	serpin peptidase inhibitor, clade B (ovalbumin), member 9	4150	69.84	72.69	72.84	74.91	76.94	72.4	73.27	80.91	79.81	80.97	79.11	83.81	80.06	80.7783	1.10247
SEC61A1	Sec61 alpha 1 subunit (S. cerevisiae)	3636	77.15	76.54	78.04	79.61	81.91	77.62	78.4783	78.94	81.45	79.48	82.02	78.95	83.71	80.7583	1.02905
PLK1	polo-like kinase 1	2169	78.4	74.99	75.29	74.61	74.37	77.02	75.78	80.98	79.91	80.19	78.56	80.45	84.31	80.7333	1.06536
MATR3	matrin 3	5989	79.95	77.27	77.97	72.63	76.4	73.79	76.335	80.26	77.98	80.13	82.19	81.27	81.84	80.6117	1.05602
MRPL3	mitochondrial ribosomal protein L3	1764	75.06	72.77	74.3	68.99	74.88	71.74	72.9567	79.25	78.35	78.7	80.7	82.6	83.94	80.59	1.10463
LSR	lipolysis stimulated lipoprotein receptor	2278	83.61	79.45	78.9	84.55	79.02	82.82	81.3917	76.16	81.04	79.75	85.07	78.52	82.17	80.4517	0.988451
S100A11	S100 calcium binding protein A11	594	87.1	87.44	95	91.96	94.89	93.23	91.6033	78.13	78.38	83.87	79.17	80.97	81.73	80.375	0.877424
LMAN2	lectin, mannose-binding 2	1832	79.03	74.93	75.85	71.89	76.21	73.17	75.18	76.41	79.65	81	82.52	81.54	80.26	80.23	1.06717
LAMP1	lysosomal-associated membrane protein 1	2540	79.28	78.84	80.4	76.08	83.63	78.75	79.4967	80.93	78.53	80.64	82.21	78.7	79.15	80.0267	1.00667
GOT2	glutamic-oxaloacetic transaminase 2, mitochondrial	2462	74.3	75.68	73.39	73.39	76.75	76.53	75.0067	79.15	79.13	78.2	82.9	78.73	81.88	79.9983	1.06655
NPC2	Niemann-Pick disease, type C2	897	76.3	72.32	77.16	72.2	72.4	76.49	74.4783	78.6	77.19	80.3	80.49	79.75	82.83	79.86	1.07226
EIF2S2	eukaryotic translation initiation factor 2, subunit 2 beta, 38kDa	2592	73.52	71.99	70.19	67.99	68.91	69.78	70.3967	78.61	75.92	80.94	79.78	80.63	82.44	79.72	1.13244
SSR2	signal sequence receptor, beta (translocon-associated protein beta)	1124	75.7	69.97	76.22	75.46	78.63	76.27	75.375	79.94	77.29	78.48	84.11	79.83	78.6	79.7083	1.05749
SAE1	SUMO1 activating enzyme subunit 1	2534	72.45	73.38	72.35	67.67	74.39	72.62	72.1433	81.44	77.82	76.86	79.38	80.97	81.69	79.6933	1.10465
NDUFB7	NADH dehydrogenase (ubiquinone) 1 beta subcomplex, 7, 18kDa	546	78.4	74.41	73.58	69.12	76.06	74.28	74.3083	75.87	80.51	81.44	80.91	79.72	78.69	79.5233	1.07018
RNASEK	ribonuclease, RNase K	811	74.06	69.22	73.93	72.54	70.64	72.66	72.175	76.54	77.8	80.08	80.86	80.46	81.38	79.52	1.10177
HNRNPA0	heterogeneous nuclear ribonucleoprotein A0	2967	69.65	71.48	70.16	69.53	70.95	73.76	70.9217	78.1	79.44	78.28	79.7	81.27	80.28	79.5117	1.12112
GABARAP	GABA(A) receptor-associated protein	893	70.25	69.78	68.98	72.27	72	69.14	70.4033	78.94	76.87	79.2	81.07	78.21	81.73	79.3367	1.12689
PABPC4	poly(A) binding protein, cytoplasmic 4 (inducible form)	3204	73.08	70.39	73.25	68.66	70.97	69.82	71.0283	79.99	78.31	77.85	79.07	76.56	80.95	78.7883	1.10925
SFRP2	secreted frizzled-related protein 2	1990	102.47	90.45	91.64	94.72	90.6	93.52	93.9	77.61	77.3	79.22	79.73	78.16	80.36	78.73	0.838445
BAG6	BCL2-associated athanogene 6	3963	75.48	74.07	77.78	75.61	75.58	76.02	75.7567	77.82	79.39	78.03	78.23	77.7	80.39	78.5933	1.03744
CDC123	cell division cycle 123	1548	71.81	68.99	72.09	66.09	69.92	64.81	68.9517	78.04	77.31	78.31	77.46	78.36	81.98	78.5767	1.13959
RPS29	ribosomal protein S29	1518	76.87	70.23	70.27	71.91	67.08	72.16	71.42	74.74	73.61	80.75	78.7	81.42	80.52	78.29	1.09619
SUPT16H	suppressor of Ty 16 homolog (S. cerevisiae)	4684	72.35	68.47	71.13	64.31	68.1	65.64	68.3333	78.74	76.97	78.74	76.74	78.58	79.19	78.16	1.1438
SLC38A2	solute carrier family 38, member 2	4884	81.5	81.85	85.1	81.05	85.83	79.99	82.5533	80.61	76.52	79.34	78.01	76.22	77.6	78.05	0.945449
RPL23P8	ribosomal protein L23 pseudogene 8	523	75.73	74.45	77.07	80.49	78.64	78.27	77.4417	81.24	75.31	76.34	79.48	77.74	76.97	77.8467	1.00523
SSU72	SSU72 RNA polymerase II CTD phosphatase homolog (S. cerevisiae)	1303	65.73	66.84	65.84	66.58	64.88	63.38	65.5417	78.31	78.45	78.13	76.23	75.97	78.13	77.5367	1.18301
TEAD4	TEA domain family member 4	2161	85.15	84.32	86.25	87.32	87.45	89.96	86.7417	77.64	79.06	75.31	78.22	74.33	79.12	77.28	0.890921
SRSF5	serine/arginine-rich splicing factor 5	1651	74.2	73.54	72.33	68.5	71.25	70.07	71.6483	76.81	76.29	77.29	78.09	76.94	77.6	77.17	1.07707
TMEM189-UBE2V1	TMEM189-UBE2V1 readthrough	2918	71.24	70.51	71.17	71.08	71.74	71.31	71.175	76.2	74.94	77.92	76.99	80.17	76.16	77.0633	1.08273
DEK	DEK oncogene	2871	67.72	66.28	65.8	63.1	63.99	61.82	64.785	77.15	75.97	77.24	77.32	76.26	78.39	77.055	1.1894
MIR877	microRNA 877	86	63.83	69.76	77.09	56.62	66.16	63.48	66.1567	74.65	78.13	79.3	74.88	81.27	73.02	76.875	1.16201
ITGB5	integrin, beta 5	3372	64.18	66.42	66.82	69.33	70.79	64.94	67.08	75.86	76.58	74.35	79.95	77.64	76.22	76.7667	1.1444
VRTN	vertebrae development associated	3416	66.96	64.66	65.3	63.87	64.66	62.47	64.6533	74.75	75.86	74.86	75.02	78.26	79.72	76.4117	1.18187
DNAJC8	DnaJ (Hsp40) homolog, subfamily C, member 8	1764	74.68	72.31	66.01	71.88	66.42	65.75	69.5083	74.43	72.87	79.47	72.87	78.52	78.42	76.0967	1.09478
RCN1	reticulocalbin 1, EF-hand calcium binding domain	2516	71.15	68.56	70.33	65.73	70.42	69.39	69.2633	75.27	74.88	77.1	76.7	76.97	75.34	76.0433	1.09789
C12orf57	chromosome 12 open reading frame 57	543	72.89	75.89	75.59	74.38	73.29	73.9	74.3233	73.33	72.5	77.12	76.18	77.32	77.1	75.5917	1.01707
ARID3B	AT rich interactive domain 3B (BRIGHT-like)	4241	72	69.59	71.87	75.18	72.05	72.04	72.1217	76.68	74.95	73.77	75.3	75.93	76.27	75.4833	1.04661
CNBP	CCHC-type zinc finger, nucleic acid binding protein	3384	67.86	69.21	69.21	64.73	70.31	67.38	68.1167	74.73	73.38	75.31	77.28	74	77.41	75.3517	1.10621
TXNL1	thioredoxin-like 1	1324	68.74	67.57	68.5	60.57	68.88	65.01	66.545	74.93	72.25	78.06	74.58	76.6	75.56	75.33	1.13202
SF3B6	splicing factor 3b, subunit 6, 14kDa	771	69.1	67.75	64.88	62.3	68.67	63.02	65.9533	71.2	74.99	73.96	76.26	76.58	77.97	75.16	1.13959
LSM7	LSM7 homolog, U6 small nuclear RNA associated (S. cerevisiae)	520	70.9	71.76	66.05	62.4	68.32	65.32	67.4583	73.63	69.82	75.17	76.42	79.34	76.34	75.12	1.11358
RUVBL1	RuvB-like AAA ATPase 1	1768	67.11	65.99	65.26	61.87	62.98	59.04	63.7083	75.16	72.46	73.58	76.01	74.67	78.65	75.0883	1.17863
RAB34	RAB34, member RAS oncogene family	1916	72.74	72.93	73.63	71.84	73.21	76.71	73.51	73.34	75.4	73.24	77.96	73.82	76.32	75.0133	1.02045
PSMA6	proteasome (prosome, macropain) subunit, alpha type, 6	1283	70.17	68.37	72.49	64.87	70.12	67.37	68.8983	76.6	72.46	74.24	74.93	74.59	76.64	74.91	1.08725
POLR2L	polymerase (RNA) II (DNA directed) polypeptide L, 7.6kDa	876	71.79	70.06	65.67	67.04	62.08	65.26	66.9833	71.48	75.23	71.59	75.91	77.24	78	74.9083	1.11831
ARF4	ADP-ribosylation factor 4	1740	73.21	74.24	73.33	72.98	78.06	72.26	74.0133	74.37	73.16	77.62	72.4	77.58	74.31	74.9067	1.01207
PLD3	phospholipase D family, member 3	2499	70.8	71.98	73.08	75.51	78.42	78.15	74.6567	76.03	74.53	73.53	77.39	72.89	74.96	74.8883	1.0031
NEDD8-MDP1	NEDD8-MDP1 readthrough	772	69.18	70	62.5	56.12	58.67	65.73	63.7	73.17	72.78	73.93	74.71	76.48	77.7	74.795	1.17418
PCSK9	proprotein convertase subtilisin/kexin type 9	3710	71.15	77.45	75.79	75.02	73.39	72.51	74.2183	74.61	76.66	70.64	76.35	73.62	75.44	74.5533	1.00451
IARS	isoleucyl-tRNA synthetase	4710	67.21	69.68	70.71	69.17	71.96	68.2	69.4883	75.6	73.15	74.01	73.81	73.74	75.41	74.2867	1.06905
TOMM6	translocase of outer mitochondrial membrane 6 homolog (yeast)	854	66.53	67.96	66.33	62.52	68.82	62.22	65.73	77.89	71.51	73.92	71.59	72.95	77.25	74.185	1.12863
RNPS1	RNA binding protein S1, serine-rich domain	2628	70.22	65.91	67.77	63.7	68.9	67.77	67.3783	73	75.08	74.26	73.81	74.16	74.74	74.175	1.10087
SLC39A1	solute carrier family 39 (zinc transporter), member 1	3097	70.1	66.93	69.42	70.16	70.26	69.5	69.395	72.89	72.36	74.22	75.74	74.08	75.05	74.0567	1.06718
PSMD4	proteasome (prosome, macropain) 26S subunit, non-ATPase, 4	1331	65.4	63.47	64.04	60.76	66.14	62.97	63.7967	74.19	70.85	75.37	74.37	71.35	77.12	73.875	1.15798
HNRNPA1L2	heterogeneous nuclear ribonucleoprotein A1-like 2	2365	73.25	71.77	68.82	67.53	69.3	69.78	70.075	70.13	73.83	74.1	73.96	74.81	75.36	73.6983	1.05171
PRRC2C	proline-rich coiled-coil 2C	10384	78.02	75.35	76.09	71.92	70.76	70.44	73.7633	75.31	75.17	74.02	70.59	73.69	72	73.4633	0.995933
MAT2A	methionine adenosyltransferase II, alpha	3006	68.38	70.32	69.13	72.34	72.67	70.09	70.4883	74.2	73.89	72.48	74.07	72.72	73.2	73.4267	1.04169
NACC1	nucleus accumbens associated 1, BEN and BTB (POZ) domain containing	4500	70.26	69.08	69.65	72.45	72.2	71.12	70.7933	72.9	72.65	72.13	73.47	72.94	76.47	73.4267	1.0372
CCNB1	cyclin B1	2167	67.73	67.6	66.96	64.91	70.88	66.95	67.505	73.35	71.64	72.64	74.3	72.38	75.97	73.38	1.08703
SALL4	spalt-like transcription factor 4	3484	67.85	68.53	68.24	68.7	67.3	64.96	67.5967	72.92	73.94	72.14	73.11	71.39	74.46	72.9933	1.07984
LAPTM4A	lysosomal protein transmembrane 4 alpha	1765	70.09	71.26	68.88	71.05	72.76	70.64	70.78	70.68	72.32	72.86	73.08	75.73	72.42	72.8483	1.02922
LRRC75A-AS1	LRRC75A antisense RNA 1	2507	67.61	70.27	66.1	62.78	70.74	66.32	67.3033	72.34	73.13	71.3	73.96	71.91	74.38	72.8367	1.08221
LPCAT1	lysophosphatidylcholine acyltransferase 1	3946	76.55	73.01	74.6	74.67	74.9	71.95	74.28	71.77	72.91	72.85	73.66	72.47	72.54	72.7	0.978729
CCNI	cyclin I	1876	67.02	68.13	68.86	64.87	69.37	68.52	67.795	71.95	71.13	73.32	74.78	72.08	72.86	72.6867	1.07215
H2AFX	H2A histone family, member X	1593	57.76	56.49	56.78	58.09	58.65	64.58	58.725	70.88	72.5	70.58	74.42	73.05	72.81	72.3733	1.23241
FOXM1	forkhead box M1	3649	70.14	68.91	68.27	69.4	69.14	70.61	69.4117	72.61	70.99	72.24	71.03	74.49	72.76	72.3533	1.04238
XPOT	exportin, tRNA	3947	68.47	67.08	69.8	64.78	68.95	64.57	67.275	73.26	71.87	71.6	69.49	72.58	74.83	72.2717	1.07427
ATP6V1G1	ATPase, H+ transporting, lysosomal 13kDa, V1 subunit G1	1611	69.6	67.93	65.31	61.5	62.05	61.05	64.5733	71.98	70.37	71.26	72.24	72.88	74.8	72.255	1.11896
NOP58	NOP58 ribonucleoprotein	1965	69.85	66.52	69.87	69.46	68.68	65.33	68.285	72.47	70	73.55	71.5	72.93	72.65	72.1833	1.05709
CHCHD2	coiled-coil-helix-coiled-coil-helix domain containing 2	815	63.06	60.07	61.32	63.42	67.6	62.76	63.0383	72.71	71.19	73.53	73.81	70.73	71.06	72.1717	1.14489
CAPRIN1	cell cycle associated protein 1	6861	68.95	67.88	69.34	66.6	67.65	63.78	67.3667	72.91	71.11	70.54	72.88	72.02	73.48	72.1567	1.0711
NACA	nascent polypeptide-associated complex alpha subunit	3171	67.19	68.62	66.7	64.32	68.05	67.26	67.0233	70.73	70.26	70.4	74.5	70.94	75.76	72.0983	1.07572
SRRT	serrate, RNA effector molecule	3014	74.33	70.08	72.36	72.2	67.67	68.01	70.775	70.75	70.61	71.51	73.33	71.73	74.21	72.0233	1.01764
RPL10	ribosomal protein L10	2318	68.05	67.32	68.99	69.68	74.94	72.09	70.1783	71.02	71.48	70.4	72.94	71.46	74.09	71.8983	1.02451
OAZ2	ornithine decarboxylase antizyme 2	1916	73.71	73.64	71.91	69.18	70.39	72.94	71.9617	71.35	69.54	70.66	69.54	74.03	76.08	71.8667	0.99868
LSM4	LSM4 homolog, U6 small nuclear RNA associated (S. cerevisiae)	1825	64.4	62.35	61.23	58.43	60.28	61.31	61.3333	69.85	72.15	71.33	71.76	71.47	74.42	71.83	1.17114
BEX1	brain expressed, X-linked 1	862	58.28	56.12	53.13	52.4	52.57	52.63	54.1883	68.35	71.86	72.41	70.64	72.54	74.67	71.745	1.32399
BZW1	basic leucine zipper and W2 domains 1	3669	68.34	67.95	69.09	63.09	68.42	64.43	66.8867	69.73	69.27	73.36	73.06	70.34	74.5	71.71	1.07211
PSMA3	proteasome (prosome, macropain) subunit, alpha type, 3	998	67	64.29	66.45	63.44	69.87	66.79	66.3067	70.68	71.26	72.9	72.1	69.14	73.92	71.6667	1.08084
TIMP1	TIMP metallopeptidase inhibitor 1	916	69.07	68.14	70.68	76.03	70.34	75.98	71.7067	66.13	74.46	71.38	75	69.73	71.71	71.4017	0.995747
PRPF19	pre-mRNA processing factor 19	2340	70.39	68.11	69.55	67.47	67.1	66.98	68.2667	71.29	71.55	70.13	72.6	70.23	72.49	71.3817	1.04563
YARS	tyrosyl-tRNA synthetase	3117	59.42	59.85	62.41	57.9	62.26	60.37	60.3683	71.5	71.67	69.34	71.76	70.49	73.47	71.3717	1.18227
HNRNPDL	heterogeneous nuclear ribonucleoprotein D-like	4140	72.67	69.22	69.07	63.32	64.7	65.94	67.4867	69.42	71.26	70.97	71.55	71.09	73.85	71.3567	1.05734
OLFML3	olfactomedin-like 3	2113	75.92	72.5	73.56	74.12	75.53	72.11	73.9567	69.47	68.9	70.61	71.85	74.29	72.63	71.2917	0.963965
FKBP1A	FK506 binding protein 1A, 12kDa	1997	66.2	65.82	64.36	63.08	65.73	63.95	64.8567	70.26	68.75	72.45	72.03	71.54	71.26	71.0483	1.09547
USMG5	up-regulated during skeletal muscle growth 5 homolog (mouse)	893	61.29	66.58	62.81	60.81	61.92	61.51	62.4867	69.64	71.78	72.69	71.43	70.76	69.64	70.99	1.13608
RAD23B	RAD23 homolog B (S. cerevisiae)	4442	64.95	64.15	63.92	60.41	62.95	60.92	62.8833	71.11	69.28	71.59	70.81	70.57	72.54	70.9833	1.12881
CDH2	cadherin 2, type 1, N-cadherin (neuronal)	4367	67.03	66.21	70.19	72.39	73.27	68.68	69.6283	70.19	72.36	70.84	71.18	70.59	69.94	70.85	1.01755
DBI	diazepam binding inhibitor (GABA receptor modulator, acyl-CoA binding protein)	1398	68.96	64.84	66.83	63.19	60.58	60.17	64.095	71.06	68.79	70.4	68.66	74.99	70.36	70.71	1.10321
SURF4	surfeit 4	3399	66.74	66.04	67.91	64.27	70	64.25	66.535	72.1	70.13	69.08	71.95	70.12	70.42	70.6333	1.0616
GRN	granulin	2305	68.22	65.66	67.91	70.96	71.99	71.4	69.3567	69.78	70.49	69.25	71.09	71.66	70.98	70.5417	1.01709
PSMD7	proteasome (prosome, macropain) 26S subunit, non-ATPase, 7	1670	65.08	62.49	62.65	58.58	62.08	58.59	61.5783	69.29	67.97	71.28	69.3	70.76	74.07	70.445	1.14399
PSMB3	proteasome (prosome, macropain) subunit, beta type, 3	796	64.69	70.69	64.83	67.44	74.52	72.57	69.1233	69.63	70.61	67.16	71.78	69.68	73.49	70.3917	1.01835
TCEAL4	transcription elongation factor A (SII)-like 4	1345	71.1	64.85	62.63	59.87	56.82	57.82	62.1817	70.98	67.01	70.89	71.1	70.51	71.7	70.365	1.1316
REXO2	RNA exonuclease 2	1160	68.54	67.93	68.06	61.56	67.75	64.83	66.445	66.67	68.98	70.21	71.59	70.52	72.96	70.155	1.05584
NOL7	nucleolar protein 7, 27kDa	874	67.95	64.89	64.11	62.39	61.68	59.67	63.4483	70.98	69.67	69.01	70.42	67.58	73.03	70.115	1.10507
EBNA1BP2	EBNA1 binding protein 2	1642	62.76	63.49	62.83	59.04	58.49	59.81	61.07	67.81	67.95	68.7	71.41	70.74	74.07	70.1133	1.14808
ABCF1	ATP-binding cassette, sub-family F (GCN20), member 1	3464	67.8	63.77	63.89	62.9	63.17	62.3	63.9717	69.52	69.08	70.06	69.58	69.33	71.35	69.82	1.09142
BCL2L2-PABPN1	BCL2L2-PABPN1 readthrough	2130	68.44	66.43	65.32	66.06	63.26	65.75	65.8767	66.79	70.53	70.44	70.61	70.13	69.88	69.73	1.05849
IFITM2	interferon induced transmembrane protein 2	730	90.9	90.43	90.94	93.54	94.79	94.82	92.57	69.3	65.54	70.64	71.58	68.68	71.9	69.6067	0.751935
MRPL37	mitochondrial ribosomal protein L37	1483	62.39	62.19	65.61	64.44	67.25	66.12	64.6667	68.09	66.77	69.37	69.17	72.19	70.81	69.4	1.0732
PUF60	poly-U binding splicing factor 60KDa	2065	66.55	65.94	67.37	68.06	68.71	70.27	67.8167	67.96	68.32	68.66	69.46	68.63	72.66	69.2817	1.0216
MAPRE1	microtubule-associated protein, RP/EB family, member 1	2623	65.01	65.48	65.84	63.87	68.6	63.91	65.4517	69.93	67.53	70.62	68.16	68.17	71.08	69.2483	1.05801
TOMM7	translocase of outer mitochondrial membrane 7 homolog (yeast)	778	63.09	62.89	63.65	57.1	61.73	58.89	61.225	64.26	71.14	68.88	70.21	69.11	71.24	69.14	1.12928
DNAJC7	DnaJ (Hsp40) homolog, subfamily C, member 7	2204	69.51	67.48	67.1	62.27	63.66	63.43	65.575	69.54	66.95	69.36	67.91	69.55	71.29	69.1	1.05376
ASS1	argininosuccinate synthase 1	1848	51.58	51.85	54.11	53.41	53.82	55.36	53.355	67.92	69.4	67.35	67.56	70.45	71.41	69.015	1.29351
IGF2BP2	insulin-like growth factor 2 mRNA binding protein 2	3671	74.94	72.02	73.43	73.23	72.23	71.58	72.905	69.35	67.1	69.93	69.22	67.99	69.41	68.8333	0.944151
PTRF	polymerase I and transcript release factor	3634	58.63	62.87	62.52	64.77	64.57	68.4	63.6267	66.63	69.88	70.02	68.55	69.17	68.51	68.7933	1.0812
MSN	moesin	3970	67.93	64.86	67.26	68.67	66.64	68.58	67.3233	67.82	65.45	68.58	69.1	70.23	71.49	68.7783	1.02161
RPL34	ribosomal protein L34	1014	66.95	65.35	61.64	59.22	62.11	63.15	63.07	64.99	65.46	68.99	69.09	71.69	71.39	68.6017	1.08771
USP7	ubiquitin specific peptidase 7 (herpes virus-associated)	5734	66.63	64.05	66.38	61.78	62.71	60.14	63.615	69.73	67.7	68.18	67.27	68.49	69.78	68.525	1.07718
ST13	suppression of tumorigenicity 13 (colon carcinoma) (Hsp70 interacting protein)	3581	65.77	63.02	64.09	61.33	61.77	61.58	62.9267	68.11	65.99	68.77	68.55	69.91	69.8	68.5217	1.08891
NHP2	NHP2 ribonucleoprotein	853	64.24	61	64.11	64.38	63.2	61.35	63.0467	66.68	68.27	65.56	67.62	70.16	71.57	68.31	1.08348
PXDN	peroxidasin homolog (Drosophila)	6821	65.4	64.47	65.79	64.26	64.61	63.55	64.68	68.36	68.14	66.42	69.94	68.01	68.5	68.2283	1.05486
TRIM71	tripartite motif containing 71, E3 ubiquitin protein ligase	3138	72.01	74.64	72.38	68.84	69.51	69.55	71.155	68.42	69.67	65.51	69.15	68.21	68.34	68.2167	0.958705
SF1	splicing factor 1	4227	69.94	67.27	68.99	73.06	69.88	71.78	70.1533	68.66	69.01	66.95	67.44	67.79	69.36	68.2017	0.97218
ANXA2P2	annexin A2 pseudogene 2	1310	62.31	68.3	66.5	67.03	70.9	71.83	67.8117	65.26	68.76	67.86	69.5	67.46	69.84	68.1133	1.00445
PDZD4	PDZ domain containing 4	3745	81.06	74.27	72	73.73	71.07	70.08	73.7017	66.56	66.8	66.98	68.26	66.38	71.51	67.7483	0.919224
PAIP2	poly(A) binding protein interacting protein 2	1664	65.18	61.07	63.29	58.67	60.75	60.71	61.6117	66.76	64.11	66.77	67.7	67.81	72.22	67.5617	1.09657
ZFP42	ZFP42 zinc finger protein	2646	66.74	64.02	65.11	60.88	64.71	58.75	63.3683	68.39	64.4	67.61	66.59	68.21	69.14	67.39	1.06346
RPL15	ribosomal protein L15	4716	66.45	65	65.19	64.37	70.86	67.16	66.505	64.93	65.51	67.99	68.14	68.04	69.13	67.29	1.0118
HNRNPA1P10	heterogeneous nuclear ribonucleoprotein A1 pseudogene 10	1354	65.72	65.76	67.02	61.14	65.39	59.71	64.1233	70.48	64.15	68.24	66.27	66.01	68.34	67.2483	1.04873
PRPS1	phosphoribosyl pyrophosphate synthetase 1	2156	60.21	58.14	58.67	57.77	59.31	59.62	58.9533	67.69	68.86	65.69	66.42	65.73	68.45	67.14	1.13887
MRPL20	mitochondrial ribosomal protein L20	733	60.95	60.73	60.77	58.71	60.02	59.59	60.1283	66.26	64.74	68.11	68.6	68.17	66.23	67.0183	1.11459
UQCRC2	ubiquinol-cytochrome c reductase core protein II	1674	65.97	62.29	63.41	58.54	63.36	59.1	62.1117	67.27	65.31	66.66	68.97	67.73	66.04	66.9967	1.07865
TCOF1	Treacher Collins-Franceschetti syndrome 1	5994	64.01	63.45	62.6	65.73	64.8	64.02	64.1017	65.18	65.62	66.82	66.76	67.22	66.58	66.3633	1.03528
RAC3	ras-related C3 botulinum toxin substrate 3 (rho family, small GTP binding protein Rac3)	1060	55.1	52.88	52.82	55.31	53.44	54.38	53.9883	63.94	66.98	64.04	64.75	69.06	68.87	66.2733	1.22755
MSH6	mutS homolog 6	4479	63.56	60.37	60.88	56.13	58.53	57.63	59.5167	66.07	63.97	67	63.38	68.13	69.08	66.2717	1.1135
TOP1	topoisomerase (DNA) I	3733	65.72	60.69	60.68	60.36	57.23	58.97	60.6083	65.78	63.82	68.39	65.04	66.45	68.01	66.2483	1.09306
ADAR	adenosine deaminase, RNA-specific	7092	61.48	60.11	62.76	59.73	59.61	59.22	60.485	67.49	65.47	65.57	65.63	65.9	67.02	66.18	1.09416
PLA2G16	phospholipase A2, group XVI	1418	67.73	65.56	67.79	63.14	68.58	65.25	66.3417	66.31	67.24	66.79	63.66	64.4	68.4	66.1333	0.99686
PFKP	phosphofructokinase, platelet	2969	58.33	59.53	60.16	61.19	58.42	60.94	59.7617	64.79	66.06	66.55	66.38	65.9	67.03	66.1183	1.10637
CAPZB	capping protein (actin filament) muscle Z-line, beta	2907	59.11	59.07	59.68	58.89	62.29	60.6	59.94	63.9	64.82	66.43	65.87	67.65	67.09	65.96	1.10043
VCAN	versican	12416	66.13	63.13	66.36	63.19	64.35	64.53	64.615	67.5	66.99	65.96	66	64.71	63.86	65.8367	1.01891
M6PR	mannose-6-phosphate receptor (cation dependent)	2566	63.32	62.78	62.56	61.4	65.22	61.44	62.7867	66.12	65.2	66.31	67.16	64.13	64.94	65.6433	1.0455
RARRES2	retinoic acid receptor responder (tazarotene induced) 2	741	62.33	64.83	59.44	56.07	60.53	61.49	60.7817	60.79	64.34	65.88	68.69	66.01	67.89	65.6	1.07927
CARM1	coactivator-associated arginine methyltransferase 1	2968	57.77	56.02	58.5	58.64	58.42	58.85	58.0333	65.76	65.41	64.48	64.89	65.13	67.84	65.585	1.13013
ACAT2	acetyl-CoA acetyltransferase 2	1551	64.96	67.9	70.2	66.86	68.91	62.2	66.8383	66.91	63.24	67.23	64.48	63.55	67.56	65.495	0.979902
CSNK2A1	casein kinase 2, alpha 1 polypeptide	2836	61.95	59.99	61.32	58.48	61.74	57.96	60.24	67.36	64.23	66.91	63.99	64.13	66.13	65.4583	1.08663
ZIC3	Zic family member 3	3939	57.23	56.38	58.35	55.09	56.69	58.56	57.05	64.48	64.1	64.94	64.92	67.52	65.93	65.315	1.14487
BUD31	BUD31 homolog (S. cerevisiae)	1043	60.6	58.7	58.06	50.98	54.67	53.74	56.125	64.39	62.6	65.76	62.52	68.93	67.01	65.2017	1.16172
ATP6V0E1	ATPase, H+ transporting, lysosomal 9kDa, V0 subunit e1	882	66.71	66.4	64.11	64.02	67.12	64.04	65.4	64.05	64.03	65.31	65.55	64.58	67.29	65.135	0.995948
UBA2	ubiquitin-like modifier activating enzyme 2	2665	59.96	57.87	59.94	56.14	61.3	56.17	58.5633	66.7	64.44	64.04	63.99	65.23	66.19	65.0983	1.11159
DDX24	DEAD (Asp-Glu-Ala-Asp) box helicase 24	2948	62.67	59.97	60.15	57.55	58.07	58.23	59.44	64.68	62.21	64.3	63.75	66.71	67.36	64.835	1.09076
ARPC1A	actin related protein 2/3 complex, subunit 1A, 41kDa	1607	57.99	58.71	61.56	55.17	62.14	58.59	59.0267	63.11	64.94	64.41	63.75	64.51	67.27	64.665	1.09552
PSMB5	proteasome (prosome, macropain) subunit, beta type, 5	1454	57.84	60.88	61.32	57.02	63.44	60.59	60.1817	64.8	63.6	63.16	66.7	62.57	66.96	64.6317	1.07394
CERS2	ceramide synthase 2	2544	62.31	62.68	63.06	62.49	66.63	62.49	63.2767	64.94	63.35	63.93	66.13	64.91	64.06	64.5533	1.02018
PDHB	pyruvate dehydrogenase (lipoamide) beta	1527	63.9	60.9	62.36	57.93	61.39	57.56	60.6733	62.61	64.15	64.64	63.85	65	66.92	64.5283	1.06354
TOMM40	translocase of outer mitochondrial membrane 40 homolog (yeast)	1802	57.04	55.91	56.14	54.56	61.55	62.5	57.95	63.51	65.69	64.1	65.84	62.63	65.22	64.4983	1.113
PSMD1	proteasome (prosome, macropain) 26S subunit, non-ATPase, 1	3325	63.45	63.75	63.02	61.93	63.9	62.02	63.0117	66	63.63	64.99	64.92	62.73	64.45	64.4533	1.02288
TXNDC12	thioredoxin domain containing 12 (endoplasmic reticulum)	2395	60.23	57.13	61.05	60.95	61.08	59.97	60.0683	63.36	64.52	66.43	65.2	63.26	63.77	64.4233	1.0725
RBBP7	retinoblastoma binding protein 7	2381	59.54	58.32	58.58	55.62	58.81	55.66	57.755	62.3	64.5	63.7	63.64	65.41	66.53	64.3467	1.11413
ODC1	ornithine decarboxylase 1	2626	51.36	57.47	58.8	53.78	60.35	58.5	56.71	63.27	64.28	66.04	63.03	63.23	65.62	64.245	1.13287
PFN2	profilin 2	2105	52.85	52.75	51.17	52.32	53.42	51.14	52.275	64.4	61.45	62.84	64.66	65.26	66.56	64.195	1.22802
MIR6759	microRNA 6759	65	57.53	66.61	72.92	72.92	73.53	66.15	68.2767	73.69	59.38	61.38	66.76	59.53	64.3	64.1733	0.939901
MTCH1	mitochondrial carrier 1	2316	55.64	56.64	58.99	57.46	58.43	57.99	57.525	64.67	64.73	62.85	63.88	63.41	65.18	64.12	1.11465
CYC1	cytochrome c-1	1234	53.62	56.03	58.16	59.18	62.08	59.13	58.0333	62.82	66.23	65.16	64.33	61.92	64.03	64.0817	1.10422
PSMC3	proteasome (prosome, macropain) 26S subunit, ATPase, 3	1580	60.46	57.08	59.17	56.97	61.94	57.43	58.8417	62.98	63.69	63.6	62.99	65.05	66.18	64.0817	1.08905
TMSB4XP6	thymosin beta 4, X-linked pseudogene 6	184	62.33	68.69	68.85	57.88	62.5	61.63	63.6467	62.88	66.14	62.22	67.22	62.06	63.2	63.9533	1.00482
MEA1	male-enhanced antigen 1	866	59.49	57.34	54.44	57.07	54.51	59.48	57.055	62.96	60.78	65.32	62.02	64.87	67.43	63.8967	1.11991
MAZ	MYC-associated zinc finger protein (purine-binding transcription factor)	2861	53.72	54.76	55	53.97	56.38	54.26	54.6817	62.54	62.73	63.31	63.98	64.49	66.07	63.8533	1.16773
SH3GL1	SH3-domain GRB2-like 1	2540	59.18	58.11	59.35	58.65	59.03	59.61	58.9883	63.22	60.63	63.16	62.51	65.65	67.77	63.8233	1.08197
SRSF1	serine/arginine-rich splicing factor 1	5643	66.51	65.86	65.79	62.46	64.45	62.01	64.5133	63.86	62.76	64.74	63.98	63.45	63.9	63.7817	0.988659
HSPB1	heat shock 27kDa protein 1	897	58.68	58.24	56.65	62.05	58.58	64.43	59.7717	60.1	63.17	64.5	63.96	65.8	65.1	63.7717	1.06692
MLEC	malectin	6349	63.26	59.53	59.69	58.89	59.47	57.64	59.7467	63.68	62.48	63.62	64.25	64.38	64.01	63.7367	1.06678
LINC00458	long intergenic non-protein coding RNA 458	1456	73.46	68.26	64.84	55.19	57.25	56.84	62.64	62.54	59.82	65.41	65.05	61.84	67.76	63.7367	1.01751
AP3D1	adaptor-related protein complex 3, delta 1 subunit	5056	58.69	56.93	58.16	57.57	55.85	55.55	57.125	62.72	63.03	63.04	62.9	64.99	65.39	63.6783	1.11472
BLOC1S5-TXNDC5	BLOC1S5-TXNDC5 readthrough (NMD candidate)	3352	59.54	58.53	57.27	55.57	58.99	56.32	57.7033	62.8	63.39	63.09	64.99	64	63.68	63.6583	1.1032
RPS10-NUDT3	RPS10-NUDT3 readthrough	2527	60.59	58.29	57.93	57.37	59.2	58.7	58.68	62.54	62.27	63.16	64.45	64.53	64.35	63.55	1.08299
FIS1	fission 1 (mitochondrial outer membrane) homolog (S. cerevisiae)	739	60.94	58.84	53.12	51.02	51.61	56.21	55.29	60.96	61.7	65.19	63.69	64.38	64.49	63.4017	1.14671
MAP4	microtubule-associated protein 4	8714	58.96	58.14	59.64	60.97	60.6	60.91	59.87	62.74	63.88	63.13	63.19	63.01	64.18	63.355	1.05821
UNG	uracil-DNA glycosylase	2366	61.49	60.41	61.15	58.65	60.42	57.45	59.9283	61.83	63.64	62.28	62.59	64.04	65.65	63.3383	1.0569
ETV4	ets variant 4	2761	70.32	66.89	67.39	69.64	67.85	70.89	68.83	61.87	62.85	62.31	63.77	63.47	65.62	63.315	0.919875
TOMM22	translocase of outer mitochondrial membrane 22 homolog (yeast)	1379	57.56	58.41	57.75	57.78	59.31	56.41	57.87	63.89	61.94	63.03	63.76	62.61	64.65	63.3133	1.09406
SGTA	small glutamine-rich tetratricopeptide repeat (TPR)-containing, alpha	2315	58.7	54.75	56.65	56.48	56.63	52.63	55.9733	62.06	60.95	62.69	63.03	63.61	67.52	63.31	1.13107
RAB17	RAB17, member RAS oncogene family	1999	85.08	79.67	81.87	81.94	79.81	75.37	80.6233	63.82	61.49	61.02	64.09	62.47	66.95	63.3067	0.785215
POLR2A	polymerase (RNA) II (DNA directed) polypeptide A, 220kDa	6738	72.41	66.96	69.08	70.35	66.78	70.58	69.36	62.2	63.37	64.44	61.46	65.44	62.39	63.2167	0.911428
ARF5	ADP-ribosylation factor 5	1096	54.8	54.46	58.12	60.3	55.77	57.55	56.8333	62.5	60.72	63.12	65.43	65.38	61.62	63.1283	1.11076
SAFB	scaffold attachment factor B	3112	67.08	64.84	64.06	58.86	60.16	58.89	62.315	63.1	62.34	63.03	62.21	63.24	64.63	63.0917	1.01246
CSTB	cystatin B (stefin B)	940	70.43	63.78	60.32	62.17	62.73	63.87	63.8833	58.94	61.63	62.44	66.7	63.31	65.5	63.0867	0.987529
PTTG1IP	pituitary tumor-transforming 1 interacting protein	2826	65.73	63.07	66.68	66.44	67.96	67.63	66.2517	62.89	62.5	63.35	62.29	63.61	63.68	63.0533	0.951724
PDPN	podoplanin	2980	50.98	49.76	52.84	50.61	51.67	50.12	50.9967	62.83	61.35	61.59	63.17	63.9	65.29	63.0217	1.2358
CALM1	calmodulin 1 (phosphorylase kinase, delta)	4256	57.66	58.29	59.74	55.99	59.62	59.02	58.3867	64.06	62.73	63.68	60.9	63.44	62.89	62.95	1.07816
ESRP1	epithelial splicing regulatory protein 1	3806	57.96	57.53	57.51	55.83	58.17	55.7	57.1167	61.82	61.83	63.75	61.34	64.66	64.05	62.9083	1.1014
RCN2	reticulocalbin 2, EF-hand calcium binding domain	2267	57.54	54.94	56.93	50.09	55.67	54.24	54.9017	61.31	62.48	63.13	63.27	63.66	63.13	62.83	1.14441
ANXA3	annexin A3	1618	58.58	61.13	62.11	57.87	64.19	60.51	60.7317	63.04	60.75	64.51	62.98	62.19	63.51	62.83	1.03455
CS	citrate synthase	2976	61.22	59.49	61.51	61.56	63.51	60.35	61.2733	63.64	62.12	62.53	62.55	62.54	62.57	62.6583	1.0226
GABARAPL1	GABA(A) receptor-associated protein like 1	1867	61.58	61.95	64.04	59.99	67.24	62.27	62.845	62.01	62.58	61.11	62.68	63.73	63.55	62.61	0.996261
RAD21	RAD21 homolog (S. pombe)	3750	57.68	57.42	58.11	55.65	60.57	59.67	58.1833	64.08	62.22	62.26	63.58	61.19	62.14	62.5783	1.07554
RPL31	ribosomal protein L31	1481	61.45	61.73	57.58	55.85	59.83	60.68	59.52	60.33	61.33	62.78	63.12	61.06	65.87	62.415	1.04864
MRPS24	mitochondrial ribosomal protein S24	696	58	58.69	55.61	56.03	55.5	56.22	56.675	61.46	62.57	61.88	60.27	61.78	66.36	62.3867	1.10078
NRBP1	nuclear receptor binding protein 1	2199	60.98	62.99	62.45	62.02	63.26	62.27	62.3283	62.44	61.48	61.74	62.35	62.63	63.29	62.3217	0.999893
FERMT2	fermitin family member 2	3441	58.36	57.7	59.64	57.23	62.52	59.11	59.0933	63.65	61.85	63.93	60.72	62.6	61.06	62.3017	1.05429
KXD1	KxDL motif containing 1	1627	59.93	57.39	59.61	59.43	60.18	59.1	59.2733	60.35	62.47	61.24	64.15	62.36	62.3	62.145	1.04845
VDAC2	voltage-dependent anion channel 2	2003	55.76	55.95	56.97	56.61	58.55	57.86	56.95	60.5	61.11	61.32	61.98	63.05	64.81	62.1283	1.09093
CALU	calumenin	6365	59.1	56.48	57.64	56.6	56.95	55.27	57.0067	62.67	60.9	63.01	62.34	62.18	61.54	62.1067	1.08946
SLC25A39	solute carrier family 25, member 39	1610	56.91	57.32	56.15	61.67	61.5	61.57	59.1867	63.49	62.72	60.62	62.09	60.81	62.49	62.0367	1.04815
ADM	adrenomedullin	1449	56.12	55.77	55.85	61.59	62.4	63.29	59.17	60.79	62.64	60.45	63.23	63.56	61.11	61.9633	1.04721
AES	amino-terminal enhancer of split	1943	56.86	55.44	55.17	58.44	56.75	58.43	56.8483	57.88	63.14	63.22	63.6	60.29	63.45	61.93	1.08939
SLC29A1	solute carrier family 29 (equilibrative nucleoside transporter), member 1	2885	68.98	62.84	66.3	65.8	66.56	64.51	65.8317	61.96	62.4	62.43	59.23	62.09	62.98	61.8483	0.939492
APRT	adenine phosphoribosyltransferase	807	55.06	56.3	52.37	56.4	56.6	56.18	55.485	57.75	61.83	60.5	64.37	62.49	64.13	61.845	1.11463
TMX2-CTNND1	TMX2-CTNND1 readthrough (NMD candidate)	6251	57.67	58.41	59.78	58.39	60.97	58.11	58.8883	62.34	61.42	62.19	61.8	61.42	61.74	61.8183	1.04976
CLU	clusterin	2860	60.26	57.96	57.62	58.97	59.67	59.49	58.995	61.34	62.42	62.58	61.6	62.48	59.61	61.6717	1.04537
TXNDC5	thioredoxin domain containing 5 (endoplasmic reticulum)	3496	57.28	56.29	55.48	53.81	57.08	54.61	55.7583	60.4	61.37	61.2	63.34	62.07	61.65	61.6717	1.10605
COL18A1	collagen, type XVIII, alpha 1	6049	59.63	63.74	62.15	66.15	65.66	66.31	63.94	59	65.09	58.57	63.08	62.42	61.82	61.6633	0.964394
TACC3	transforming, acidic coiled-coil containing protein 3	2837	56.73	56.92	58.61	58.97	56.3	56.72	57.375	61.24	63.24	60.18	61.92	59.14	63.07	61.465	1.07129
FARSA	phenylalanyl-tRNA synthetase, alpha subunit	1853	56.6	55.89	55	52.37	55.28	54.64	54.9633	61.05	59.83	62	59.86	63.35	62.69	61.4633	1.11826
HN1L	hematological and neurological expressed 1-like	3683	58.75	58.11	58.44	56.67	58.52	57.44	57.9883	61.38	59.95	61.35	61.41	61.13	63.28	61.4167	1.05912
ATN1	atrophin 1	4419	59.77	58.96	59.95	64.55	59.71	63.2	61.0233	61.87	62.32	61.18	61.19	62.29	59.57	61.4033	1.00623
FDPS	farnesyl diphosphate synthase	1647	58.94	59.11	60.57	55.53	62.92	57.85	59.1533	59.93	61.86	60	62.17	62.12	62.1	61.3633	1.03736
FN1	fibronectin 1	8975	57.11	55.5	59.14	55.4	56.94	56.95	56.84	61.52	60.88	60.14	61.53	61.61	62.48	61.36	1.07952
C19orf53	chromosome 19 open reading frame 53	909	55.26	54.15	54.43	53.56	52.48	52.39	53.7117	58.8	59.65	59.79	59.35	63.12	64.74	60.9083	1.13399
PTPN12	protein tyrosine phosphatase, non-receptor type 12	3297	67.97	65.48	64.9	64.84	62.96	62.38	64.755	61.41	58.66	62.67	60.89	61.45	60.21	60.8817	0.940185
NCAPD2	non-SMC condensin I complex, subunit D2	4806	58.39	59.29	56.43	57.34	57.47	55.7	57.4367	61.48	60.42	61.13	59.09	60.48	62.46	60.8433	1.05931
ROMO1	reactive oxygen species modulator 1	461	54.57	51.3	51.84	48.52	47.65	52.12	51	58.45	58.56	60.84	67.15	60.84	58.67	60.7517	1.19121
PPP2CA	protein phosphatase 2, catalytic subunit, alpha isozyme	2643	55.41	55.14	54.75	51.92	55.38	57.76	55.06	59.72	58.78	61.16	61.32	60.34	63.11	60.7383	1.10313
MAGOH	mago-nashi homolog, proliferation-associated (Drosophila)	756	59.39	59.12	57.32	47.02	53.24	52.94	54.8383	60.33	57.02	60.41	61.36	59.55	65.72	60.7317	1.10747
SLC7A8	solute carrier family 7 (amino acid transporter light chain, L system), member 8	4721	72.92	70.25	69.4	70.67	71.17	71.78	71.0317	60.12	59.86	61.44	60.36	61.42	60.92	60.6867	0.854361
XRN2	5'-3' exoribonuclease 2	3435	59.45	57.6	59.7	56.13	58.7	58.02	58.2667	59.98	60.12	60.48	59.72	61.54	61.98	60.6367	1.04068
HMGB2	high mobility group box 2	1653	52.15	49.24	50.93	46.78	49.29	49.47	49.6433	61.05	60.29	60.21	59.78	59.23	63.13	60.615	1.22101
CSNK1A1	casein kinase 1, alpha 1	2795	54.58	56.08	56.21	54.88	56.95	55.19	55.6483	60.43	61.4	60.01	60.66	59.61	61.42	60.5883	1.08877
KDELR1	KDEL (Lys-Asp-Glu-Leu) endoplasmic reticulum protein retention receptor 1	1557	57.7	58.39	60.29	63.16	62.75	59.05	60.2233	61.32	60.03	58.57	60.22	60.15	62.94	60.5383	1.00523
IQGAP1	IQ motif containing GTPase activating protein 1	7210	61.06	60.39	61.25	59.16	60.2	58.83	60.1483	60.29	59.9	61	61.26	61.44	59.14	60.505	1.00593
ADSL	adenylosuccinate lyase	1563	55.61	53.78	56.75	52.06	54.12	54.28	54.4333	60.88	59.87	59.65	62.27	56.48	63.17	60.3867	1.10937
SPINT1	serine peptidase inhibitor, Kunitz type 1	2519	55.22	55.48	57.12	62.46	60.31	64.56	59.1917	60.32	61.63	60.15	60	60.06	60.01	60.3617	1.01977
DDX1	DEAD (Asp-Glu-Ala-Asp) box helicase 1	2741	57.08	56.85	57.98	54.81	56.01	57.1	56.6383	58.81	58.28	59.46	62.23	60.71	62.51	60.3333	1.06524
SRRM1	serine/arginine repetitive matrix 1	3934	59.46	57.67	56.24	55.75	53.07	55.6	56.2983	59.96	59.25	61.2	58.67	62.03	60.8	60.3183	1.07141
ARMCX2	armadillo repeat containing, X-linked 2	2904	53.67	54.72	54.48	54.02	53.92	52.33	53.8567	57.2	59.86	60.13	62.22	60.77	61.52	60.2833	1.11933
SNRPG	small nuclear ribonucleoprotein polypeptide G	579	55.16	54.69	53.81	51.07	50.58	52.14	52.9083	60.6	59.13	60.12	58.91	62.45	59.86	60.1783	1.13741
PPA1	pyrophosphatase (inorganic) 1	1302	56.52	55.81	55.27	48.82	55.49	50.98	53.815	58.67	59.35	59.56	61.18	60.5	61.75	60.1683	1.11806
PPDPF	pancreatic progenitor cell differentiation and proliferation factor	777	52.96	54.69	47.86	52.85	49.81	58.03	52.7	54.45	63.28	58.13	60.87	60.01	63.1	59.9733	1.13801
CBX1	chromobox homolog 1	2676	55.52	54.68	52.96	48.62	50.59	50.28	52.1083	59.73	60.69	59.14	59.17	60.2	60.69	59.9367	1.15023
CKAP4	cytoskeleton-associated protein 4	3036	52.55	51.97	54.7	54.29	53.51	55.07	53.6817	58.16	58.94	59.09	63.15	61.11	59.03	59.9133	1.11609
SNRNP200	small nuclear ribonucleoprotein 200kDa (U5)	7219	58.38	57.47	59.26	57.1	58.25	57.5	57.9933	59.56	59.84	59.59	59.48	59.83	61.01	59.885	1.03262
MCM6	minichromosome maintenance complex component 6	3787	46.76	48.69	47.21	44.02	48.73	44.54	46.6583	59.74	57.86	59.01	59.38	61.95	61.14	59.8467	1.28266
SLTM	SAFB-like, transcription modulator	4147	65.78	61.25	62.24	58.2	57.12	57.36	60.325	60.09	58.05	60.41	58.01	60.47	61.76	59.7983	0.99127
ARCN1	archain 1	4015	57.33	55.56	57.82	58.14	58.7	56.52	57.345	60.22	58.57	60.46	58.24	60.2	60.99	59.78	1.04246
TECR	trans-2,3-enoyl-CoA reductase	1166	57.46	56.35	56.65	64.38	59.4	61.28	59.2533	60.45	58.55	59.83	61.36	59.14	59.23	59.76	1.00855
CTNND1	catenin (cadherin-associated protein), delta 1	6350	55.66	56.27	57.48	56.31	58.94	55.93	56.765	60.09	59.51	59.93	59.88	59.32	59.8	59.755	1.05267
HDGFRP2	hepatoma-derived growth factor-related protein 2	2381	54.47	54.51	51.85	50.29	49.22	52.06	52.0667	56.62	59.18	59.3	61.08	60.3	61.73	59.7017	1.14664
EMG1	EMG1 N1-specific pseudouridine methyltransferase	1072	57.18	55.29	52.27	54.42	53.74	54.22	54.52	58.12	60.5	59.85	60.13	59.4	60.08	59.68	1.09464
LSM3	LSM3 homolog, U6 small nuclear RNA associated (S. cerevisiae)	695	56.84	54.86	57.58	49.42	56.38	54.56	54.94	56.23	56.04	61.58	62.89	59.55	61.43	59.62	1.08518
NDUFS8	NADH dehydrogenase (ubiquinone) Fe-S protein 8, 23kDa (NADH-coenzyme Q reductase)	804	55.47	56.72	54.87	55.82	55.38	57.89	56.025	56.49	58.14	61.14	62.76	58.43	60.62	59.5967	1.06375
DANCR	differentiation antagonizing non-protein coding RNA	855	52.08	52.6	49.19	52.37	54.08	50.87	51.865	61.73	57.78	57.66	60.04	57.89	61.73	59.4717	1.14666
FRAT2	frequently rearranged in advanced T-cell lymphomas 2	2205	58.73	58.32	57.39	52.23	54.09	51.36	55.3533	57.09	58.2	59.12	58.32	61.62	62.31	59.4433	1.07389
PDHA1	pyruvate dehydrogenase (lipoamide) alpha 1	3507	55.45	54.16	53.75	49.42	53.6	51.52	52.9833	58.61	59.02	59.32	56.57	61.42	61.62	59.4267	1.12161
TPX2	TPX2, microtubule-associated	3662	58.67	57.76	59.55	56.58	57.39	57.74	57.9483	59.86	56.46	60.46	59.97	58.12	61.65	59.42	1.0254
TJP1	tight junction protein 1	7164	61.43	60.27	61.64	61.51	60.06	59.93	60.8067	59.27	58.99	60.45	58.58	60.07	58.97	59.3883	0.976675
SNHG1	small nucleolar RNA host gene 1 (non-protein coding)	1118	59.49	62.5	58.88	57.84	64.29	60.23	60.5383	58.31	58.95	60.67	59.9	57.73	59.18	59.1233	0.976626
PPT1	palmitoyl-protein thioesterase 1	2504	60.76	58.56	58.8	58.57	62.5	58	59.5317	58.55	57.55	59.4	60.64	58.84	59.33	59.0517	0.991937
DYNLRB1	dynein, light chain, roadblock-type 1	1162	56.12	52.5	51.24	52.62	50.1	53.89	52.745	56.88	58.76	59.44	59.03	59.15	60.9	59.0267	1.1191
ATXN2L	ataxin 2-like	4412	56.32	54.71	56.79	63.18	56.29	61.14	58.0717	58.86	59.09	58.39	59.6	60.32	57.53	58.965	1.01538
COX7A2	cytochrome c oxidase subunit VIIa polypeptide 2 (liver)	701	54.77	58.24	53.19	49.28	58.01	54.59	54.68	58.7	55.74	58.25	59.44	59.45	62.03	58.935	1.07782
BEX4	brain expressed, X-linked 4	1282	56.57	51.31	52.51	50.46	47.51	51.24	51.6	58.47	56.12	60.38	57.48	61.2	59.66	58.885	1.14118
CDC42	cell division cycle 42	3155	56.92	55.03	57.52	53.49	57.58	56.98	56.2533	58.94	56.71	60.02	58.87	57.85	60	58.7317	1.04406
TCF3	transcription factor 3	4678	49.61	50.4	49.59	48.61	50.42	49.1	49.6217	57.03	61.02	57.15	58.27	57.67	60.84	58.6633	1.18221
C2orf81	chromosome 2 open reading frame 81	2229	53.23	50.92	55.14	59.84	57.31	58.76	55.8667	57.02	59.56	57.42	58.89	58.6	60.44	58.655	1.04991
SERF2-C15ORF63	SERF2-C15orf63 readthrough	1776	54.13	50.73	47.89	47.81	45.73	45.53	48.6367	55.87	57.39	58.78	58.96	59.84	61.01	58.6417	1.20571
SF3B4	splicing factor 3b, subunit 4, 49kDa	1993	55.73	55.5	56.86	62.22	57.66	56.85	57.47	59.73	58.5	58.12	58.15	58.69	58.39	58.5967	1.0196
DDX39A	DEAD (Asp-Glu-Ala-Asp) box polypeptide 39A	1540	56.54	56.17	55.2	55.79	57.21	58.16	56.5117	60.24	56.97	58.32	58.88	57.88	58.19	58.4133	1.03365
TRIM24	tripartite motif containing 24	4004	59.06	54.02	56.84	52.75	55.19	55.16	55.5033	58.29	58.6	59.72	56.62	59.53	57.57	58.3883	1.05198
VASP	vasodilator-stimulated phosphoprotein	2290	50.44	50.58	48.48	52.94	51.64	51.27	50.8917	57.18	59.17	59	58.89	56.73	59.32	58.3817	1.14718
MRPL32	mitochondrial ribosomal protein L32	892	55.41	51.79	55.4	53.31	49.97	50.88	52.7933	57.86	55.63	57.85	58.54	60.28	60.1	58.3767	1.10576
CSRP2	cysteine and glycine-rich protein 2	901	55.1	54.38	54.63	49.37	55.22	54.96	53.9433	57.79	55.57	58.46	59.12	60.34	58.62	58.3167	1.08107
EIF1AX	eukaryotic translation initiation factor 1A, X-linked	4431	53.2	53.96	51.09	50.3	53.59	51.73	52.3117	56.19	57.35	59.53	59.06	59.37	58.39	58.315	1.11476
DCTN1	dynactin 1	5189	55.69	53.94	55.87	54.08	51.12	53.92	54.1033	57.66	57.52	57.74	58.25	58.47	59.89	58.255	1.07674
RBM10	RNA binding motif protein 10	3433	56.62	54.07	52.77	51.72	51.39	53.1	53.2783	56.99	57.42	58.57	57.45	58.85	60.24	58.2533	1.09338
COPE	coatomer protein complex, subunit epsilon	1134	54.55	52.54	53.44	55.14	54.17	58.44	54.7133	55.48	56.37	58.53	57.44	60.14	61.41	58.2283	1.06424
CLTC	clathrin, heavy chain (Hc)	8587	57.31	57.91	58.5	58.08	61.04	58.69	58.5883	59.03	57.43	58.55	58.56	57.15	58.37	58.1817	0.993059
ATP1B3	ATPase, Na+/K+ transporting, beta 3 polypeptide	1853	52.36	52.83	49.69	55.6	54.68	54.57	53.2883	55.66	57.75	58.19	61.43	57.52	58.2	58.125	1.09076
TIMM23	translocase of inner mitochondrial membrane 23 homolog (yeast)	1225	54.33	52.57	51.26	50.84	50.64	47.28	51.1533	56.76	56.77	57.68	59.46	57.49	60.57	58.1217	1.13622
MCM2	minichromosome maintenance complex component 2	3487	50.12	48.97	50.33	46.3	49.82	49.11	49.1083	58.58	57.92	56.67	58.87	57.32	59.2	58.0933	1.18296
MAP4K4	mitogen-activated protein kinase kinase kinase kinase 4	7998	60.45	57.09	58.34	56.28	55.21	55.27	57.1067	57.74	57.15	58.55	57.81	58.81	58.11	58.0283	1.01614
PXN	paxillin	4216	60.83	62.27	63.87	65.45	66.07	68.51	64.5	57.28	57.49	57.92	60.61	56.54	58.08	57.9867	0.899018
DAG1	dystroglycan 1 (dystrophin-associated glycoprotein 1)	6593	49.7	49.65	50.24	49.66	50.85	49.32	49.9033	56.92	58.07	57.37	57.61	58.53	59.15	57.9417	1.16108
COPS6	COP9 signalosome subunit 6	1425	52.95	53.85	54.96	52.95	54.46	53.73	53.8167	57.75	55.17	59.85	59.9	57.14	57.69	57.9167	1.07618
RBM14-RBM4	RBM14-RBM4 readthrough	1614	57.3	57.14	57.6	56.63	59.16	59.88	57.9517	59.87	56.61	57.13	58.17	55.11	60.54	57.905	0.999195
NDUFA3	NADH dehydrogenase (ubiquinone) 1 alpha subcomplex, 3, 9kDa	354	60.02	55.48	53.36	56.27	49.85	59.97	55.825	51.89	52.59	59.57	62.25	62.71	58.36	57.895	1.03708
CCDC124	coiled-coil domain containing 124	1083	55.84	51.01	50.72	51.33	49.18	51.57	51.6083	57.62	58.67	56.71	56.92	57.62	59.18	57.7867	1.11972
AAMP	angio-associated, migratory cell protein	1793	52.14	54.12	52.67	53.88	53.05	52.32	53.03	57.1	58.58	56.85	55.66	58.55	59.62	57.7267	1.08857
RPS23	ribosomal protein S23	3314	55.41	57.41	54.51	49.64	55.82	52.86	54.275	58.49	57.58	58.01	57.17	55.79	59.27	57.7183	1.06344
RAB15	RAB15, member RAS oncogene family	3391	58.68	58.72	59.08	58.51	58.33	58.98	58.7167	56.67	58.13	58.17	57.73	57.43	57.9	57.6717	0.982203
PMF1	polyamine-modulated factor 1	1234	56.94	57.47	53.03	53.63	56.24	52.77	55.0133	56.39	55.17	56.94	57.26	59.67	60.57	57.6667	1.04823
EPRS	glutamyl-prolyl-tRNA synthetase	5015	51.68	50.98	51.43	48.16	51.43	48.87	50.425	57.45	54.92	58.05	59.28	57.48	58.37	57.5917	1.14213
TCEB2	transcription elongation factor B (SIII), polypeptide 2 (18kDa, elongin B)	990	54.69	49.95	50.81	50.51	49.4	52.53	51.315	54.11	55.88	58.39	58.57	58.56	59.94	57.575	1.12199
PRMT5	protein arginine methyltransferase 5	2616	56	53.92	53.39	52.49	55.55	52.44	53.965	55.69	55.45	56.24	57.51	58.47	60.85	57.3683	1.06307
SARNP	SAP domain containing ribonucleoprotein	930	49.39	46.9	47.39	45.06	46.86	47.34	47.1567	57.46	55.78	58.06	56.95	58.92	56.97	57.3567	1.2163
FKBP3	FK506 binding protein 3, 25kDa	1347	51.87	52.07	49.3	45.92	51.55	48.01	49.7867	57.76	56.55	56.58	56.54	56.66	57.65	56.9567	1.14401
LARS	leucyl-tRNA synthetase	4849	54.11	53.06	53.91	50.89	53.87	51.33	52.8617	57.11	55.57	57.75	55.88	57.72	57.56	56.9317	1.07699
BABAM1	BRISC and BRCA1 A complex member 1	1498	50.87	51.48	47.05	49.61	49.41	49.68	49.6833	55.2	57.46	55.71	58.87	55.88	57.89	56.835	1.14394
TCF7L1	transcription factor 7-like 1 (T-cell specific, HMG-box)	2918	48.94	44.79	46.37	46.5	45.62	45.91	46.355	55.95	57.56	55.9	54.76	57.72	59.1	56.8317	1.22601
RBM39	RNA binding motif protein 39	2874	56.26	55.49	53.63	51.22	54.6	50.76	53.66	56.62	54.9	57.44	55.73	56.65	59.52	56.81	1.0587
NGRN	neugrin, neurite outgrowth associated	1349	51.81	48.93	52.68	46.14	47.65	48.98	49.365	55.47	55.54	55.51	57.21	56.18	60.85	56.7933	1.15048
KTN1	kinectin 1 (kinesin receptor)	4857	56.75	54.71	56.52	51.9	54.36	52.07	54.385	56.76	56.33	55.96	57.35	56.58	57.29	56.7117	1.04278
FAM136A	family with sequence similarity 136, member A	1807	56.08	54.16	56	51.62	54.77	53.07	54.2833	57.41	53.37	57.16	57.57	54.66	60	56.695	1.04443
COPB2	coatomer protein complex, subunit beta 2 (beta prime)	3123	53.55	53.13	54.34	50.73	53.25	52.72	52.9533	57.41	55.46	55.98	55.4	57.22	58.32	56.6317	1.06946
PSME3	proteasome (prosome, macropain) activator subunit 3 (PA28 gamma; Ki)	3803	54.89	53.01	55.47	55.21	55.62	52.31	54.4183	58	55.6	57.12	55.01	56.24	57.5	56.5783	1.03969
MRS2	MRS2 magnesium transporter	4473	59.76	61.16	60.03	59.02	62.42	58.08	60.0783	56.9	55.53	57.61	54.78	56.45	57.95	56.5367	0.941049
UBL5	ubiquitin-like 5	531	50.79	52.5	50.24	49.67	50.18	48.41	50.2983	53.76	55.72	56.93	62.84	56.89	52.86	56.5	1.1233
HTATSF1	HIV-1 Tat specific factor 1	3133	52.71	51.29	52.68	46.57	48.3	47.22	49.795	56.55	55.14	55.71	55.83	58.2	57.38	56.4683	1.13402
SUMO3	small ubiquitin-like modifier 3	1921	54.36	52.31	54.42	48.28	51.43	48.93	51.6217	55.73	55.55	58.52	53.71	57.45	57.71	56.445	1.09344
CCNA2	cyclin A2	2798	54.07	54.14	53.25	52.68	54.04	52.22	53.4	55.78	55.42	56.51	53.02	57.81	59.37	56.3183	1.05465
B2M	beta-2-microglobulin	987	68.23	63.37	66.72	65.16	65.69	61.97	65.19	56.33	55.01	57.91	57.47	58.15	53.04	56.3183	0.863911
CHAF1A	chromatin assembly factor 1, subunit A (p150)	3343	53.89	51.2	52.21	51.8	51.47	49.55	51.6867	55.8	55.57	55.23	56.69	55.95	58.39	56.2717	1.08871
CHMP4B	charged multivesicular body protein 4B	1647	54.54	49.28	52.1	49.83	48.39	53.12	51.21	54.93	55.36	57.78	54.11	55.62	59.37	56.195	1.09734
CAV1	caveolin 1, caveolae protein, 22kDa	3658	50.21	54.8	56.31	55.31	61.06	58.37	56.01	54.59	55.94	57.43	56.87	55.75	56.42	56.1667	1.0028
NUDT15	nudix (nucleoside diphosphate linked moiety X)-type motif 15	2022	71.64	71.8	71.21	66.44	73.56	68.48	70.5217	56.52	52.57	57.72	56.3	56.33	57.46	56.15	0.796209
PQBP1	polyglutamine binding protein 1	1295	54.41	56.64	53.39	48.44	51.66	53.72	53.0433	55.67	52.78	57	56.98	55.79	58.46	56.1133	1.05788
PDAP1	PDGFA associated protein 1	2686	50.92	49.23	47.59	45.23	48.13	47.64	48.1233	54.88	55.84	55.72	55.17	57.25	57.24	56.0167	1.16402
SERPINE1	serpin peptidase inhibitor, clade E (nexin, plasminogen activator inhibitor type 1), member 1	3190	57.74	58.14	65.72	68.56	69.15	80.24	66.5917	58.17	52.92	61.39	57.9	53.27	52.42	56.0117	0.841121
HMGN3	high mobility group nucleosomal binding domain 3	1470	56.42	54.7	52.15	48.12	47.29	46.95	50.9383	54.61	56.32	55.87	54.53	56.93	57.8	56.01	1.09956
MAF1	MAF1 homolog (S. cerevisiae)	1775	51.07	47.53	48.61	48.12	48.58	50.81	49.12	54.24	55.81	54.64	54.45	58.32	58.37	55.9717	1.13949
STOML2	stomatin (EPB72)-like 2	1431	49.96	50.97	52.55	50.42	52.75	52.85	51.5833	55.01	55.5	55.35	55.66	56.42	57.83	55.9617	1.08488
LY6E	lymphocyte antigen 6 complex, locus E	1176	60.55	56.13	59.9	62.71	64.66	62.78	61.1217	54.07	55.44	54.54	56.89	56.63	58.1	55.945	0.915306
ACIN1	apoptotic chromatin condensation inducer 1	5143	54.89	53.07	51.88	52.03	52.73	53.52	53.02	54.98	55.58	55.91	55.78	57.05	56	55.8833	1.054
BRK1	BRICK1, SCAR/WAVE actin-nucleating complex subunit	1176	49.56	52.62	50.01	45.79	51.5	51.8	50.2133	56.1	53.3	55	57.41	56.7	56.7	55.8683	1.11262
SNX3	sorting nexin 3	1464	52.39	52.95	49.76	50.46	49.57	50.62	50.9583	54.31	53.21	55.75	55.86	57.65	56.07	55.475	1.08863
NANOG	Nanog homeobox	2098	60.4	64	59.61	59.77	65.61	58.12	61.2517	55.96	52.75	54.85	56.99	55.95	56.23	55.455	0.905363
APELA	apelin receptor early endogenous ligand	2603	30.96	36.38	33.31	35.07	35.58	33.72	34.17	55.15	55.98	54.06	54.77	58.26	53.98	55.3667	1.62033
COL4A1	collagen, type IV, alpha 1	6532	59.91	59.06	60.85	60.53	60.52	59.36	60.0383	55.54	55.17	54.28	57.86	54.93	54.35	55.355	0.921994
RTCB	RNA 2',3'-cyclic phosphate and 5'-OH ligase	2066	53.5	52.78	54.43	51.4	54.54	52.28	53.155	54.84	54.6	55.98	55.23	54.29	56.53	55.245	1.03932
EIF1B	eukaryotic translation initiation factor 1B	1014	49.71	46.05	49.76	42.85	46.84	48.06	47.2117	54.54	54.51	55.1	55.48	54.06	57.77	55.2433	1.17012
IPO7	importin 7	6192	52.59	53.02	54.57	50.53	53.54	51.21	52.5767	56.38	54.62	55.45	54.72	55.09	55.08	55.2233	1.05034
RBM25	RNA binding motif protein 25	4303	55.45	54.1	52.5	51.54	51.07	51.56	52.7033	55.88	54.29	56.22	54.35	56.24	54.32	55.2167	1.04769
C11orf72	chromosome 11 open reading frame 72	2431	69.18	71.02	71.13	74.11	72.06	77.96	72.5767	54.62	55.78	58.07	54.23	55.5	52.75	55.1583	0.760001
EIF4A3	eukaryotic translation initiation factor 4A3	1734	52.39	51.47	49.88	49.92	55.25	49.33	51.3733	52.69	53.91	55.86	58.8	53.07	56.58	55.1517	1.07355
UQCRFS1	ubiquinol-cytochrome c reductase, Rieske iron-sulfur polypeptide 1	1224	50.82	49.68	50.34	45.6	51.58	49.91	49.655	53.86	55.53	55.87	52.77	56.41	56.22	55.11	1.10986
NAP1L4	nucleosome assembly protein 1-like 4	2518	54.57	52.83	51.24	51.13	52.89	50.87	52.255	54.78	53.14	55.58	55.82	54.96	56.22	55.0833	1.05413
AEN	apoptosis enhancing nuclease	3116	51.89	52.56	53.46	51.78	54.69	53.29	52.945	55.2	55.28	54.84	53.7	55.01	56.17	55.0333	1.03944
EMD	emerin	1339	46.89	46.75	45.65	44.77	44.38	43.06	45.25	55.19	54.17	55.15	54.14	55.57	55.82	55.0067	1.21562
SRSF11	serine/arginine-rich splicing factor 11	2792	59.53	56.26	56.55	52.68	53.83	53.73	55.43	55.93	53.24	55.69	53.3	54.61	56.57	54.89	0.990258
TARDBP	TAR DNA binding protein	4217	57.02	55.69	57.08	53.27	57.37	54.49	55.82	55.19	53.31	54.63	53.92	56.45	55.73	54.8717	0.983011
SNRPA	small nuclear ribonucleoprotein polypeptide A	1629	53.17	52.52	48.68	52.05	53.68	53.58	52.28	53.53	54.1	55.64	54.08	54.86	57.01	54.87	1.04954
INPP5F	inositol polyphosphate-5-phosphatase F	5388	54.66	56.1	55.49	54.93	58.86	54.34	55.73	54.84	54.11	55.75	55.16	54.69	53.99	54.7567	0.982535
ATPIF1	ATPase inhibitory factor 1	1925	54.85	47.61	50.37	43.15	42.16	43.64	46.9633	51.14	53.18	57.4	53.27	55.7	57.53	54.7033	1.16481
SLC38A1	solute carrier family 38, member 1	9974	53.94	52.85	54.16	53.7	55.94	54.12	54.1183	55.02	54.56	55.44	54.87	54.72	53.45	54.6767	1.01032
LONP1	lon peptidase 1, mitochondrial	3398	49.51	48.37	48.17	46.72	48.1	48.02	48.1483	54.29	53.55	54.18	56.08	54	55.65	54.625	1.13451
EEF1D	eukaryotic translation elongation factor 1 delta (guanine nucleotide exchange protein)	3160	53.86	52.69	51.19	51.83	51.42	53.09	52.3467	52.44	54.32	54.15	56.62	52.78	57.33	54.6067	1.04317
ANXA6	annexin A6	3115	52.7	52.22	52.84	53.02	52.2	51.12	52.35	54.61	54.09	54.45	54.26	54.89	55.33	54.605	1.04308
TMX2	thioredoxin-related transmembrane protein 2	1715	52.05	50.94	50.43	49.21	50.17	52.61	50.9017	54.85	54.49	54.02	53.37	55.27	54.48	54.4133	1.06899
TOP2B	topoisomerase (DNA) II beta 180kDa	5343	52.93	52.04	51.89	50.35	50.63	47.86	50.95	55.21	52.46	55.48	53.01	55.24	54.72	54.3533	1.0668
MAP1B	microtubule-associated protein 1B	11979	58.19	60.97	63.17	65.35	62.37	66.59	62.7733	55.97	55.02	56.1	53.2	53.4	51.92	54.2683	0.864513
MRPL12	mitochondrial ribosomal protein L12	1015	50.06	47.1	51.6	46.44	50.05	50.37	49.27	54.69	51.91	54.73	55.93	52.71	55.63	54.2667	1.10141
PTTG1	pituitary tumor-transforming 1	1160	54.56	51.19	52.16	48.29	49.43	49.37	50.8333	53.37	53.51	55.26	51.86	54.99	56.59	54.2633	1.06748
MIDN	midnolin	3793	48.91	49.01	49.41	51.45	49.18	51.86	49.97	53.04	54.02	55.12	54.99	53.47	54.64	54.2133	1.08492
OCIAD2	OCIA domain containing 2	825	51.96	52.87	50.73	45.63	50.83	52.72	50.79	52.48	52.13	57.78	54.46	54	54.27	54.1867	1.06688
LYPLA2	lysophospholipase II	1624	51.83	52.8	51.63	57.25	55.81	55.68	54.1667	52.68	54.97	53.83	54.1	53.25	55.97	54.1333	0.999385
STAG2	stromal antigen 2	6609	51.84	50.59	50.24	45.8	49.98	47.47	49.32	54.33	52.32	53.89	52.65	55.04	56.35	54.0967	1.09685
LSM14A	LSM14A, SCD6 homolog A (S. cerevisiae)	3772	51.82	50.1	48.1	48.56	48.93	49.72	49.5383	54.19	53.34	53.84	54.48	55.26	53.46	54.095	1.09198
IGF2BP1	insulin-like growth factor 2 mRNA binding protein 1	8769	47.59	47.99	47.32	47.25	46.15	45.63	46.9883	54.61	54.84	53.19	52.87	54.42	54.57	54.0833	1.15099
SF3A3	splicing factor 3a, subunit 3, 60kDa	2836	52.12	51.54	50.63	51.49	49.13	47.41	50.3867	53.81	53.07	54.82	53.97	53.57	55.26	54.0833	1.07337
DNAJB11	DnaJ (Hsp40) homolog, subfamily B, member 11	1691	54.92	52.57	53.93	51.43	52.67	53.25	53.1283	53.01	53.21	54.03	56.3	53.12	53.51	53.8633	1.01383
PNN	pinin, desmosome associated protein	3606	52.85	53.31	49.99	52.06	49.96	50.16	51.3883	55.37	54.63	54.44	54.23	53.34	51.05	53.8433	1.04777
CNOT1	CCR4-NOT transcription complex, subunit 1	8930	51.27	51.01	52.05	49.71	51.45	51.12	51.1017	54.37	53.23	53.91	53.56	53.68	53.77	53.7533	1.05189
FLII	flightless I homolog (Drosophila)	4467	51.86	50.24	51.51	52.47	51.54	51.11	51.455	53.08	52.43	53.39	55.24	54.41	53.9	53.7417	1.04444
ARL2	ADP-ribosylation factor-like 2	980	53.34	51.34	50.22	51.62	49.53	50.34	51.065	52.37	53.78	52.38	52.31	54.91	56.62	53.7283	1.05216
NHP2L1	NHP2 non-histone chromosome protein 2-like 1 (S. cerevisiae)	1732	51.24	51.42	52.1	50.1	51.03	52.14	51.3383	53	52.22	54.48	53.97	52.76	55.9	53.7217	1.04642
URGCP-MRPS24	URGCP-MRPS24 readthrough	838	49.98	50.73	47.52	48.81	47.52	48.46	48.8367	52.56	54.03	53.11	51.71	53.35	57.17	53.655	1.09866
SMC3	structural maintenance of chromosomes 3	4112	54.86	50.69	53.15	48.05	51.92	46.79	50.91	54.48	53	54.78	52.56	53.14	53.92	53.6467	1.05375
WNK1	WNK lysine deficient protein kinase 1	11946	56.83	54.5	56.33	55.22	53.39	54.77	55.1733	54.12	54.36	53.84	52.32	53.92	53.27	53.6383	0.972179
SLMO2-ATP5E	SLMO2-ATP5E readthrough	1027	47.9	50.26	50.2	46.49	52.69	51.91	49.9083	52.67	53.39	53.48	53.95	54.13	54.19	53.635	1.07467
PMF1-BGLAP	PMF1-BGLAP readthrough	1001	53.72	53.61	50.05	48.41	50.39	46.58	50.46	52.71	51.87	52.29	52.5	55.12	57.03	53.5867	1.06196
PDIA3P1	protein disulfide isomerase family A, member 3 pseudogene 1	2099	48.59	47.44	48.26	44.73	45.36	45.38	46.6267	52.92	51.37	54.77	54.86	52.63	54.23	53.4633	1.14663
EIF6	eukaryotic translation initiation factor 6	1469	51.18	52.46	50.81	50.57	54.73	55.53	52.5467	53.69	50.93	52.31	56.07	54.23	53.15	53.3967	1.01618
TRA2B	transformer 2 beta homolog (Drosophila)	4288	53.87	51.49	51.77	48.92	51.68	48.97	51.1167	53.64	53.47	53.89	52.59	53.33	53.22	53.3567	1.04382
BAX	BCL2-associated X protein	1207	48.85	47.27	44.58	42.42	45.12	42.89	45.1883	53.16	51.32	53.77	56.36	52.3	53.22	53.355	1.18073
NDUFV2	NADH dehydrogenase (ubiquinone) flavoprotein 2, 24kDa	930	47.13	48.55	49.3	44.75	48.65	46.23	47.435	52.86	52.37	54.33	53.63	54.82	51.82	53.305	1.12375
QARS	glutaminyl-tRNA synthetase	2821	50.08	48.54	51.2	50.95	51.48	49.75	50.3333	52.42	52.24	52.12	53.52	55.87	53.2	53.2283	1.05752
TRMT112	tRNA methyltransferase 11-2 homolog (S. cerevisiae)	1394	48.28	48.8	46.61	47.85	48.12	47.34	47.8333	50.26	54.17	53.52	53.42	53.98	53.86	53.2017	1.11223
NSUN2	NOP2/Sun RNA methyltransferase family, member 2	3372	52.87	52.41	52.17	51.32	52.82	50.52	52.0183	52.41	53.7	52.36	55.79	51.65	53.3	53.2017	1.02275
SEC11A	SEC11 homolog A (S. cerevisiae)	1581	46.88	46.68	46.69	40.65	47.28	48.71	46.1483	52.78	52.46	53.51	52.42	53.88	53.82	53.145	1.15161
CSNK1E	casein kinase 1, epsilon	2891	47.63	45.66	45.19	45.89	45.78	45.64	45.965	53.24	52.11	52.98	53.03	53.99	53.35	53.1167	1.15559
SNX5	sorting nexin 5	2542	47.17	45.84	44.95	46.54	45.33	45.16	45.8317	52.12	51.92	52.56	54.36	53.25	54.42	53.105	1.1587
FKBP10	FK506 binding protein 10, 65 kDa	2883	47.55	47.65	47.51	51.96	50.41	51.95	49.505	51.71	53.58	51.97	53.34	53.03	54.89	53.0867	1.07235
TFE3	transcription factor binding to IGHM enhancer 3	3451	51.51	51.52	51.66	54.38	52.59	51.61	52.2117	52.54	53.29	52.2	54.54	51.3	54.55	53.07	1.01644
TRIML2	tripartite motif family-like 2	1300	67.67	67.19	68.3	66.56	67.33	68.93	67.6633	54.55	51.84	54.16	52.01	52.61	52.56	52.955	0.782625
MRPL28	mitochondrial ribosomal protein L28	1140	49.28	47.15	48.21	45.82	47.1	43.45	46.835	52.02	55.63	50.19	54.4	51.91	53.38	52.9217	1.12996
RRP36	ribosomal RNA processing 36 homolog (S. cerevisiae)	1159	48.42	46.18	46.07	46.16	48.54	49.17	47.4233	52.03	50.58	52.77	53.89	53.23	54.71	52.8683	1.11482
COL6A1	collagen, type VI, alpha 1	4225	56.34	56.76	56.9	59.9	56.91	58.06	57.4783	51.6	55.11	51.78	53.77	51.79	52.79	52.8067	0.918723
EPHX1	epoxide hydrolase 1, microsomal (xenobiotic)	2373	57.99	56.27	56.46	56.27	58.05	59.65	57.4483	52.13	51.28	54.65	53.29	53.33	52.04	52.7867	0.918855
PVRL2	poliovirus receptor-related 2 (herpesvirus entry mediator B)	3575	44.13	44.79	44.85	46.44	47.42	48.41	46.0067	51.22	53.65	51.18	54.11	53.21	53.06	52.7383	1.14632
EIF5B	eukaryotic translation initiation factor 5B	4698	52.42	50.04	50.76	48.16	47.2	47.34	49.32	52.01	51.65	54	51.13	52.98	54.46	52.705	1.06863
STRN4	striatin, calmodulin binding protein 4	3210	48	48.09	46.46	45.59	47.28	48.52	47.3233	51.34	52.58	52.58	53.49	52.19	53.79	52.6617	1.11281
RANGAP1	Ran GTPase activating protein 1	4589	48.46	48.17	48.85	50.89	51.67	51.56	49.9333	51.94	53.58	51.23	52.17	52.91	53.32	52.525	1.0519
RNF167	ring finger protein 167	1708	49.15	49.3	50.77	49.01	51.72	48.88	49.805	52.13	51.89	51.63	53.88	52.61	52.96	52.5167	1.05445
UBE2D3	ubiquitin-conjugating enzyme E2D 3	5134	51.44	48.18	47.84	48.42	51.46	48.28	49.27	53.17	51.04	52.65	51.62	52.33	53.45	52.3767	1.06305
PRR13	proline rich 13	1195	49.79	51	49.23	44.61	50.37	46.53	48.5883	51.52	50.51	54.51	52.77	51.37	53.36	52.34	1.07721
NUDT21	nudix (nucleoside diphosphate linked moiety X)-type motif 21	4407	49.71	47.81	47.93	47.22	47.54	44.82	47.505	51.98	51.76	52.16	51.38	53.27	53.15	52.2833	1.10059
SOX4	SRY (sex determining region Y)-box 4	4878	56.89	56.54	54.33	52.98	53.04	54.19	54.6617	51.42	51.7	51.68	52.07	52.32	54.4	52.265	0.956155
CCND1	cyclin D1	4289	45.03	44.79	46.88	44.65	44.8	45.88	45.3383	51.27	52.39	50.71	52.22	51.93	54.59	52.185	1.15101
SPTAN1	spectrin, alpha, non-erythrocytic 1	7907	53.52	53.84	54.77	55.82	54.71	55.88	54.7567	53.22	53.31	51.73	52.32	51.76	50.67	52.1683	0.95273
TFRC	transferrin receptor	5295	50.4	47.89	49.79	45.13	50.46	45.66	48.2217	52.34	50.33	52.14	52.74	53.16	52.09	52.1333	1.08112
SKP1	S-phase kinase-associated protein 1	2699	49.94	53.98	51.56	48.82	52.7	48.82	50.97	51.35	50.12	52.57	53.92	51.63	53.06	52.1083	1.02233
GALNT2	polypeptide N-acetylgalactosaminyltransferase 2	4459	51.07	49.14	50.39	49.5	50.52	50.5	50.1867	50.82	50.13	52.71	53.7	51.57	53.42	52.0583	1.03729
NUSAP1	nucleolar and spindle associated protein 1	2454	49.55	47.53	48.86	47.75	45.29	43.44	47.07	51.27	51.03	52.02	53.85	50.73	53.28	52.03	1.10537
USP5	ubiquitin specific peptidase 5 (isopeptidase T)	3190	45.83	46.94	46.22	45.51	47.28	46.14	46.32	51.81	51.32	52.45	50.81	52.95	52.8	52.0233	1.12313
POLR2E	polymerase (RNA) II (DNA directed) polypeptide E, 25kDa	2866	45.72	43.81	44.83	45.02	43.7	45.55	44.7717	51.23	50.69	50.26	52.38	52.61	54.53	51.95	1.16033
MST4	serine/threonine protein kinase MST4	3336	45.14	44.55	44.35	44.21	45.52	42.61	44.3967	51.04	51.81	51.4	52.31	52.57	52.35	51.9133	1.16931
SMARCB1	SWI/SNF related, matrix associated, actin dependent regulator of chromatin, subfamily b, member 1	1703	45.91	46.33	48.41	42.9	46	43.88	45.5717	51.32	51.82	51.43	52.53	51.82	52.2	51.8533	1.13784
AKR1B1	aldo-keto reductase family 1, member B1 (aldose reductase)	1398	47.45	48.05	48.74	47.27	50.75	48.59	48.475	49.9	53.3	49.5	53.99	51.78	51.86	51.7217	1.06698
PLEKHJ1	pleckstrin homology domain containing, family J member 1	1215	45.03	44.92	44.13	41.32	43.69	41.93	43.5033	50.79	53.64	50.66	53.02	49.99	52.02	51.6867	1.18811
ERGIC3	ERGIC and golgi 3	1366	50.91	49.23	51.69	55.43	55.55	52.92	52.6217	51.41	51.66	51.55	51.8	49.99	53.63	51.6733	0.981978
HAX1	HCLS1 associated protein X-1	1178	42.81	43.25	42.64	42.29	44.74	45.79	43.5867	50.94	52.96	51.4	51.64	49.75	53.28	51.6617	1.18526
CSNK1E	LOC400927-CSNK1E readthrough	2997	46.39	44.4	43.94	44.86	44.51	44.23	44.7217	51.74	50.74	51.66	51.45	52.45	51.92	51.66	1.15514
AKAP12	A kinase (PRKA) anchor protein 12	8791	54.69	52.36	55.62	52.15	53.19	52.98	53.4983	52.48	52.07	51.71	51.21	51.99	50.14	51.6	0.964516
PTPLAD1	protein tyrosine phosphatase-like A domain containing 1	3208	49.86	48.29	50.14	47.38	51.19	47.06	48.9867	52.11	51.11	50.87	51.54	52.12	51.67	51.57	1.05274
RSL24D1	ribosomal L24 domain containing 1	1473	46.48	49.88	47	40.68	50.3	42.91	46.2083	50.51	49.09	53.6	52.81	50.32	53.06	51.565	1.11592
SEC13	SEC13 homolog (S. cerevisiae)	2174	46.77	46.72	46.74	45.56	46.12	46.05	46.3267	51.15	49.1	51.65	50.97	53.33	52.99	51.5317	1.11235
RRBP1	ribosome binding protein 1	3792	46.93	45.3	47.09	45.84	44.81	43.97	45.6567	51.03	52.38	50.73	50.53	52.98	51.52	51.5283	1.1286
MAP2K2	mitogen-activated protein kinase kinase 2	1733	43.45	43.86	43.31	46.03	45.67	45.33	44.6083	49.54	51.67	51.02	52.03	52.94	51.84	51.5067	1.15464
LRRC59	leucine rich repeat containing 59	2915	45.56	46.3	48.44	46.86	48.05	47.27	47.08	51.02	51.61	50.67	51.15	51.57	53.01	51.505	1.09399
USP11	ubiquitin specific peptidase 11	3290	45.28	46.25	47.58	43.55	47.81	44.36	45.805	51.03	51.49	50.58	52.42	51.03	51.63	51.3633	1.12135
PRDM14	PR domain containing 14	2344	41.19	42.01	44.4	40.44	41.91	41.85	41.9667	52.05	53.98	48.75	50.98	50.28	52.12	51.36	1.22383
SSBP1	single-stranded DNA binding protein 1, mitochondrial	1289	51.34	47.37	48.65	48.64	48.78	44.95	48.2883	50.97	50.3	51.46	50.77	52.44	52.11	51.3417	1.06323
TRIP6	thyroid hormone receptor interactor 6	1752	49.78	50.11	48.76	51.19	49.85	50.84	50.0883	51.42	50.95	49.79	50.71	52.28	52.58	51.2883	1.02396
PABPN1	poly(A) binding protein, nuclear 1	3102	50.36	48.74	47.59	48.42	46.02	47.83	48.16	49.08	51.59	51.87	52.02	51.51	51.49	51.26	1.06437
OXA1L	oxidase (cytochrome c) assembly 1-like	1719	50.63	46.55	50.86	51.31	49.32	50.69	49.8933	52.78	49.27	50.89	49.13	53.11	52.31	51.2483	1.02716
ASNA1	arsA arsenite transporter, ATP-binding, homolog 1 (bacterial)	1280	47.95	45.2	46.46	45.42	46.84	45.23	46.1833	51.02	48.87	49.76	53.09	50.98	53.18	51.15	1.10754
WBSCR22	Williams Beuren syndrome chromosome region 22	1290	47.85	46.72	48.93	47.15	48.18	47.22	47.675	48.91	50.14	50.9	51.28	51.24	53.99	51.0767	1.07135
OAT	ornithine aminotransferase	2092	56.42	53.7	57.7	54.23	60.32	53.9	56.045	51.93	51.96	50.73	49.65	50.07	51.95	51.0483	0.910845
DPM1	dolichyl-phosphate mannosyltransferase polypeptide 1, catalytic subunit	1047	45.39	43.05	45.46	39.35	43.19	43.2	43.2733	51.3	49.15	49.5	52.24	49.53	54.34	51.01	1.17879
TOMM20	translocase of outer mitochondrial membrane 20 homolog (yeast)	3385	51.8	51.22	51.76	51.74	54.7	50.2	51.9033	49.71	50	51.48	52.52	50.75	51.42	50.98	0.982211
ATP6AP2	ATPase, H+ transporting, lysosomal accessory protein 2	2036	48.88	48.5	49.25	44.84	49.23	47.39	48.015	50.09	51.23	52.32	51.06	50.48	50.34	50.92	1.0605
SPCS1	signal peptidase complex subunit 1 homolog (S. cerevisiae)	1084	48.57	44.94	46.41	45.09	46.29	43.45	45.7917	49.77	48.18	53.93	47.58	51.59	54.34	50.8983	1.11152
CD276	CD276 molecule	3401	48.08	46.71	47.19	49.58	48.94	48.1	48.1	50.29	50.16	50.54	51.19	51.47	51.53	50.8633	1.05745
BCAT1	branched chain amino-acid transaminase 1, cytosolic	10227	49.26	49.83	50.46	48.29	51.83	48.51	49.6967	50.3	51.52	51.57	50.29	50.86	50.42	50.8267	1.02274
HN1	hematological and neurological expressed 1	3048	48.52	47.18	47.7	46.28	48.6	45.89	47.3617	49.77	50.5	48.58	51.34	51.76	53	50.825	1.07313
PSMD11	proteasome (prosome, macropain) 26S subunit, non-ATPase, 11	4018	49.69	48.36	47.61	46.37	47.87	47.08	47.83	50.72	50.34	50.37	50.64	51.49	51.27	50.805	1.0622
CSE1L	CSE1 chromosome segregation 1-like (yeast)	3627	47.17	47.66	47.33	45.96	48.46	45.83	47.0683	51.27	49.44	51.19	51.37	49.58	51.52	50.7283	1.07776
ACOT7	acyl-CoA thioesterase 7	2389	45.48	45.24	44.43	47.37	46.1	47.46	46.0133	50.33	49.63	51.22	50.71	50.58	51.6	50.6783	1.10138
LRPPRC	leucine-rich pentatricopeptide repeat containing	6619	49.59	49.66	49.77	48.22	49.95	49.45	49.44	51.01	50.31	50.25	50.05	50.54	51.38	50.59	1.02326
DSG2	desmoglein 2	5653	49.37	50.56	49.75	52.07	52.62	49.21	50.5967	51.84	49.68	50.39	51.07	50.74	49.75	50.5783	0.999638
HDAC1	histone deacetylase 1	2091	47	47.64	46.87	44.9	48.42	46.38	46.8683	51.35	49.98	49.85	51.11	50.15	50.43	50.4783	1.07702
CDC34	cell division cycle 34	1445	46.38	43.34	45.97	44.82	46.02	43.28	44.9683	49.73	49.13	48.46	51.48	50.86	53.19	50.475	1.12246
RPSAP58	ribosomal protein SA pseudogene 58	1379	46.99	49.52	49.8	48.86	57.09	52.24	50.75	50.42	50.26	50.35	50.68	50.55	50.43	50.4483	0.994056
WBP5	WW domain binding protein 5	1089	47.17	44.93	39.52	41.09	38.79	40.71	42.035	49.21	46.27	52.74	50.81	51.87	51.53	50.405	1.19912
DYNLL2	dynein, light chain, LC8-type 2	1522	38.95	40.55	41.35	37.12	41.69	40.57	40.0383	51.91	50.05	48.71	49.52	50.45	51.21	50.3083	1.2565
UBE2M	ubiquitin-conjugating enzyme E2M	1524	42.56	40.55	41.2	43.64	43.18	43.55	42.4467	49.18	48.72	48.83	50.24	51.62	52.3	50.1483	1.18144
UBE2N	ubiquitin-conjugating enzyme E2N	2552	48.04	45.59	44.85	46.03	44.81	45.55	45.8117	49.96	48.54	50.3	50.64	49.79	51.43	50.11	1.09383
LAMTOR1	late endosomal/lysosomal adaptor, MAPK and MTOR activator 1	1179	48.62	48.41	50.33	53.53	53.15	49.74	50.63	51.26	50.22	48.22	49.81	50.05	51	50.0933	0.9894
CCNB2	cyclin B2	1549	49.66	46.35	48.06	43.37	47.38	45.97	46.7983	51.11	48.21	51.63	49.54	47.36	52.65	50.0833	1.07019
TPM3	tropomyosin 3	11290	46.15	44.47	45.34	44.24	44	42.14	44.39	49.87	48.84	50.55	49.24	51.01	50.91	50.07	1.12796
GMPS	guanine monphosphate synthase	2456	43.42	41.05	42.51	41.25	42.69	39.31	41.705	51.2	48.31	49.89	48.36	51.4	51.25	50.0683	1.20054
AP2B1	adaptor-related protein complex 2, beta 1 subunit	5763	50.46	52.4	53.69	52.26	55.74	54.57	53.1867	50.17	49.61	50.3	50.56	49.01	50.14	49.965	0.939427
SREBF2	sterol regulatory element binding transcription factor 2	5266	51.77	51.85	53.24	53.51	54.66	54.99	53.3367	49.94	50.19	50.08	48.96	50.61	49.68	49.91	0.935754
HHLA3	HERV-H LTR-associating 3	899	58.92	52.11	46.9	57.35	48.99	57.63	53.65	44.2	52.22	53.31	48.73	51.86	48.58	49.8167	0.928549
HSD17B4	hydroxysteroid (17-beta) dehydrogenase 4	2938	53.08	51.57	50.75	45.65	48.07	44.54	48.9433	50.17	47	49.71	50.85	50.52	50.53	49.7967	1.01744
CASP3	caspase 3, apoptosis-related cysteine peptidase	2673	49.36	54.96	53.95	54.97	59.99	57.26	55.0817	49.01	50.03	51.53	49.58	50.1	48.43	49.78	0.903749
KRT19	keratin 19	1471	44.62	43.68	47.55	43.72	44.36	44.42	44.725	47.97	48.51	49.43	50.97	52.07	49.61	49.76	1.11258
PSMC4	proteasome (prosome, macropain) 26S subunit, ATPase, 4	1914	48.55	47.39	47.33	46.91	50.73	50.19	48.5167	49	49.35	49.01	50.12	48.99	51.88	49.725	1.02491
MYL6B	myosin, light chain 6B, alkali, smooth muscle and non-muscle	1064	46.36	46.12	45.13	43.29	46.08	46.68	45.61	47.5	46.71	47.49	51.78	52.75	51.96	49.6983	1.08964
LAS1L	LAS1-like (S. cerevisiae)	2489	44.98	46.38	45.3	44.67	45.07	45.22	45.27	49.68	49.44	48.33	48.66	49.62	52.31	49.6733	1.09727
SAT1	spermidine/spermine N1-acetyltransferase 1	1065	59.56	63.59	61.87	55.44	66.17	60.41	61.1733	47.65	50.41	49.82	52.5	47.94	49.53	49.6417	0.811492
JUP	junction plakoglobin	3508	43.35	43.67	42.84	43.64	44.27	46.99	44.1267	49.12	49.25	47.68	50.43	50.44	50.63	49.5917	1.12385
GATAD2A	GATA zinc finger domain containing 2A	5672	46.98	46.34	46.18	46.04	45.71	45.5	46.125	48.92	49.52	49.3	48.52	50.37	50.91	49.59	1.07512
GTF2I	general transcription factor IIi	4684	47.03	46.34	46.81	44.3	46.24	44.66	45.8967	51.24	50.54	49.04	47.52	48.82	50.09	49.5417	1.07942
DKC1	dyskeratosis congenita 1, dyskerin	3080	45.72	45.14	46.31	43.41	43.94	42.5	44.5033	49.71	49.04	50.12	49.95	49.64	48.77	49.5383	1.11314
CDV3	CDV3 homolog (mouse)	4520	51.31	48.62	50.09	48.43	48.96	47.39	49.1333	49.1	47.82	49.28	50.28	50.12	49.78	49.3967	1.00536
HLA-A	major histocompatibility complex, class I, A	1611	54.22	51.36	52.81	52.79	55.95	53.55	53.4467	48.41	47.83	50.11	52.37	47.23	50.23	49.3633	0.9236
HLA-C	major histocompatibility complex, class I, C	1586	51.19	48.15	51.44	50.73	52.24	49.19	50.49	47.06	49.94	48.41	51.63	49.13	49.73	49.3167	0.976761
GLRX3	glutaredoxin 3	1600	45.46	44.45	47.87	44.33	48.11	47.85	46.345	47.86	48.26	50.08	51.67	47.5	49.96	49.2217	1.06207
PTPRF	protein tyrosine phosphatase, receptor type, F	7733	41.2	43.21	43.14	44.95	44.62	44.86	43.6633	48.72	48.77	48.11	49.81	50.01	49.23	49.1083	1.1247
TMEM259	transmembrane protein 259	2708	47.3	45.99	45.48	47.41	48.4	48.42	47.1667	48.89	49.63	49.3	49.3	48.71	48.69	49.0867	1.04071
CBX3	chromobox homolog 3	2453	44.01	46.67	44.57	41.87	46.53	45	44.775	49.29	48.33	51.01	49.43	47.35	49.02	49.0717	1.09596
DNMT1	DNA (cytosine-5-)-methyltransferase 1	5400	45.52	45.16	44.13	43.37	43.24	42.96	44.0633	49.1	48.7	48.63	49.54	48.63	49.8	49.0667	1.11355
ATP6V1E1	ATPase, H+ transporting, lysosomal 31kDa, V1 subunit E1	1406	46.99	48.01	50.74	46.73	50.72	46.96	48.3583	49.17	47.41	48.49	50.02	48.06	51.11	49.0433	1.01417
NLGN4X	neuroligin 4, X-linked	6679	57.38	53.23	53.19	54.02	52.79	54.2	54.135	48.81	48.41	49.48	49.35	49.25	48.63	48.9883	0.904929
SNRPD3	small nuclear ribonucleoprotein D3 polypeptide 18kDa	3808	46.56	44.49	42.98	41.23	40.78	41.86	42.9833	47.4	48.82	49.62	48.32	49.3	50.1	48.9267	1.13827
SEC61G	Sec61 gamma subunit	466	40.92	43.36	45.02	45.17	44.74	41.84	43.5083	49.09	48.3	51.84	44.95	48.92	50.34	48.9067	1.12408
GNB2	guanine nucleotide binding protein (G protein), beta polypeptide 2	1664	44.79	45.46	43.9	49.38	49.06	46.38	46.495	49.63	48.24	46.88	48.81	47.85	51.89	48.8833	1.05137
GLUL	glutamate-ammonia ligase	4950	46.21	44.81	46.26	43.99	45.57	43.05	44.9817	48	48.08	48.36	49.71	47.31	51.14	48.7667	1.08415
ARPP19	cAMP-regulated phosphoprotein, 19kDa	5162	44.92	45.65	45.49	44.6	46.51	44.9	45.345	47.58	48.12	49.11	48.01	49.3	49.96	48.68	1.07355
MRPS2	mitochondrial ribosomal protein S2	1511	41.42	44.29	44.26	44.55	45.26	42.99	43.795	48.33	49.08	48.77	46.47	47.8	50.84	48.5483	1.10854
SCRN1	secernin 1	5552	48.15	47.98	48.04	47.15	49.71	47.24	48.045	48.35	48.21	48.43	48.81	48.45	48.88	48.5217	1.00992
UBE2V1	ubiquitin-conjugating enzyme E2 variant 1	4304	44.5	44.07	44.52	44.25	44.31	44.54	44.365	48.1	46.76	48.66	48.73	50.46	48.25	48.4933	1.09305
HMGCR	3-hydroxy-3-methylglutaryl-CoA reductase	4582	50.33	54.24	54.13	52.35	56.38	53.06	53.415	48.84	49.23	47.51	48.21	47.93	49.2	48.4867	0.907735
SNHG16	small nucleolar RNA host gene 16 (non-protein coding)	2538	45.62	50.44	43.99	44.04	47.86	44.54	46.0817	48.72	47.84	47.78	47.54	49.91	49.08	48.4783	1.05201
C11orf84	chromosome 11 open reading frame 84	1961	44.71	42.69	41.13	43.56	41.37	42.99	42.7417	46.35	49.31	48.52	47.83	47.76	51	48.4617	1.13383
SQLE	squalene epoxidase	2989	49.75	50.79	53.61	48.39	51.9	51.03	50.9117	48.22	49.88	46.35	49.02	47.73	49.45	48.4417	0.951485
SF3B5	splicing factor 3b, subunit 5, 10kDa	737	44.26	42.49	41.03	38.01	43.37	44.99	42.3583	50.25	44.73	48.29	48.95	48.72	49.44	48.3967	1.14255
ATP5D	ATP synthase, H+ transporting, mitochondrial F1 complex, delta subunit	996	45.02	42.48	41.21	40.78	45.09	47.8	43.73	44.55	47.42	48.77	50.9	48.98	49.75	48.395	1.10668
GHITM	growth hormone inducible transmembrane protein	2449	47.65	43.83	46.22	44.8	47.4	45	45.8167	48.92	46.1	50	47.27	47.97	50.06	48.3867	1.05609
OLFM2	olfactomedin 2	1861	42.39	41	42.66	47.28	43.98	44.32	43.605	47.54	49.73	47.15	49.38	47.9	48.54	48.3733	1.10935
NOB1	NIN1/RPN12 binding protein 1 homolog (S. cerevisiae)	1775	47.43	44.25	44.5	44.98	43.31	43.97	44.74	47.04	48.2	47.75	47.66	48.02	51.49	48.36	1.08091
EI24	etoposide induced 2.4	2286	44.96	45.94	46.05	45.43	48.88	43.95	45.8683	48.35	45.79	48.75	48.77	48.37	49.56	48.265	1.05225
ARPC4	actin related protein 2/3 complex, subunit 4, 20kDa	2081	44.52	44.89	44.23	41.85	45.73	41.91	43.855	47.79	48.71	48.1	46.77	46.47	51.66	48.25	1.10022
TIMM13	translocase of inner mitochondrial membrane 13 homolog (yeast)	1995	44.31	44.01	42.67	43.5	43.71	42.28	43.4133	45.79	48.63	47.52	48.53	48.46	50.38	48.2183	1.11068
FDFT1	farnesyl-diphosphate farnesyltransferase 1	4387	53.44	52.44	54.87	53.64	55.69	53.26	53.89	48.19	48.04	47.54	49.04	47.61	48.89	48.2183	0.894755
NDUFA12	NADH dehydrogenase (ubiquinone) 1 alpha subcomplex, 12	583	48.14	46.84	40.92	43.46	44.75	44.15	44.71	48.07	48.11	49.7	46.12	47.92	49.21	48.1883	1.0778
HNRNPUL2-BSCL2	HNRNPUL2-BSCL2 readthrough	4014	45.94	44.46	43.94	42.87	41.99	43.11	43.7183	48.24	47.3	48.38	47.05	49.32	48.72	48.1683	1.10179
SUPT6H	suppressor of Ty 6 homolog (S. cerevisiae)	5877	46.22	45.67	44.97	46.76	43.51	46.03	45.5267	48.31	47.1	48.27	47.27	48.67	49.23	48.1417	1.05744
TNFRSF12A	tumor necrosis factor receptor superfamily, member 12A	1032	48.03	51.08	49.43	48.89	56.21	54.49	51.355	46.54	51.12	47.93	49.32	46.84	46.61	48.06	0.935839
COX7A2L	cytochrome c oxidase subunit VIIa polypeptide 2 like	1114	41.47	42.97	41.52	41.3	43.07	41.08	41.9017	46.33	47.01	46.27	51.56	48.29	48.6	48.01	1.14578
LSM12	LSM12 homolog (S. cerevisiae)	2484	45.05	42.81	44.58	43.79	42.96	44.15	43.89	48.38	47.71	46.62	48.11	46.92	50.1	47.9733	1.09304
DDX42	DEAD (Asp-Glu-Ala-Asp) box helicase 42	4011	46.3	43.78	44.52	43.43	41.84	44.12	43.9983	47.54	47.47	47.97	47.63	48.09	48.44	47.8567	1.08769
NPTN	neuroplastin	2454	39.84	39.8	40.46	40.78	43.02	42.18	41.0133	48.35	47.42	47.95	48.61	47.3	47.43	47.8433	1.16653
GPS1	G protein pathway suppressor 1	2359	44.79	45.5	45.58	43.48	47.79	45.73	45.4783	48.45	48.56	44.92	48.47	48.27	48.11	47.7967	1.05098
BOD1	biorientation of chromosomes in cell division 1	1934	42.58	41.68	40.91	39.03	39.65	40.41	40.71	46.7	47.6	47.46	48.02	46.78	50.11	47.7783	1.17363
MIR4688	microRNA 4688	83	43.85	47.1	55.9	46.62	45.3	68.43	51.2	50.12	44.93	46.62	48.55	55.42	40.36	47.6667	0.93099
C14orf2	chromosome 14 open reading frame 2	921	48.65	41.09	44.29	36.24	39.72	38.65	41.44	46.22	44.89	51.83	45.47	48.54	48.93	47.6467	1.14977
SLC39A14	solute carrier family 39 (zinc transporter), member 14	5300	45.68	45.87	46.14	48.03	48.92	46.85	46.915	47.82	48.53	46.58	48.68	47.1	47.1	47.635	1.01535
TFG	TRK-fused gene	2114	44.08	41.56	44.77	43.43	42.07	43.2	43.185	48.04	45.86	47.1	47.91	48.48	48.39	47.63	1.10293
GART	phosphoribosylglycinamide formyltransferase, phosphoribosylglycinamide synthetase, phosphoribosylaminoimidazole synthetase	4426	43.02	42.06	42.61	43.02	42.4	41.41	42.42	48.67	45.74	47.93	47.39	46.93	48.99	47.6083	1.12231
SSBP3	single stranded DNA binding protein 3	3254	41.1	40.33	42.51	38.49	39.49	38.92	40.14	47.81	47.25	47.62	45.75	47.93	49.22	47.5967	1.18577
SLC20A1	solute carrier family 20 (phosphate transporter), member 1	3377	41.58	41.71	40.71	39.58	41.95	40.59	41.02	46.41	46.22	47.4	48.55	47.21	49.59	47.5633	1.15952
TEAD2	TEA domain family member 2	2328	44.2	42.67	44.16	44.11	42.25	43.7	43.515	48.2	46.5	47.3	46.45	47.86	48.96	47.545	1.09261
RAB1A	RAB1A, member RAS oncogene family	2643	43.03	40.08	42.66	39.75	42.13	40.45	41.35	47.85	46.42	48.54	47.16	46.33	48.91	47.535	1.14958
MYC	v-myc avian myelocytomatosis viral oncogene homolog	2366	48.6	49.12	49.61	47.35	48.77	49.9	48.8917	48	49.1	47.16	45.39	46.23	49.01	47.4817	0.971161
AURKB	aurora kinase B	1300	47.53	45.63	46.93	49.67	46.53	47.3	47.265	48.35	47.84	46.14	44.5	48.4	49.3	47.4217	1.00331
RRAS2	related RAS viral (r-ras) oncogene homolog 2	2752	45.45	46.14	43.9	45.5	46.18	44	45.195	47.2	46.48	48.12	46.71	47.24	48.65	47.4	1.04879
MYADM	myeloid-associated differentiation marker	4191	47.67	47.99	50.76	53.26	51.17	53.33	50.6967	46.96	45.91	47.71	49.65	47.89	46.12	47.3733	0.934447
GNAI2	guanine nucleotide binding protein (G protein), alpha inhibiting activity polypeptide 2	3293	42.76	39.6	42.08	41.61	42.06	41.45	41.5933	47.18	46.62	47.43	45.05	48.89	49.06	47.3717	1.13892
PES1	pescadillo ribosomal biogenesis factor 1	2871	44.85	43.77	43.23	46.5	44.54	44.01	44.4833	47.39	46.85	47.38	47.02	47.48	48	47.3533	1.06452
MYCN	v-myc avian myelocytomatosis viral oncogene neuroblastoma derived homolog	2605	46.18	43.65	43.11	44.36	42.27	43.45	43.8367	46.19	47.11	46.36	47.84	46.7	49.69	47.315	1.07935
POLR2G	polymerase (RNA) II (DNA directed) polypeptide G	837	43.54	42.77	42.41	42.12	41.45	42.35	42.44	43.9	45.72	45.92	53.79	46.71	47.82	47.31	1.11475
ATP6V1F	ATPase, H+ transporting, lysosomal 14kDa, V1 subunit F	817	42.86	42.85	41.89	42.39	43.05	42.49	42.5883	44.65	47.94	47.31	48.55	47.34	47.79	47.2633	1.10977
SHISA5	shisa family member 5	3486	41.53	41.18	43.93	46.44	45.18	47.23	44.2483	45.89	47.56	47.12	48.46	47	47.33	47.2267	1.06731
TTLL12	tubulin tyrosine ligase-like family, member 12	3383	42.79	41.32	42.16	40.5	39.7	41.64	41.3517	46.68	47.42	45.92	48.38	46.7	48.18	47.2133	1.14175
WDR43	WD repeat domain 43	3501	46.86	44.04	43.03	41.92	43.33	42.57	43.625	47.94	45.86	46.34	47.19	47.16	48.64	47.1883	1.08168
PIM1	pim-1 oncogene	2709	46.61	47.65	45.75	45	48.49	45.97	46.5783	46.22	47.85	46.59	47.19	47.36	47.83	47.1733	1.01277
PSMA1	proteasome (prosome, macropain) subunit, alpha type, 1	2057	47.01	44.34	44.91	42.03	47.86	43.83	44.9967	45.97	45.65	46.85	49.26	46.68	48.62	47.1717	1.04834
NOP2	NOP2 nucleolar protein	2981	43.7	44.68	45.17	46.55	46.51	45.13	45.29	46.81	47.45	46.71	46.87	46.97	47.87	47.1133	1.04026
MRPL11	mitochondrial ribosomal protein L11	1686	43.97	41.35	41.08	40.44	39.57	39.34	40.9583	47.53	47.9	45.94	46.88	46.35	47.98	47.0967	1.14987
TPD52L2	tumor protein D52-like 2	2428	42.39	44.48	44.51	45.97	45.25	45.71	44.7183	47.81	46.46	46.33	46.79	47.77	47.37	47.0883	1.053
CORO1C	coronin, actin binding protein, 1C	4268	44.78	45.5	46.68	45.85	49.29	47.38	46.58	47.15	46.45	48.1	47.42	46.83	46.49	47.0733	1.01059
PDCD5	programmed cell death 5	604	47.18	46.35	44.38	41.58	41.57	45.14	44.3667	46.78	47.58	48.94	46.02	45.74	47.35	47.0683	1.06089
CCAR2	cell cycle and apoptosis regulator 2	3991	43.9	43.28	44.07	42.84	43.18	42.98	43.375	46.21	47.36	45.05	48.53	47.23	47.81	47.0317	1.0843
ZFAS1	ZNFX1 antisense RNA 1	1028	43.18	44.64	44.5	41.02	44.69	44.15	43.6967	47.08	46.64	47.51	45.98	45.87	49.06	47.0233	1.07613
HCFC1	host cell factor C1 (VP16-accessory protein)	8426	48.76	47.95	48.68	50.21	46.42	49.57	48.5983	46.99	48.87	46.63	45.91	46.29	47.38	47.0117	0.967351
TRAM1	translocation associated membrane protein 1	3099	46.89	45.69	44.93	43.91	45.39	41.16	44.6617	46.4	46.21	49.12	45.8	47.23	47.15	46.985	1.05202
CDK16	cyclin-dependent kinase 16	3983	42.32	43.94	44.07	43.76	43.58	45.22	43.815	46.67	47.2	47.46	47.22	45.72	47.59	46.9767	1.07216
ATP2A2	ATPase, Ca++ transporting, cardiac muscle, slow twitch 2	8314	45.54	45.61	46.21	46.58	48.22	47.89	46.675	47.69	46.43	46.95	46.91	46.46	47.05	46.915	1.00514
ACTR2	ARP2 actin-related protein 2 homolog (yeast)	3937	43.74	45.82	45.15	42.95	45.19	42.06	44.1517	47.62	47.01	46.61	46.33	45.94	47.77	46.88	1.06179
LITAF	lipopolysaccharide-induced TNF factor	2797	45.15	46.1	46.48	42.55	48.29	46.58	45.8583	47.5	45.48	47.06	44.15	47.28	49.42	46.815	1.02086
STARD7	StAR-related lipid transfer (START) domain containing 7	3383	42.49	43.9	43.06	42.19	43.14	41.34	42.6867	45.89	46.92	46.71	47.06	46.58	47.68	46.8067	1.09652
LSM2	LSM2 homolog, U6 small nuclear RNA associated (S. cerevisiae)	880	42.57	40.25	37.85	41.97	40.69	45.37	41.45	46	43.98	46.48	46.73	49.71	47.9	46.8	1.12907
KDM5B	lysine (K)-specific demethylase 5B	6383	45.58	44.7	44.74	43.08	45.24	42.53	44.3117	46.89	45.61	46.49	46.56	46.79	48.45	46.7983	1.05612
AMD1	adenosylmethionine decarboxylase 1	3618	43.17	43	43.35	39.26	43.08	40.13	41.9983	46.17	46.33	46.95	46.25	46.68	47.96	46.7233	1.1125
DRAP1	DR1-associated protein 1 (negative cofactor 2 alpha)	1005	41.95	39.87	38.42	38.74	38.46	38.88	39.3867	44.51	44.86	45.28	48.24	49.76	47.54	46.6983	1.18564
PHF5A	PHD finger protein 5A	1065	40.56	42.07	44.38	41.8	44.32	42.55	42.6133	48.1	47.08	47.64	43.74	44.96	48.17	46.615	1.09391
GRHPR	glyoxylate reductase/hydroxypyruvate reductase	1235	38.87	40.54	40.35	36.57	38.05	38.2	38.7633	45.67	44.44	44.63	48.02	47.41	49.29	46.5767	1.20157
RDH11	retinol dehydrogenase 11 (all-trans/9-cis/11-cis)	2567	48.85	46.36	48.31	46.56	47.74	45.47	47.215	46.71	45.03	47.72	47.07	45.55	47.18	46.5433	0.985774
NCKAP1	NCK-associated protein 1	5015	47.35	47.5	47.17	47.48	50.16	47.91	47.9283	46.85	46.3	46.91	45.9	45.86	47.18	46.5	0.970199
ZC3H15	zinc finger CCCH-type containing 15	2133	44.96	43.43	43.45	37.81	44.5	40.28	42.405	45.58	45.63	47.12	47.09	46.38	47.11	46.485	1.09622
UBE2A	ubiquitin-conjugating enzyme E2A	1878	46.5	46.6	45.43	42.68	45.57	45.23	45.335	45.51	47.1	47.76	45.39	45.39	47.4	46.425	1.02404
SYNCRIP	synaptotagmin binding, cytoplasmic RNA interacting protein	8334	44.29	42.38	43.46	38.66	40.65	39.22	41.4433	46.79	44.94	46.86	45.43	47.03	47.39	46.4067	1.11976
KLHDC3	kelch domain containing 3	2019	42.03	39.7	42.42	38.65	41.78	39.25	40.6383	46.47	46.21	46.88	45.73	46.95	46.16	46.4	1.14178
MSH2	mutS homolog 2	3209	49.98	49.77	49.2	47.56	49.39	44.7	48.4333	46.79	45.62	45.82	46.79	45.75	47.37	46.3567	0.957123
PRRC2B	proline-rich coiled-coil 2B	11059	43.92	44.95	45.69	46.08	45.11	45.94	45.2817	47	47.01	45.54	46.77	46.27	45.46	46.3417	1.02341
SUPT5H	suppressor of Ty 5 homolog (S. cerevisiae)	3868	44.5	43.94	43.27	41.8	43.5	45.19	43.7	45.29	44.69	46.38	48.7	46.18	46.79	46.3383	1.06037
RRM2	ribonucleotide reductase M2	3434	39	38.01	38.64	37.92	38.71	36.02	38.05	46.06	44.52	45.92	46.42	47.01	48.04	46.3283	1.21756
QPRT	quinolinate phosphoribosyltransferase	1554	44.67	44.09	45.83	45.37	47.36	45.16	45.4133	45.83	46.53	45.62	44.92	48.11	46.86	46.3117	1.01978
WDR6	WD repeat domain 6	4259	44.7	44.46	45.06	45.63	45.12	44.89	44.9767	46.83	46.02	46.67	45.28	45.84	47	46.2733	1.02883
AURKAIP1	aurora kinase A interacting protein 1	1147	42.44	43.05	39.18	42.24	42.13	42.36	41.9	42.64	48.34	45.53	49.07	45.03	46.95	46.26	1.10406
GNG5	guanine nucleotide binding protein (G protein), gamma 5	806	44.37	42.55	41.09	38.53	42.23	44.1	42.145	43.99	47.05	46.25	47.75	44.36	48.11	46.2517	1.09744
ALDH18A1	aldehyde dehydrogenase 18 family, member A1	3463	45.37	44.76	45.67	45.03	45.6	46.43	45.4767	46.02	45.45	46.08	47.36	45.8	46.59	46.2167	1.01627
PFDN6	prefoldin subunit 6	733	43.79	37.63	40.12	38.4	37.05	38.47	39.2433	44.95	47.4	46.01	45.33	46.35	47.25	46.215	1.17765
RAB5C	RAB5C, member RAS oncogene family	2031	43.09	40.34	41.11	40.2	40.08	42.89	41.285	45.53	44.91	46.49	47.46	45.21	47.2	46.1333	1.11744
2017-09-09	septin 9	6575	42.05	41.71	41.94	40.93	40.18	42.53	41.5567	45.5	45.82	44.81	46.13	46.66	47.88	46.1333	1.11013
PTP4A2	protein tyrosine phosphatase type IVA, member 2	3929	42.34	41.14	41.91	39.79	41.43	39.25	40.9767	46.69	44.62	46.95	46.53	45.87	45.84	46.0833	1.12462
STMN1	stathmin 1	3602	44.22	42.48	42.25	40.78	40.84	41.84	42.0683	46.12	44.51	46.89	46.01	45.28	47.45	46.0433	1.09449
UBXN1	UBX domain protein 1	1353	44.34	40.4	39.1	37.56	39.2	40.57	40.195	44.91	45.37	46.01	44.66	46.85	48.38	46.03	1.14517
RSL1D1	ribosomal L1 domain containing 1	5137	44.34	42.4	41.05	40.49	40.1	39.89	41.3783	45.58	45.04	46.07	45.88	45.89	47.57	46.005	1.11181
TIMM17B	translocase of inner mitochondrial membrane 17 homolog B (yeast)	1100	38.98	40.24	40.46	45.29	42.53	42.66	41.6933	45.1	44.94	46.26	45.38	45.31	48.88	45.9783	1.10277
PDLIM7	PDZ and LIM domain 7 (enigma)	2078	37.57	38.06	39.46	38.92	39.27	41.46	39.1233	44.42	46.9	44.43	49.23	44.93	45.93	45.9733	1.17509
PRKDC	protein kinase, DNA-activated, catalytic polypeptide	13509	48.01	48.8	49.84	47.28	48.21	47.62	48.2933	46.72	47.44	45.54	45.28	45.13	45.66	45.9617	0.951719
MTA1	metastasis associated 1	2840	40.15	40.09	40.18	39.62	39.58	40.41	40.005	45.46	44.63	45.35	45.94	46.19	48.09	45.9433	1.14844
SPTBN1	spectrin, beta, non-erythrocytic 1	13024	50.39	47.14	47.96	45.37	45.83	46.93	47.27	45.51	45.83	46.02	46.57	46.66	45.06	45.9417	0.971899
TNPO3	transportin 3	4412	39.95	40.86	41.58	40.39	41.96	38.39	40.5217	45.93	45.63	46.21	44.77	47.04	45.89	45.9117	1.13302
SEC61B	Sec61 beta subunit	562	40.76	41.17	39.16	39.64	40.83	39.53	40.1817	44.14	46.44	44.03	49.28	46.9	44.62	45.9017	1.14235
SLC2A14	solute carrier family 2 (facilitated glucose transporter), member 14	4543	51.22	49.85	52.93	51.62	56.79	52.27	52.4467	47.29	44.93	45.84	46.05	45.12	45.84	45.845	0.874126
CLPTM1	cleft lip and palate associated transmembrane protein 1	2841	43.61	41.9	43.37	44.74	44.79	46.61	44.17	45.95	45.18	44.95	46.62	46.22	46.02	45.8233	1.03743
XBP1	X-box binding protein 1	1820	44.36	45.17	48.29	46.8	50.89	49.52	47.505	47.42	46.9	45.53	46.34	42.97	45.56	45.7867	0.963828
POP7	processing of precursor 7, ribonuclease P/MRP subunit (S. cerevisiae)	932	41	40.4	38.53	39.45	38.45	38.17	39.3333	45.94	42	45.87	45.8	44.93	49.6	45.69	1.16161
RARS	arginyl-tRNA synthetase	2138	44.07	46.66	45.22	43.94	47.84	42.86	45.0983	45.38	45.44	46.17	44.74	46.17	46.19	45.6817	1.01293
TOMM5	translocase of outer mitochondrial membrane 5 homolog (yeast)	905	40.77	39.34	37.8	36.38	38.8	38.25	38.5567	43.65	44.55	46.71	46.46	46.45	46.08	45.65	1.18397
GSPT1	G1 to S phase transition 1	7774	43.64	41.62	41.67	41.6	41.05	39.13	41.4517	44.78	45.14	46.02	45.89	46.24	45.51	45.5967	1.1
HELLS	helicase, lymphoid-specific	3346	50.29	48.92	47.59	44.85	43.96	43.93	46.59	45.85	44.1	46.27	46.07	45.8	45.49	45.5967	0.978679
ATP5F1	ATP synthase, H+ transporting, mitochondrial Fo complex, subunit B1	2101	42.31	43.49	42.81	41.64	42.47	39.72	42.0733	44.8	44.34	46.01	45.04	47.12	45.93	45.54	1.0824
SF3A2	splicing factor 3a, subunit 2, 66kDa	1650	40.21	42.35	41.59	42.5	43.4	46.1	42.6917	45.01	45.58	44.81	45.76	44.98	46.92	45.51	1.06602
BRD2	bromodomain containing 2	5355	44.9	42.82	42.11	42.26	41.52	43.36	42.8283	44.95	44.5	45.2	45.38	45.32	47.64	45.4983	1.06234
C7orf50	chromosome 7 open reading frame 50	1293	40.61	39.14	38.65	37.08	40.5	36.38	38.7267	44.75	45.6	45.22	44.64	45.48	47.3	45.4983	1.17486
ETF1	eukaryotic translation termination factor 1	4140	41.02	40.88	40.62	41.3	42.29	40.42	41.0883	45.23	43.51	45.95	46.72	45.2	46.19	45.4667	1.10656
TRA2A	transformer 2 alpha homolog (Drosophila)	2234	47.17	43.18	45.22	43.28	43.23	42.2	44.0467	45.42	44.41	44.81	45.64	46.96	45.45	45.4483	1.03182
RNF44	ring finger protein 44	4153	47.29	44.29	46.89	48.74	46.66	47.62	46.915	45.56	46.4	44.56	44.91	45.14	46	45.4283	0.968311
CYBA	cytochrome b-245, alpha polypeptide	723	41.52	43.87	42.6	43.36	44.17	46.5	43.67	43	46	44.28	46.8	47.23	45.21	45.42	1.04007
UBE2I	ubiquitin-conjugating enzyme E2I	3384	43.4	40.71	39.45	39.63	40.52	39.44	40.525	45.28	43.08	45.12	46.14	46.22	46.31	45.3583	1.11927
DENR	density-regulated protein	3061	48.67	48.66	48.53	45.45	49.44	48.19	48.1567	45.83	43.97	45.45	44.63	45.33	46.83	45.34	0.94151
RHEB	Ras homolog enriched in brain	2075	42.97	41.56	41.74	37.78	38.91	38.94	40.3167	45.82	45.07	45.01	43.25	45.78	47.03	45.3267	1.12427
MAGED2	melanoma antigen family D, 2	2457	42.76	42.56	42.33	40.1	44.98	43.63	42.7267	45.24	44.93	42.65	47.54	44.77	46.78	45.3183	1.06066
LINC00657	long intergenic non-protein coding RNA 657	5343	43.1	41.45	43.01	41.02	41.5	39.56	41.6067	45.39	44.24	46.82	45.16	44.95	45.22	45.2967	1.08869
IPO4	importin 4	3600	40.81	40.6	42.45	40.28	40.86	40.54	40.9233	44.94	44.08	43.95	46.41	45.15	46.96	45.2483	1.10569
ATAD3B	ATPase family, AAA domain containing 3B	2433	42.07	41.03	40.27	41.13	40.16	38.69	40.5583	44.23	45.18	44.84	45.34	45.3	46.56	45.2417	1.11547
S100A4	S100 calcium binding protein A4	564	38.2	27.96	31.7	27.81	27.58	28.36	30.2683	39.34	41.77	44.45	48.93	43.49	53.4	45.23	1.4943
DPYSL2	dihydropyrimidinase-like 2	5237	43.67	44.99	43.32	42.66	43.35	42.57	43.4267	44.8	44.98	45.45	44.22	45.44	46.14	45.1717	1.04018
SHC1	SHC (Src homology 2 domain containing) transforming protein 1	3717	41.11	43.56	42.74	42.94	45.59	43.01	43.1583	45.64	44.97	44.93	44.82	44.48	46	45.14	1.04592
MT1X	metallothionein 1X	404	55.56	50.14	48.19	50.66	47.67	45.59	49.635	45.27	44.33	43.46	44.13	42.97	50.59	45.125	0.909137
SLC39A7	solute carrier family 39 (zinc transporter), member 7	2454	42.87	41.11	42.3	39.86	42.3	40.24	41.4467	45.28	45.64	43.44	44.81	46.03	45.36	45.0933	1.08798
LTA4H	leukotriene A4 hydrolase	2446	43.79	41.48	41.36	40.31	41.1	40.6	41.44	42.65	43.57	46	46.48	45.24	46.21	45.025	1.08651
FNBP1L	formin binding protein 1-like	5517	42.86	41.29	41.76	41.76	39.84	38.04	40.925	44.76	43.85	44.74	45.67	46.08	44.89	44.9983	1.09953
MRPS15	mitochondrial ribosomal protein S15	965	42.86	40.99	40.24	41.82	41	44.32	41.8717	42.16	43.53	44.75	47.33	46.16	45.66	44.9317	1.07308
AUP1	ancient ubiquitous protein 1	1603	46.2	45.93	46.08	45.17	48.54	46.88	46.4667	45.24	44.56	45.52	45.04	44.87	44.29	44.92	0.966714
TXLNG	taxilin gamma	4396	44.87	42.75	42.9	40.3	41.86	40.65	42.2217	45.27	43.49	45.27	43.98	45.42	45.8	44.8717	1.06276
CKAP5	cytoskeleton associated protein 5	6714	44.16	44.43	45.62	43.79	44.93	43.47	44.4	44.98	44.94	44.23	44.16	44.62	45.51	44.74	1.00766
PPP4C	protein phosphatase 4, catalytic subunit	1331	38.82	39.33	41.79	38.79	39.12	39.64	39.5817	43.64	42.74	46.56	44.61	44.96	45.64	44.6917	1.1291
CDK2AP1	cyclin-dependent kinase 2 associated protein 1	1780	41.09	36.62	40.75	37.36	38.97	40.34	39.1883	42.1	45.36	44.11	44.76	45.61	45.67	44.6017	1.13814
RAI14	retinoic acid induced 14	5856	42.28	40.98	41.29	41.07	41.78	38.58	40.9967	44.03	44.1	44.89	43.84	45.17	44.87	44.4833	1.08505
ZNF146	zinc finger protein 146	3856	43.42	42.06	42.89	40.57	42.7	42.45	42.3483	44.97	43.59	44.67	43.51	44.98	45.07	44.465	1.04998
CHMP2A	charged multivesicular body protein 2A	1036	44.34	39.95	36.67	37.51	36.61	35.6	38.4467	42.74	43.63	42.64	46.11	46.16	45.44	44.4533	1.15623
PSMA2	proteasome (prosome, macropain) subunit, alpha type, 2	1466	40.08	43.21	41.63	38.73	46	39.22	41.4783	44.07	44.34	44.35	44.87	44.54	44.48	44.4417	1.07144
NAE1	NEDD8 activating enzyme E1 subunit 1	1920	39.5	38.94	38.45	36.91	38.02	36.95	38.1283	44.38	43.67	45.21	44.54	44.53	44.09	44.4033	1.16458
SEC11C	SEC11 homolog C (S. cerevisiae)	781	43.63	41.75	41.31	39.51	42.93	39.3	41.405	45.09	43.39	44.44	43.72	47.78	41.69	44.3517	1.07117
SNRPD1	small nuclear ribonucleoprotein D1 polypeptide 16kDa	1600	42.59	39.93	40.96	38.2	39.68	37.19	39.7583	43.54	45.13	44.5	42.58	44.75	45.59	44.3483	1.11545
RAP1B	RAP1B, member of RAS oncogene family	2152	39.29	39.02	38.37	34.37	38.32	35.6	37.495	44.04	42.63	45.37	44.34	44.02	45.65	44.3417	1.1826
EIF5AL1	eukaryotic translation initiation factor 5A-like 1	3836	40.85	40.79	41.16	41.45	41.1	41.89	41.2067	44.27	43	44.72	44.21	45.45	44.29	44.3233	1.07564
MT1E	metallothionein 1E	507	78.16	74.45	77.17	76.41	78.67	71.81	76.1117	41.08	40.76	44.81	47.35	45.79	45.99	44.2967	0.581996
ARPC1B	actin related protein 2/3 complex, subunit 1B, 41kDa	1531	38.03	39.18	37.76	39.58	39.86	42.38	39.465	42.88	41.71	44.5	46.82	43.99	45.83	44.2883	1.12222
KIAA0020	KIAA0020	2219	42.92	40.41	43.06	40.37	43.06	40.98	41.8	44.78	42.91	45.14	43.72	44.65	44.53	44.2883	1.05953
NDUFB8	NADH dehydrogenase (ubiquinone) 1 beta subcomplex, 8, 19kDa	951	43.55	41.6	41.35	42.57	43.39	43.99	42.7417	42.64	43.65	43.12	46.78	44.51	45.03	44.2883	1.03619
MIR1825	microRNA 1825	53	44.15	44.9	43.2	34.71	42.26	33.2	40.4033	41.32	37.16	45.66	41.5	47.73	52.26	44.2717	1.09574
TOP2A	topoisomerase (DNA) II alpha 170kDa	5753	45.19	45.04	44.67	40.42	44.18	41.46	43.4933	44.31	43.38	45.4	44.19	43	45.27	44.2583	1.01759
QRICH1	glutamine-rich 1	3315	42.06	39.37	42.93	40.31	40.95	38.91	40.755	44.33	43.52	43.84	43.22	45.7	44.65	44.21	1.08477
AGPAT1	1-acylglycerol-3-phosphate O-acyltransferase 1	2368	40.35	39.81	39.67	43.7	42.38	42.85	41.46	43.05	43.56	44.34	43.39	45.27	45.29	44.15	1.06488
ILK	integrin-linked kinase	2186	41.91	41.88	43.19	44.6	45.1	45.83	43.7517	44.1	42.45	44.21	44.81	44.71	44.5	44.13	1.00865
SMARCE1	SWI/SNF related, matrix associated, actin dependent regulator of chromatin, subfamily e, member 1	2417	43.97	41.12	42.06	40.25	38.92	37.9	40.7033	43.29	42.96	44.62	44.74	44.58	44.5	44.115	1.08382
STC2	stanniocalcin 2	5343	35.39	37.73	37.47	37.5	38.2	36.56	37.1417	43.24	45.71	43.32	44.9	43.27	44.13	44.095	1.18721
ARIH2	ariadne RBR E3 ubiquitin protein ligase 2	4062	42.22	40.75	40.99	41.67	41.35	38.62	40.9333	43.94	44.91	43.09	43.09	44.73	44.76	44.0867	1.07704
USP10	ubiquitin specific peptidase 10	3499	40.66	39.08	41.47	40.23	41.69	39.29	40.4033	45.13	43.2	43.56	43.88	43.74	44.97	44.08	1.091
SCNN1A	sodium channel, non-voltage-gated 1 alpha subunit	3822	43.82	44	45.11	47.35	44.46	46.19	45.155	44.26	44.43	43.09	44.8	43.92	43.91	44.0683	0.975935
MED14	mediator complex subunit 14	6768	38.56	38.98	39.85	40.06	39.44	39.36	39.375	44.34	43.72	43.42	42.21	45.5	44.65	43.9733	1.11678
SRSF4	serine/arginine-rich splicing factor 4	2530	42.45	41.59	41.37	39.35	40.03	38.56	40.5583	43.21	42.16	43.49	44	44.54	46.05	43.9083	1.0826
GPI	glucose-6-phosphate isomerase	4474	39.68	40.64	40	37.74	39.68	38.37	39.3517	43.12	43.7	42.49	42.91	45.9	45.25	43.895	1.11545
VPS4A	vacuolar protein sorting 4 homolog A (S. cerevisiae)	2176	40.84	40.71	39.42	38.25	38.89	37.91	39.3367	44	43.94	42.67	43.69	44.12	44.9	43.8867	1.11567
NRD1	nardilysin (N-arginine dibasic convertase)	4082	40.34	40.72	42.01	40.92	42.91	39.45	41.0583	44.14	42.71	44.47	44.71	44.2	42.98	43.8683	1.06844
UPP1	uridine phosphorylase 1	2107	51.68	55.73	55.37	58.27	62.27	63.39	57.785	44.2	44.05	46.8	43.55	41.51	42.92	43.8383	0.758646
PSPC1	paraspeckle component 1	2015	45.53	43.86	42.55	38.74	37.91	41.02	41.6017	42.76	42.54	44.04	43.18	44.85	45.58	43.825	1.05344
PSMD13	proteasome (prosome, macropain) 26S subunit, non-ATPase, 13	1842	42.43	41.8	42.32	39.58	43.99	39.56	41.6133	43.83	42.13	43	45.67	43.24	45.03	43.8167	1.05295
MIR6892	microRNA 6892	115	43.13	42.69	42.26	45.73	52	40.26	44.345	48.95	43.3	41.65	38	47.39	43.56	43.8083	0.987898
NDUFV1	NADH dehydrogenase (ubiquinone) flavoprotein 1, 51kDa	1631	41.29	39.25	41.03	40.14	39.8	39.41	40.1533	43.89	42.8	44.26	43.18	44.09	44.62	43.8067	1.09098
SDC2	syndecan 2	3485	41.29	41.86	42.64	44	44.89	42.92	42.9333	42.51	42.96	44.28	44.51	43.87	44.51	43.7733	1.01957
FAM46B	family with sequence similarity 46, member B	2374	39.92	41.71	42.99	40.09	41.37	39.66	40.9567	43.44	44.57	43.23	44.36	42.66	44.32	43.7633	1.06853
ACP1	acid phosphatase 1, soluble	1882	39.7	37.48	40.38	37.33	41.08	39.02	39.165	43.54	42.21	44.82	43.08	44.22	44.47	43.7233	1.11639
TTC1	tetratricopeptide repeat domain 1	1482	41.86	40.97	39.95	38.6	40.9	39.23	40.2517	43.54	42.28	44.21	42.48	44.58	45.24	43.7217	1.08621
API5	apoptosis inhibitor 5	3768	42.59	40.71	41.01	39.74	41.62	40.37	41.0067	44.38	43.63	43.32	43.09	44.66	43.15	43.705	1.0658
ELOVL5	ELOVL fatty acid elongase 5	3483	42.84	41.94	41.96	39.48	41.38	39.17	41.1283	43.15	42.35	43.89	43.89	43.94	44.93	43.6917	1.06233
OSBPL9	oxysterol binding protein-like 9	4258	42.11	43.49	43.72	43.71	45.73	44.3	43.8433	43.6	43.49	44.56	41.78	44.22	44.49	43.69	0.996503
EPB41L2	erythrocyte membrane protein band 4.1-like 2	4617	43.84	41.59	43.1	39.89	38.15	39.71	41.0467	43.86	42.58	43.24	44	43.05	44.74	43.5783	1.06168
SDF4	stromal cell derived factor 4	2138	43.33	40.2	39.49	41.35	41.47	40.87	41.1183	42.15	43.23	42.97	46.34	42.06	44.72	43.5783	1.05983
CCAR1	cell division cycle and apoptosis regulator 1	4759	42.63	41.35	41.77	39.75	40.34	39.64	40.9133	44.33	42.59	44.5	43.14	43.2	43.51	43.545	1.06432
CLDN7	claudin 7	2044	41.01	42.64	44.05	43.77	44.59	46.04	43.6833	42.26	44.62	42.87	44.67	44.51	42.18	43.5183	0.996223
TMEM230	transmembrane protein 230	1795	40.27	40.8	40.26	40.27	42.04	40.45	40.6817	43.28	43.15	43.63	43.47	43.24	44.02	43.465	1.06842
PPP5C	protein phosphatase 5, catalytic subunit	2232	40.88	39.73	40.38	39.31	40.56	38.99	39.975	43.55	40.72	43.23	43.86	43.98	45.41	43.4583	1.08714
FLOT1	flotillin 1	1830	41.62	39.74	40.72	38.79	38.62	39.98	39.9117	42.93	41.98	43.45	43.45	43.37	45.26	43.4067	1.08757
SMARCD1	SWI/SNF related, matrix associated, actin dependent regulator of chromatin, subfamily d, member 1	3429	40.64	41.31	40.11	40.35	42.49	41.03	40.9883	43.99	43.47	42.63	43.73	42.3	44.32	43.4067	1.059
CCND2	cyclin D2	6522	47.14	49.35	47.53	47.57	49.19	47.03	47.9683	43.39	43.79	43.04	44.41	42.74	43.05	43.4033	0.904833
POR	P450 (cytochrome) oxidoreductase	2499	41.16	39.63	41.03	42.28	40.58	42.28	41.16	41.84	42.78	42.48	44.88	43.27	45	43.375	1.05381
BUB1B	BUB1 mitotic checkpoint serine/threonine kinase B	3742	42.31	41.96	44.36	39.27	42.64	39.68	41.7033	43.78	43.35	43.29	43.17	43.11	43.51	43.3683	1.03992
PCNP	PEST proteolytic signal containing nuclear protein	2239	41.57	42.2	38.87	36.52	40.7	39.35	39.8683	44.09	42.09	43.69	42.52	43.38	44.31	43.3467	1.08725
CECR2	cat eye syndrome chromosome region, candidate 2	10203	43.71	43.29	43.18	43	41.49	40.84	42.585	44.01	42.79	42.75	41.99	43.87	44.08	43.2483	1.01558
EIF4EBP2	eukaryotic translation initiation factor 4E binding protein 2	7531	41.42	40.59	40.29	39.17	39.59	38.85	39.985	42.6	43.19	43.12	42.62	43.61	44.2	43.2233	1.08099
EMC10	ER membrane protein complex subunit 10	2211	41.18	40.59	39.88	42.39	40.32	42.08	41.0733	42.61	43.52	43.17	43.51	44.21	42.26	43.2133	1.0521
CUTA	cutA divalent cation tolerance homolog (E. coli)	1199	41.49	43.08	39.21	42.57	40.19	38.61	40.8583	43.01	40.6	44.32	46.18	41.63	43.41	43.1917	1.05711
CDH3	cadherin 3, type 1, P-cadherin (placental)	4276	41.76	39.97	42	43.07	41.28	41.55	41.605	43.02	42.6	43.09	42.92	43.81	43.69	43.1883	1.03806
FUBP3	far upstream element (FUSE) binding protein 3	3157	40.77	38.6	39.19	37.78	40.29	38.53	39.1933	42.14	41.68	43.55	44.53	43.78	42.97	43.1083	1.09989
OTUB1	OTU deubiquitinase, ubiquitin aldehyde binding 1	2294	40.71	39.64	40.48	40.88	40.64	44.5	41.1417	41.95	42.03	42.81	43.96	43.65	44.06	43.0767	1.04703
NPM3	nucleophosmin/nucleoplasmin 3	877	35.62	36.08	36.39	34.12	37.33	38.98	36.42	43.91	41.01	42.61	43.77	42.2	44.96	43.0767	1.18278
TSR2	TSR2, 20S rRNA accumulation, homolog (S. cerevisiae)	1325	42.05	41.16	41.56	38.74	38.87	41.09	40.5783	43.33	41.77	42.51	43.04	43.79	44.02	43.0767	1.06157
IER2	immediate early response 2	2046	45.6	47.04	45.88	48.59	45.43	47.82	46.7267	41.64	42.74	41.66	44.47	42.67	45.08	43.0433	0.921173
MIR6880	microRNA 6880	62	41.29	40.16	38.38	44.67	32.41	36.45	38.8933	36.12	45.96	41.12	44.19	45.48	45	42.9783	1.10503
PROSER1	proline and serine rich 1	5169	44.18	41.62	41.82	41.27	40.65	41.78	41.8867	42.59	42.82	43.47	41.87	43.9	43.09	42.9567	1.02555
COA4	cytochrome c oxidase assembly factor 4 homolog (S. cerevisiae)	816	37.15	35.62	37.53	38.33	38.45	38.57	37.6083	43.32	41.26	40.91	43.97	44.64	43.46	42.9267	1.14141
PLCB3	phospholipase C, beta 3 (phosphatidylinositol-specific)	5728	36.37	35.79	34.81	34.81	34.95	35.08	35.3017	42.28	42.97	41.5	44.31	42.91	43.43	42.9	1.21524
MIR5047	microRNA 5047	100	37.79	32.7	32.4	41	40.19	39.5	37.2633	42	42.2	46.7	43	48.7	34.79	42.8983	1.15122
SF3B3	splicing factor 3b, subunit 3, 130kDa	9720	40.14	39.93	40.7	38.78	40.44	40.11	40.0167	44.15	41.8	42.91	42.51	42.44	43.55	42.8933	1.07189
PWP1	PWP1 homolog (S. cerevisiae)	1853	43.54	43.39	40.79	38.61	44.51	43.3	42.3567	42.97	41.64	42.61	42.47	44.27	43.36	42.8867	1.01251
GTF3C1	general transcription factor IIIC, polypeptide 1, alpha 220kDa	7107	42.44	42.66	43.14	42.24	43.02	40.49	42.3317	43.57	42.49	42.08	42.76	42.98	43.34	42.87	1.01272
ZC3H7B	zinc finger CCCH-type containing 7B	5928	40.29	39.95	40.57	40.95	39.96	40.59	40.385	42.76	43.08	42.27	42.57	42.85	43.41	42.8233	1.06038
PSMD6	proteasome (prosome, macropain) 26S subunit, non-ATPase, 6	1841	41.54	41.35	40.83	37.53	40.21	40.86	40.3867	41.64	41.32	43.32	44.67	43.48	42.41	42.8067	1.05992
RNASEK-C17orf49	RNASEK-C17orf49 readthrough	1909	39.2	37.27	39.78	38.95	38.98	39.5	38.9467	41.01	41.8	43.45	44.1	42.84	43.46	42.7767	1.09834
C11orf48	chromosome 11 open reading frame 48	1320	40.78	36.97	37.7	38	36.03	36.9	37.73	41.73	44.34	43.48	41.74	41.87	43.48	42.7733	1.13367
MEST	mesoderm specific transcript	3008	40.1	39.33	40.86	41.44	43.84	40.12	40.9483	41.97	41.89	43.86	42.65	41.95	44.14	42.7433	1.04384
DRG1	developmentally regulated GTP binding protein 1	1450	40.48	42.46	40.03	38.41	40.22	42.96	40.76	42.05	40.75	43.2	42.65	43.04	44.76	42.7417	1.04862
MRPS9	mitochondrial ribosomal protein S9	1458	37.01	39.62	38.6	34.12	36.28	36.03	36.9433	42.88	41.28	42.07	43.75	42.68	43.59	42.7083	1.15605
ANP32B	acidic (leucine-rich) nuclear phosphoprotein 32 family, member B	1616	35.5	35.1	33.34	30.76	33.03	34.92	33.775	42.52	41.69	41.78	43.24	43.13	43.88	42.7067	1.26445
FGFR1	fibroblast growth factor receptor 1	6303	38.87	37.7	37.67	38.94	38.62	39.67	38.5783	42.24	43.86	41.32	42.24	43.72	42.67	42.675	1.10619
CNPY2	canopy FGF signaling regulator 2	1598	41.48	37.49	40.42	42.75	41.02	44.59	41.2917	40.94	41.47	43.39	44.79	43.02	42.35	42.66	1.03314
RFWD3	ring finger and WD repeat domain 3	4952	42.01	41.61	42.27	40.92	41.43	40.22	41.41	42.55	42.23	42.06	43.19	43.19	42.56	42.63	1.02946
TRAPPC2L	trafficking protein particle complex 2-like	629	38.01	36.7	37.58	33.72	34.37	39.71	36.6817	39.74	44.67	41.87	45.11	38.72	45.43	42.59	1.16107
TIMM44	translocase of inner mitochondrial membrane 44 homolog (yeast)	2000	38.24	36.71	38.21	36.45	35.96	35.44	36.835	41.27	43.96	42.3	43.1	41.15	43.76	42.59	1.15624
KIAA0368	KIAA0368	7391	48.97	48.2	47.81	46.43	46.65	47.04	47.5167	42.49	42.66	42.99	42.21	42.54	42.54	42.5717	0.895931
TMEM258	transmembrane protein 258	411	36.42	33.13	32.33	34.62	38.24	33.55	34.715	41.45	42.55	41.28	43.38	41.92	44.76	42.5567	1.22589
UBE2L3	ubiquitin-conjugating enzyme E2L 3	3232	40.04	38.12	38.71	37.33	38.17	38.14	38.4183	42.58	42.15	42.59	41.5	42.84	43.63	42.5483	1.1075
EHMT2	euchromatic histone-lysine N-methyltransferase 2	4204	40.15	39.5	39.91	39.66	39.3	40.14	39.7767	41.93	42.41	42.82	41.77	42.24	43.83	42.5	1.06847
EPHB4	EPH receptor B4	4351	43.01	42.03	42.76	43.06	43.4	41.43	42.615	41.86	42.36	42.13	43.11	42.28	43.2	42.49	0.997067
SMARCA5	SWI/SNF related, matrix associated, actin dependent regulator of chromatin, subfamily a, member 5	7926	40.71	39.08	39.83	36.6	37.34	37.56	38.52	42.15	41.96	42.7	41.65	42.51	43.89	42.4767	1.10272
FGF2	fibroblast growth factor 2 (basic)	6774	36.84	39.87	39.51	39.24	42.19	39.42	39.5117	42.74	42.73	42.22	42.89	42.22	41.95	42.4583	1.07458
MRPS6	mitochondrial ribosomal protein S6	990	39.07	38.48	39.34	37.89	43.71	35.98	39.0783	41.79	41.83	42.6	44.49	42.17	41.81	42.4483	1.08624
VDAC3	voltage-dependent anion channel 3	1540	37.64	38.5	38.17	35.93	42.66	37.82	38.4533	41.8	42.89	42.68	43.95	40.19	42.99	42.4167	1.10307
ELOF1	elongation factor 1 homolog (S. cerevisiae)	1019	39.38	37.21	36.35	38.11	36.11	37.55	37.4517	40.35	42.25	44.01	41.93	43.21	42.62	42.395	1.13199
KNOP1	lysine-rich nucleolar protein 1	1950	39.68	36.57	36.52	34.64	35.13	38.72	36.8767	41.68	42.26	41.35	42.93	43.64	42.2	42.3433	1.14824
KIF22	kinesin family member 22	2423	38.43	38.95	38.88	36.66	38.29	36.4	37.935	41.18	41.25	42.33	42.78	43.39	42.89	42.3033	1.11515
BEX2	brain expressed X-linked 2	1176	37.69	37.21	35.94	34.78	32.69	31.42	34.955	41.59	40.34	43.51	42.64	41.53	44.1	42.285	1.2097
DNAJC11	DnaJ (Hsp40) homolog, subfamily C, member 11	3293	39.21	39.23	39.85	38.38	37.61	38.05	38.7217	41.94	42.2	41.42	42.69	41.47	43.53	42.2083	1.09004
ASNS	asparagine synthetase (glutamine-hydrolyzing)	2526	34.69	34.55	36.92	38.32	38.47	36	36.4917	41.24	42.43	42.86	42.46	39.72	44.51	42.2033	1.15652
AIMP2	aminoacyl tRNA synthetase complex-interacting multifunctional protein 2	1219	39.68	37.89	38.72	38.24	39.66	39.42	38.935	42.22	41.87	40.42	40.41	43.6	44.65	42.195	1.08373
GCN1L1	GCN1 general control of amino-acid synthesis 1-like 1 (yeast)	8668	40.56	41.04	41.57	42.43	41.85	41.1	41.425	41.78	42.83	41.6	43.31	41.68	41.92	42.1867	1.01839
NREP	neuronal regeneration related protein	3408	36.27	34.12	32.9	31.78	32.69	32.28	33.34	41.87	40.03	42.23	41.43	43.39	44.14	42.1817	1.2652
CCDC58	coiled-coil domain containing 58	718	37.78	37.61	35.27	31.07	34.13	33.95	34.9683	43.06	40.26	42.95	40.13	42.72	43.5	42.1033	1.20404
MRPL9	mitochondrial ribosomal protein L9	1292	38.94	38.79	37.22	35.06	36.6	40.71	37.8867	42.93	39.4	42.16	43.88	42.63	41.52	42.0867	1.11086
MAD2L1	MAD2 mitotic arrest deficient-like 1 (yeast)	1436	41.71	41.49	43.05	39.65	42.55	41.02	41.5783	41.34	41.1	42.6	41.37	43.71	42.22	42.0567	1.0115
SMARCA1	SWI/SNF related, matrix associated, actin dependent regulator of chromatin, subfamily a, member 1	4108	39.49	38.3	39.81	37.87	38.46	36.46	38.3983	43.04	41.57	42.57	41.7	42.07	41.16	42.0183	1.09427
DHCR7	7-dehydrocholesterol reductase	2665	43.35	45.45	44.49	44.87	47.02	47.92	45.5167	42.18	42.69	41.45	40.76	41.92	42.75	41.9583	0.921824
PRCC	papillary renal cell carcinoma (translocation-associated)	2123	40.91	38.1	38.39	38.11	39.06	37.15	38.62	41.2	41.13	41.73	40.1	43.79	43.57	41.92	1.08545
SF3A1	splicing factor 3a, subunit 1, 120kDa	5120	39.52	37.37	37.64	39.87	36.87	37.98	38.2083	41.32	40.91	40.66	42.69	42.83	43.06	41.9117	1.09692
PET100	PET100 homolog (S. cerevisiae)	339	41.85	36.81	35.39	30.38	33.92	32.56	35.1517	40.14	40.35	44.95	44.6	39.73	41.68	41.9083	1.19221
FAM32A	family with sequence similarity 32, member A	1449	39.32	35.69	36.78	34.76	35.83	38.77	36.8583	39.85	41.32	43.8	41.49	42.95	42	41.9017	1.13683
SEC31A	SEC31 homolog A (S. cerevisiae)	4259	41.88	41.02	42.64	41.41	43.32	42.25	42.0867	41.59	41.34	42.55	40.68	41.68	43.44	41.88	0.995089
PPIH	peptidylprolyl isomerase H (cyclophilin H)	800	38.76	35.62	36.37	36.79	36.7	35.38	36.6033	40.98	38.42	44.23	40.77	44.17	42.38	41.825	1.14266
F11R	F11 receptor	4830	39.14	41.51	40.61	41.62	44.93	41.7	41.585	41.91	40.77	41.97	41.85	42.78	41.48	41.7933	1.00501
SNORD58B	small nucleolar RNA, C/D box 58B	66	35.9	36.51	36.51	37.57	38.18	38.03	37.1167	36.66	45.9	39.54	35.45	49.24	43.93	41.7867	1.12582
MIR3656	microRNA 3656	69	31.15	31.59	35.5	26.66	37.97	37.53	33.4	39.13	34.34	41.44	38.26	42.17	54.92	41.71	1.2488
GPRC5B	G protein-coupled receptor, class C, group 5, member B	2845	34.66	33.46	34.17	31.6	32.89	33.23	33.335	41.35	41.44	40.51	42.5	42.39	42.01	41.7	1.25094
GPS2	G protein pathway suppressor 2	1157	38.57	36.17	36.42	37.97	37.16	38.66	37.4917	40.12	41.71	43.28	39.8	41.64	43.64	41.6983	1.1122
PRDX3	peroxiredoxin 3	1623	36.25	40.54	38.78	36.68	43.65	40.91	39.4683	45.14	39.78	40.49	42.5	39.03	43.25	41.6983	1.0565
HSBP1	heat shock factor binding protein 1	1989	42.12	41.99	41.32	38.99	41.46	39.56	40.9067	41.05	40.34	41.26	43.49	41.96	41.85	41.6583	1.01838
GPM6B	glycoprotein M6B	4071	44.82	43.04	43.74	43.58	45.46	43.56	44.0333	42.04	40.57	41.46	42.11	40.98	42.69	41.6417	0.945685
EXOSC10	exosome component 10	2807	42.37	40.52	41.3	41.49	39.02	42.49	41.1983	40.75	42.16	41.51	40.43	41.39	43.4	41.6067	1.00991
RCOR2	REST corepressor 2	2604	33.18	34.57	34.61	33.57	31.46	30.28	32.945	40.94	41.04	40.31	40.37	42.57	44.15	41.5633	1.2616
EID1	EP300 interacting inhibitor of differentiation 1	2091	37.06	36.27	34.58	30.6	34.78	31.99	34.2133	41.17	39.55	41.78	41.67	42.43	42.63	41.5383	1.2141
GNL2	guanine nucleotide binding protein-like 2 (nucleolar)	2402	41.69	41.14	42.61	39.11	39.2	39.52	40.545	40.66	40.1	41.96	41.49	42.56	42.2	41.495	1.02343
ESYT1	extended synaptotagmin-like protein 1	4277	38.16	39.56	38.68	39.58	40.91	41.5	39.7317	41.35	40.83	40.98	42.66	41.55	41.33	41.45	1.04325
CIRBP	cold inducible RNA binding protein	1397	37.43	37.65	35.36	34.25	36.44	29.93	35.1767	40.63	40.93	39.97	43.03	41.99	42.11	41.4433	1.17815
ATP5J	ATP synthase, H+ transporting, mitochondrial Fo complex, subunit F6	1296	39.17	36.5	37.07	34.87	36.31	37.53	36.9083	38.2	40.91	43.14	42.15	42.24	41.89	41.4217	1.12228
SMG5	SMG5 nonsense mediated mRNA decay factor	4563	37.83	38.16	39.35	37	39.8	38.45	38.4317	41.27	40.93	39.92	43.35	40.8	42.23	41.4167	1.07767
SPAG7	sperm associated antigen 7	1025	36	35.54	35.22	31.94	31.99	32.52	33.8683	40.72	41.36	41.28	41.09	42.62	41.35	41.4033	1.22248
CAPN1	calpain 1, (mu/I) large subunit	3397	37.16	36.47	36.31	37.04	36.46	37.6	36.84	40.59	40.15	42.13	41.57	41.33	42.65	41.4033	1.12387
RRS1	RRS1 ribosome biogenesis regulator homolog (S. cerevisiae)	1706	36.62	36.84	34.86	33.02	35.02	34.29	35.1083	40.92	41.13	39.62	40.07	44.15	42.47	41.3933	1.17902
GLYR1	glyoxylate reductase 1 homolog (Arabidopsis)	3732	38.91	39.26	38.52	37.54	38.23	36.03	38.0817	40.91	42.12	40.53	40.78	41.81	41.99	41.3567	1.086
VPS25	vacuolar protein sorting 25 homolog (S. cerevisiae)	1102	43.23	42.45	41.38	40.19	41.13	42.51	41.815	43.07	39.11	41.53	41.2	40.95	42.05	41.3183	0.988122
COX6C	cytochrome c oxidase subunit VIc	921	41.46	40.61	39.91	35.23	39.77	38.57	39.2583	40.39	40.65	41.55	40.9	40.95	43.12	41.26	1.05099
ANP32A	acidic (leucine-rich) nuclear phosphoprotein 32 family, member A	2466	36.91	33.16	34.12	32.14	31.9	33.96	33.6983	40.13	40.42	40.53	41.91	41.99	42.31	41.215	1.22306
NUCB1	nucleobindin 1	2579	40.4	38.49	40.19	38.47	40.01	41.02	39.7633	40.82	41.22	40.79	40.63	42.12	41.69	41.2117	1.03642
MIR1181	microRNA 1181	81	33.45	30	40.24	35.06	31.48	34.69	34.1533	36.29	37.65	43.33	36.79	50	43.2	41.21	1.20662
CCDC47	coiled-coil domain containing 47	3419	40.09	38.45	39.54	35.03	38.51	37.54	38.1933	41.02	40.25	40.7	43.33	40.14	41.8	41.2067	1.0789
GET4	golgi to ER traffic protein 4 homolog (S. cerevisiae)	2088	38.69	37.99	39.34	35.56	36.43	37.44	37.575	40.63	40.01	41.43	39.91	41.18	43.99	41.1917	1.09625
MAEA	macrophage erythroblast attacher	2189	38.13	36.22	37.53	35.04	36.29	35.57	36.4633	40.53	40.8	40.78	39.02	43.61	42.22	41.16	1.12881
CDCA7L	cell division cycle associated 7-like	2962	36.93	36.17	34.17	34.18	33.61	32.69	34.625	40.68	39.91	41.43	41.11	41.06	42.44	41.105	1.18715
NAA50	N(alpha)-acetyltransferase 50, NatE catalytic subunit	6134	37.61	37.7	37.32	37.24	38.21	36.46	37.4233	40.98	39.86	41.44	41.01	41.55	41.76	41.1	1.09825
PABPC3	poly(A) binding protein, cytoplasmic 3	2429	34.38	37.42	37.33	37.06	40.32	34.76	36.8783	41.76	40.65	41	40.94	40.72	41.47	41.09	1.1142
PUM1	pumilio RNA-binding family member 1	5385	42.51	40.96	40.54	38.94	39.42	39.17	40.2567	41.79	40.29	41.36	39.44	41.46	42.13	41.0783	1.02041
GTPBP4	GTP binding protein 4	2517	38.31	39.46	37.68	37.2	37.52	36.67	37.8067	41.2	40.1	40.43	41.39	41.98	41	41.0167	1.08491
RNF10	ring finger protein 10	3847	35.97	37.37	36.95	35.43	38.76	36.89	36.895	40.85	41.55	39.91	40.98	40.89	41.89	41.0117	1.11158
NOL11	nucleolar protein 11	2454	39.55	37.55	37.43	36.48	37.42	36.06	37.415	41.4	41.49	41.98	40.63	40.25	40.32	41.0117	1.09613
UQCR10	ubiquinol-cytochrome c reductase, complex III subunit X	975	35.54	34.5	34.33	32.48	32.73	36.3	34.3133	38.92	41.68	40.14	40.3	40.64	44.3	40.9967	1.19477
GTF2F1	general transcription factor IIF, polypeptide 1, 74kDa	2551	39.22	37.8	37.16	35.32	37.07	38.23	37.4667	40.15	41.14	39.96	41.88	41.58	41.24	40.9917	1.09408
RBPJ	recombination signal binding protein for immunoglobulin kappa J region	6278	39.59	39.03	38.59	37.44	37.3	36.34	38.0483	41.11	39.15	41.38	40.72	41.51	41.91	40.9633	1.07661
SERF2	small EDRK-rich factor 2	3925	36.88	34.33	35.49	34.04	33.92	34.18	34.8067	40.12	40.54	41.42	40.81	40.96	41.89	40.9567	1.17669
DDX23	DEAD (Asp-Glu-Ala-Asp) box polypeptide 23	3267	36.36	36.86	35.94	33.84	36.05	32.91	35.3267	40.8	40.38	41.23	41.13	41.31	40.8	40.9417	1.15895
SLC7A1	solute carrier family 7 (cationic amino acid transporter, y+ system), member 1	7343	37.35	37.29	40.32	39.65	41.58	40.88	39.5117	40.96	41.32	40.93	40.62	41.48	40.33	40.94	1.03615
MGEA5	meningioma expressed antigen 5 (hyaluronidase)	5202	38.08	38.53	38.05	35.44	37.39	35.88	37.2283	40.97	40.68	41.42	41.21	40.22	41.11	40.935	1.09957
NIFK	nucleolar protein interacting with the FHA domain of MKI67	1738	44.86	41.69	41.6	41.24	41.86	38.78	41.6717	40.48	40.23	41.01	40.67	42.47	40.49	40.8917	0.981282
SRP72	signal recognition particle 72kDa	3876	40.25	36.66	37.21	37.44	36.67	36.18	37.4017	40.63	38.92	41.42	40.4	42.35	41.55	40.8783	1.09295
MRPS26	mitochondrial ribosomal protein S26	1039	39.26	36.13	37.56	32.81	37.49	36.25	36.5833	40.91	40.61	39.9	41.05	39.73	42.23	40.7383	1.11358
FKBP2	FK506 binding protein 2, 13kDa	935	38.32	37.16	35.87	36.67	32.58	33.66	35.71	38.88	41.09	41.7	40.43	40.5	41.65	40.7083	1.13997
RPS19BP1	ribosomal protein S19 binding protein 1	927	37.69	36.62	36.59	31.38	36.24	36.09	35.7683	39.13	41.68	38.89	42.25	41.45	40.85	40.7083	1.13811
ANKRD11	ankyrin repeat domain 11	9381	38.38	38.55	38.81	39.03	36.89	39.07	38.455	40.89	42.34	39.99	40.4	40.08	40.35	40.675	1.05773
IWS1	IWS1 homolog (S. cerevisiae)	3000	38.56	36.92	37.15	36.73	34.86	35.17	36.565	40.43	39.65	40.45	39.36	41.82	42.26	40.6617	1.11204
PPP6R3	protein phosphatase 6, regulatory subunit 3	5228	39.34	38.53	39.29	39.36	39.54	37.28	38.89	41.22	39.52	41.07	39.72	41.3	41.03	40.6433	1.04508
COL4A2	collagen, type IV, alpha 2	6263	41.22	42.33	42.32	41.98	41.1	43.38	42.055	39.84	41.42	39.5	41.34	40.67	40.97	40.6233	0.965957
DDX46	DEAD (Asp-Glu-Ala-Asp) box polypeptide 46	5679	37.08	37.05	35.64	33.55	34.35	31.6	34.8783	40.45	39.32	41.3	40.28	41.42	40.76	40.5883	1.16371
DDX27	DEAD (Asp-Glu-Ala-Asp) box polypeptide 27	2695	39.72	36.33	38.8	36.73	37.61	35.92	37.5183	39.98	39.72	40.54	38.85	41.21	42.99	40.5483	1.08076
GOLM1	golgi membrane protein 1	3263	38.34	34.66	34.98	35.7	34.46	33.37	35.2517	39.56	38.45	42.22	42.23	40.57	40.1	40.5217	1.1495
EPN1	epsin 1	3263	37.62	36.42	38.25	37.57	37.19	39.14	37.6983	40.83	41.33	38.47	41.61	40.18	40.52	40.49	1.07405
UBE2Z	ubiquitin-conjugating enzyme E2Z	3126	40.79	38.77	39.41	39	39.57	40.26	39.6333	40.58	38.91	40.47	41.42	40.86	40.34	40.43	1.0201
NR2F6	nuclear receptor subfamily 2, group F, member 6	1804	36.79	35.68	36.61	39.64	37.97	37.08	37.295	38.55	41.99	38.59	41.75	39.81	41.82	40.4183	1.08375
PTOV1	prostate tumor overexpressed 1	1884	40.2	38.27	38.7	39.02	39.66	39.5	39.225	40.63	39.68	39.73	40.19	40.52	41.73	40.4133	1.0303
DNMT3A	DNA (cytosine-5-)-methyltransferase 3 alpha	5664	35.43	35.07	34.89	34.41	34.4	34.15	34.725	40.27	39.49	40.61	40.63	40.47	40.6	40.345	1.16184
OCIAD1	OCIA domain containing 1	2332	39.75	36.24	37.5	38.28	38.84	37.04	37.9417	39.82	39.03	41.89	39.55	40.46	41.13	40.3133	1.06251
GGCT	gamma-glutamylcyclotransferase	1326	38.11	39.39	37.59	36.54	38.74	37.53	37.9833	39.1	40.58	41.68	40.81	38.95	40.64	40.2933	1.06082
PFDN2	prefoldin subunit 2	642	38.75	37.49	37.02	35.74	33.48	33.06	35.9233	39.47	38.86	41.71	38.92	40.95	41.74	40.275	1.12114
HMGCS1	3-hydroxy-3-methylglutaryl-CoA synthase 1 (soluble)	5450	46.98	47.49	48.82	46.83	49.26	48.1	47.9133	40.66	39.35	40.18	40.57	40.66	40.07	40.2483	0.840024
RBPMS	RNA binding protein with multiple splicing	3444	40.27	40.6	42.56	43.2	42.69	41.61	41.8217	40.36	40.34	39.58	39.93	40.13	41.07	40.235	0.962061
LINC01108	long intergenic non-protein coding RNA 1108	3697	46.41	51.52	49.81	57.53	51.65	54.22	51.8567	41.46	41.93	40.14	40.65	40	37.08	40.21	0.775407
LCP1	lymphocyte cytosolic protein 1 (L-plastin)	3790	39.75	41.87	43.85	42.82	45.67	44.33	43.0483	40.39	39.26	41.1	40.91	39.82	39.64	40.1867	0.933524
SNRPB2	small nuclear ribonucleoprotein polypeptide B	1681	37.98	37.85	38.35	34.66	37.81	33.72	36.7283	39.8	39.42	40.54	39.9	41.46	39.91	40.1717	1.09375
BRIX1	BRX1, biogenesis of ribosomes, homolog (S. cerevisiae)	1273	36.52	37.73	36.93	32.71	39.04	37.41	36.7233	38.57	38.49	40.53	40.94	40.36	42.14	40.1717	1.0939
METAP2	methionyl aminopeptidase 2	3504	38.33	36.04	37.29	36.09	35.02	32.9	35.945	39.46	38.94	40.25	41.23	40.65	40.24	40.1283	1.11638
CENPF	centromere protein F, 350/400kDa	10296	44.07	43.68	43.79	39.99	41.01	40.07	42.1017	41.14	39.64	40.46	40.63	38.85	39.93	40.1083	0.952654
OTUD5	OTU deubiquitinase 5	3080	37.5	36.26	37.11	36.36	38.14	35.72	36.8483	39.98	39.9	39.76	39.48	39.56	41.94	40.1033	1.08834
USF2	upstream transcription factor 2, c-fos interacting	1709	37.81	39.5	37.25	36.19	37.76	36.48	37.4983	39.55	40.36	39.35	39.48	39.47	42.31	40.0867	1.06903
ZWINT	ZW10 interacting kinetochore protein	1851	38.22	37.61	36.7	34.99	35.52	37.57	36.7683	38.23	41.18	37.97	41.09	40.81	41.21	40.0817	1.09011
GLDC	glycine dehydrogenase (decarboxylating)	3809	41.65	39.9	40.06	38.13	39.12	39.25	39.685	39.81	39.35	39.78	40.5	39.56	41.45	40.075	1.00983
BAZ1B	bromodomain adjacent to zinc finger domain, 1B	6115	37.91	37.24	37.12	34.92	36.9	33.93	36.3367	41.18	39.53	40.74	39.48	39.01	40.41	40.0583	1.10242
TUBB4A	tubulin, beta 4A class IVa	2722	41.03	39.59	37.72	37.38	38.03	38.14	38.6483	39.23	39.36	39.93	40.8	39.79	40.93	40.0067	1.03515
DAPK3	death-associated protein kinase 3	2105	40.41	40.06	41.17	42.22	40.92	42.95	41.2883	39.4	39.52	40.6	41.87	38.09	40.32	39.9667	0.967989
VTI1B	vesicle transport through interaction with t-SNAREs 1B	1330	37.75	35.3	36.21	32.36	34.3	34.92	35.14	39.03	37.97	39.72	41.25	41.36	40.25	39.93	1.13631
ARGLU1	arginine and glutamate rich 1	1751	37.57	35.13	33.54	35.64	34.12	36.24	35.3733	39.18	41.56	38.89	38.4	40.59	40.78	39.9	1.12797
TMEM147	transmembrane protein 147	966	38.1	41.63	38.96	40.23	46.22	40.86	41	39.42	38.53	39.91	41.41	39.85	40.27	39.8983	0.97313
HSD17B10	hydroxysteroid (17-beta) dehydrogenase 10	963	36.08	35.08	34	34.06	37.92	33.02	35.0267	38.36	37.17	39	41.86	40.16	42.71	39.8767	1.13847
PELP1	proline, glutamate and leucine rich protein 1	3756	37.47	36.23	36.64	36.97	36.83	36.43	36.7617	38.97	40.32	38.61	40.21	39.58	41.51	39.8667	1.08446
GLOD4	glyoxalase domain containing 4	1837	38.54	36.41	37.44	34.94	38.13	35.17	36.7717	39.37	37.91	40.48	41.18	39.09	41.03	39.8433	1.08353
SNHG6	small nucleolar RNA host gene 6 (non-protein coding)	472	38.24	34.93	41.46	35.97	38.72	34.63	37.325	38.13	39.13	43.24	37.13	38.68	42.64	39.825	1.06698
APEH	acylaminoacyl-peptide hydrolase	2758	35.37	35.38	36.08	33.22	35.3	35.19	35.09	38.35	40.39	39.87	40.13	40.47	39.66	39.8117	1.13456
HIGD2A	HIG1 hypoxia inducible domain family, member 2A	611	36.08	36.54	38.73	36.18	35.69	38.87	37.015	40.18	36.39	38.59	40.22	39.93	43.45	39.7933	1.07506
PAK1	p21 protein (Cdc42/Rac)-activated kinase 1	3479	38.97	38.5	39.9	37.46	38.86	37.98	38.6117	40.45	39.21	38.83	39.49	39.6	41.16	39.79	1.03052
MTRNR2L1	MT-RNR2-like 1	1555	40.97	44.82	44.69	46.82	44.23	50.71	45.3733	42.46	42.12	40.2	39.34	37.69	36.9	39.785	0.876837
PFAS	phosphoribosylformylglycinamidine synthase	5385	38.66	37.07	37.95	37.95	38.12	36.3	37.675	39.03	40.1	38.83	40.4	39.66	40.62	39.7733	1.0557
RNF181	ring finger protein 181	716	38.35	37.26	36.64	34.94	38.58	40.65	37.7367	38.39	38.15	40.41	37.5	40.79	43.19	39.7383	1.05304
LRRC8A	leucine rich repeat containing 8 family, member A	4762	49.28	47.09	48.99	49.12	48.72	49.84	48.84	39.16	37.88	40.11	41.02	39.02	41.02	39.7017	0.812892
COPA	coatomer protein complex, subunit alpha	5666	36.99	37.13	37.63	38.73	38.84	38.1	37.9033	39.63	38.68	39.78	40.46	38.72	40.78	39.675	1.04674
LINC-ROR	long intergenic non-protein coding RNA, regulator of reprogramming	2589	41.5	42.95	42.83	41.54	40.85	43.38	42.175	39.66	40.22	39.08	40.23	38.79	39.94	39.6533	0.940209
NUDT5	nudix (nucleoside diphosphate linked moiety X)-type motif 5	1204	35.65	37.16	36.42	34.94	36.57	33.57	35.7183	39.91	40.06	39.01	38.97	39.7	40.21	39.6433	1.10989
RAB5A	RAB5A, member RAS oncogene family	2535	40.11	39.25	40.8	37.36	40.07	37.91	39.25	39.83	39.14	40.77	38.57	40.44	38.95	39.6167	1.00934
STK24	serine/threonine kinase 24	4986	40.01	37.84	40.2	38.68	39.5	38.89	39.1867	39.39	38.48	38.96	40.05	39.75	40.86	39.5817	1.01008
IMP4	IMP4, U3 small nucleolar ribonucleoprotein	1049	34.79	37.3	36.19	34.47	36.9	34.8	35.7417	40.13	39.27	40.05	39.5	39.99	38.45	39.565	1.10697
UBQLN1	ubiquilin 1	4168	36.66	38.18	37.75	36.72	37.43	35.22	36.9933	39.19	37.45	39.1	41.03	39.41	41	39.53	1.06857
RAB8A	RAB8A, member RAS oncogene family	2177	37.57	34.67	35.5	33.85	34.77	36.26	35.4367	39.25	37.86	40.07	39.97	39.18	40.75	39.5133	1.11504
MRPL18	mitochondrial ribosomal protein L18	977	35.38	32.43	35.45	32.84	32.62	33.78	33.75	38.83	37.87	38.98	40.39	39.22	41.75	39.5067	1.17057
NSA2	NSA2 ribosome biogenesis homolog (S. cerevisiae)	1394	38.84	37.09	37.46	32.03	35.38	34.76	35.9267	39.88	40.2	39.49	37.46	40.47	39.39	39.4817	1.09895
MRPL10	mitochondrial ribosomal protein L10	1847	36.3	35.02	35.86	34.47	35.39	35.12	35.36	39.5	39.35	38.73	39.1	40.1	39.97	39.4583	1.1159
STUB1	STIP1 homology and U-box containing protein 1, E3 ubiquitin protein ligase	1602	32.84	32.12	31.45	31.27	32.45	32	32.0217	37.57	39.73	38.15	40.53	39.53	41.22	39.455	1.23213
DTD1	D-tyrosyl-tRNA deacylase 1	1367	34.29	35.53	35.32	33.11	35.67	32.08	34.3333	40.57	37.68	39.7	39.04	38.28	41.15	39.4033	1.14767
GRIPAP1	GRIP1 associated protein 1	3034	37.32	38.94	38.41	37.58	36.86	37.82	37.8217	40.11	39.84	38.78	38.24	38.95	40.48	39.4	1.04173
RCC1	regulator of chromosome condensation 1	2884	37.21	35.38	35.61	33.34	35.36	36.41	35.5517	39.99	38.82	38.57	39.4	38.63	40.83	39.3733	1.1075
HS6ST1	heparan sulfate 6-O-sulfotransferase 1	3952	33.74	33.41	32.92	33.7	34.19	34.08	33.6733	37.97	41.03	38.07	39.2	38.66	41.23	39.36	1.16888
PKN1	protein kinase N1	3136	34.25	34.83	34.18	31.61	33.95	32.95	33.6283	38.4	39.26	38.07	39.52	39.3	41.37	39.32	1.16925
CCNK	cyclin K	2606	39.41	37.31	37.67	38.12	37.26	38.2	37.995	38.28	40.08	40.04	36.63	40.2	40.67	39.3167	1.03479
GCSH	glycine cleavage system protein H (aminomethyl carrier)	1538	33.13	32.13	33.4	29.38	32.41	31.37	31.97	39.93	37.76	38.76	39.37	38.79	41.17	39.2967	1.22917
HADHA	hydroxyacyl-CoA dehydrogenase/3-ketoacyl-CoA thiolase/enoyl-CoA hydratase (trifunctional protein), alpha subunit	3037	39.5	38.37	38.72	39.46	40.2	37.23	38.9133	39.48	38.03	40.1	38.64	38.93	40.55	39.2883	1.00964
C6orf211	chromosome 6 open reading frame 211	2603	40	40.96	40.29	39.9	42.96	38.29	40.4	39.6	38.82	39.65	40.72	37.74	39.11	39.2733	0.972112
RN7SL2	RNA, 7SL, cytoplasmic 2	299	54.44	63.77	43.17	31.2	30.8	35.85	43.205	28.12	40.7	27.75	54.98	55.75	27.99	39.215	0.90765
HPRT1	hypoxanthine phosphoribosyltransferase 1	1415	37.66	35.5	34.09	32.79	37.05	33.97	35.1767	38.57	38.51	39.14	41.31	37.26	40.37	39.1933	1.11419
BOP1	block of proliferation 1	2373	36.78	37.87	36.54	37.83	38.36	36.12	37.25	38.44	39.78	38.29	39.79	38.39	40.42	39.185	1.05195
ITGA6	integrin, alpha 6	5810	40.08	37.48	39.89	38.21	39.52	38.17	38.8917	38.99	38.02	40.64	38.58	38.75	40.06	39.1733	1.00724
BCL2L1	BCL2-like 1	2559	39.04	38.56	39.14	40.46	38.98	37.71	38.9817	39.43	38.39	39.67	38.01	39.34	40.1	39.1567	1.00449
DDIT4	DNA-damage-inducible transcript 4	1752	28.6	30.1	28.18	28.47	30.36	30.77	29.4133	38.63	39.36	40.41	37.64	37.96	40.59	39.0983	1.32927
SLC9A3R1	solute carrier family 9, subfamily A (NHE3, cation proton antiporter 3), member 3 regulator 1	2016	40.23	37.97	39.12	38.83	39.46	36.88	38.7483	37.64	39.34	38.32	38.16	40.91	40.2	39.095	1.00895
CLINT1	clathrin interactor 1	4040	38.32	36.11	38.36	35.26	35.75	36.08	36.6467	39.46	38.34	39.64	38.58	38.95	39.16	39.0217	1.06481
HNRNPUL2	heterogeneous nuclear ribonucleoprotein U-like 2	5147	38.49	36.92	35.81	35.64	34.9	35.35	36.185	38.64	37.83	39.4	37.97	39.8	40.25	38.9817	1.07729
KLC1	kinesin light chain 1	3158	38.68	37.59	36.48	36.37	37.12	34.86	36.85	38.79	38.59	38.29	39.49	38.67	39.91	38.9567	1.05717
CHTOP	chromatin target of PRMT1	2166	33.76	35.44	34.49	32.31	32.6	34.14	33.79	38.02	38.52	39.62	39.5	38.62	39.31	38.9317	1.15217
CDK4	cyclin-dependent kinase 4	2002	36.35	37.66	37.83	35.81	38.45	35.81	36.985	38.76	38.01	37.8	38.75	39.36	40.85	38.9217	1.05236
IDH3B	isocitrate dehydrogenase 3 (NAD+) beta	1843	35.6	34.15	35.5	32.09	36.91	33.17	34.57	38.74	38.07	38.27	38.96	38.78	40.61	38.905	1.1254
PTPRS	protein tyrosine phosphatase, receptor type, S	7347	38.14	37.77	37.18	38.09	36.81	37.73	37.62	38.43	39.73	37.89	39.21	39.03	39.05	38.89	1.03376
GPR176	G protein-coupled receptor 176	4778	30.23	31.8	30.29	31.76	32.87	32.43	31.5633	39.11	38.7	38.54	39.29	38.47	39.19	38.8833	1.23191
IMMT	inner membrane protein, mitochondrial	3001	36.32	37.43	36.24	35.95	35.99	36.43	36.3933	38.59	38.42	39.11	38.38	39.26	39.46	38.87	1.06805
SS18	synovial sarcoma translocation, chromosome 18	3436	38.91	38.03	37.95	36.6	38.79	38.74	38.17	38.44	37.62	39.36	39.02	39	39.76	38.8667	1.01825
ADIPOR1	adiponectin receptor 1	2423	38.03	38.27	38.2	38.25	40.15	39.08	38.6633	39.74	38.39	39.54	38.78	37.31	39.33	38.8483	1.00478
CPNE1	copine I	2488	33.71	35.45	35.02	33.28	36.71	35.13	34.8833	39.52	37.11	38.2	38.58	39.53	39.96	38.8167	1.11276
SAFB2	scaffold attachment factor B2	3318	40.31	37.49	38.32	37.07	34.12	37.6	37.485	37.62	38.67	39.3	37.65	39.33	40.31	38.8133	1.03544
CPSF3	cleavage and polyadenylation specific factor 3, 73kDa	2385	34.72	33.86	35.79	32.7	35.14	33.87	34.3467	39.22	36.85	38.75	39.72	38.85	39.45	38.8067	1.12985
GRB2	growth factor receptor-bound protein 2	3304	34.75	34.41	35.5	35.33	35.03	34.34	34.8933	38.33	39.11	38.61	37.45	39.19	40.11	38.8	1.11196
C11orf58	chromosome 11 open reading frame 58	3980	37.25	35.75	37.62	32.17	36.01	33.44	35.3733	39	37.25	38.91	38.38	39.28	39.62	38.74	1.09518
RAB11B	RAB11B, member RAS oncogene family	1628	39.17	36.63	36.48	36.27	35.76	38.19	37.0833	39.14	37.24	37.68	38.86	39.45	39.92	38.715	1.044
SNORD29	small nucleolar RNA, C/D box 29	65	36.92	38.3	48.3	40.15	41.69	46.3	41.9433	39.69	40.15	46.15	40.61	33.23	32.46	38.715	0.923031
PTPN11	protein tyrosine phosphatase, non-receptor type 11	6577	37.86	38.83	38.7	36.6	38.16	36.75	37.8167	39.19	39.08	38.86	37.92	38.54	38.36	38.6583	1.02226
PLCG1	phospholipase C, gamma 1	5205	37.56	37.44	37.51	37.76	37.28	37.57	37.52	38.65	40.33	37.6	37.75	38.09	39.13	38.5917	1.02856
G6PC3	glucose 6 phosphatase, catalytic, 3	1578	34.78	34.42	35.3	35.78	37.5	35.74	35.5867	37.4	38.73	39.46	40.83	37.33	37.61	38.56	1.08355
EMC4	ER membrane protein complex subunit 4	1047	38.38	35.36	37.07	35.86	36.16	38.45	36.88	38.56	36.57	38.79	41.06	37.46	38.84	38.5467	1.04519
RNF5	ring finger protein 5, E3 ubiquitin protein ligase	1137	36.52	34.59	34.1	35.32	34.2	35.18	34.985	35.96	38.7	39.07	37.75	39.14	40.49	38.5183	1.101
TTYH3	tweety family member 3	4822	39.46	39.91	40.45	41.32	40.6	41.82	40.5933	37.38	39.37	38.04	38.51	38.76	38.9	38.4933	0.948267
IK	IK cytokine, down-regulator of HLA II	1935	39.81	35.72	35.56	34.92	34.02	34.14	35.695	38.31	36.91	39.91	37.97	39.05	38.75	38.4833	1.07812
NEU1	sialidase 1 (lysosomal sialidase)	2071	40.67	41.79	42.26	42.79	44.44	42.52	42.4117	39.01	37.6	38.41	38.6	39.09	37.81	38.42	0.905883
HMGN2	high mobility group nucleosomal binding domain 2	1969	35.48	33.58	32.3	31.99	32.28	34.3	33.3217	37.49	40.05	38.6	38.16	37.6	38.62	38.42	1.153
PNISR	PNN-interacting serine/arginine-rich protein	3221	38.35	39.2	37.19	36.56	34.89	36.38	37.095	40.73	36.99	40.05	37.9	38.35	36.45	38.4117	1.03549
C6orf106	chromosome 6 open reading frame 106	4429	39.12	39.34	40.44	38.71	39.96	38.79	39.3933	38.46	36.36	38.34	38.29	38.18	40.71	38.39	0.97453
CLSTN1	calsyntenin 1	5192	35.04	34.97	36	37.48	35.91	36.52	35.9867	37.61	39.12	37.88	39.52	38.33	37.86	38.3867	1.06669
POLR2B	polymerase (RNA) II (DNA directed) polypeptide B, 140kDa	3748	38.81	37.37	38.73	35.14	38.85	37.62	37.7533	37.86	37.27	38.56	37.9	39.09	39.22	38.3167	1.01492
EGLN2	egl-9 family hypoxia-inducible factor 2	2365	34.09	35.64	35.44	32.79	34.12	35.86	34.6567	38	38.12	37.09	40.02	37.92	38.73	38.3133	1.10551
ACOT9	acyl-CoA thioesterase 9	1727	33.4	34.25	36.31	36.23	36.04	37.12	35.5583	37.64	37.48	37.64	40.84	37	39.28	38.3133	1.07748
EFTUD2	elongation factor Tu GTP binding domain containing 2	4561	35.79	34.95	38	36.53	37.78	37.49	36.7567	38.8	37.91	37.89	37.49	38.32	39.42	38.305	1.04212
LYPLA1	lysophospholipase I	2790	37.1	38.48	39.13	35.26	40.75	36.46	37.8633	37.26	37.61	38.96	37.3	38.94	39.59	38.2767	1.01092
HUWE1	HECT, UBA and WWE domain containing 1, E3 ubiquitin protein ligase	14741	41.21	39.85	41.45	41	38.9	40.69	40.5167	39.02	39.82	38.6	37.39	36.73	38.09	38.275	0.944673
TP53	tumor protein p53	3098	34.79	32.52	32.85	33.15	33.84	33.16	33.385	37.82	37.49	37.85	37.56	39.09	39.76	38.2617	1.14607
GSK3A	glycogen synthase kinase 3 alpha	2179	34.8	34.54	34.21	36.53	37.6	36.19	35.645	36.97	38.89	37.84	37.83	39.09	38.79	38.235	1.07266
SNORD104	small nucleolar RNA, C/D box 104	80	31.12	38.62	35.87	31.37	36.25	33.25	34.4133	36.87	38.12	41.12	36.37	40.62	36.25	38.225	1.11076
COL9A3	collagen, type IX, alpha 3	2485	34.66	37.97	36.12	37.73	37.85	37	36.8883	37.31	40.78	37.92	39.77	36.9	36.29	38.1617	1.03452
MIR711	microRNA 711	76	43.28	51.31	43.55	33.94	43.42	56.18	45.28	41.84	38.81	35.92	39.6	40.39	32.36	38.1533	0.842609
FAM98A	family with sequence similarity 98, member A	2745	36.58	35.42	35.87	34.16	33.45	34.07	34.925	37.86	36.55	38.78	36.54	39.39	39.3	38.07	1.09005
BUB1	BUB1 mitotic checkpoint serine/threonine kinase	3636	34.96	33.49	34.16	28.98	33.88	31.32	32.7983	38.85	36.65	37.99	37.71	38.33	38.65	38.03	1.15951
TSTA3	tissue specific transplantation antigen P35B	1358	34.6	35.67	35.29	37.11	32.59	38.09	35.5583	37.48	37.34	38.65	38.03	37.98	38.66	38.0233	1.06932
SUB1	SUB1 homolog (S. cerevisiae)	3507	35.77	32.98	34.45	31.46	32.87	31.73	33.21	38.19	36.83	37.26	37.86	38.36	39.54	38.0067	1.14443
TAF9	TAF9 RNA polymerase II, TATA box binding protein (TBP)-associated factor, 32kDa	1582	34.98	34.72	34.58	32.5	35.58	34.4	34.46	37.29	37.41	37.47	36.73	39.74	39.14	37.9633	1.10166
SKIL	SKI-like oncogene	7275	35.79	36.32	34.99	33.47	34.36	32.67	34.6	38.33	38.11	38	37.73	37.4	37.84	37.9017	1.09542
RRP1B	ribosomal RNA processing 1B	5087	36.11	36.21	36.23	34.13	35.35	34.85	35.48	38.19	37.91	37.29	37.47	36.92	39.62	37.9	1.06821
SAMM50	SAMM50 sorting and assembly machinery component	1756	38.02	36.93	37.45	36.77	37.2	38.05	37.4033	37.59	35.4	38.24	39.25	37.58	39.32	37.8967	1.01319
CCDC86	coiled-coil domain containing 86	2015	36.66	33.81	34.81	34.88	34.59	34.75	34.9167	37.09	37.05	36.74	38.54	38.26	39.66	37.89	1.08516
STT3B	STT3B, subunit of the oligosaccharyltransferase complex (catalytic)	2481	35.35	34.06	37.47	32.37	35.24	32.61	34.5167	36.86	38	37.43	39.4	37.25	38.14	37.8467	1.09648
ATP5G1	ATP synthase, H+ transporting, mitochondrial Fo complex, subunit C1 (subunit 9)	646	36.87	33.77	33.51	37.47	34.72	33.14	34.9133	36.71	39.72	39.93	39.05	36.47	34.96	37.8067	1.08287
LMNA	lamin A/C	4104	38.8	39.56	39.75	41.03	41.25	43.03	40.57	36.92	36.93	37.82	38.81	37.7	38.34	37.7533	0.930573
IGF2R	insulin-like growth factor 2 receptor	9091	41.08	41.56	42.25	42.03	41.16	42.64	41.7867	38.36	38.2	38.31	38.24	36.33	37.03	37.745	0.903279
CARS	cysteinyl-tRNA synthetase	2780	31.71	33.42	34.29	33.21	34.57	33.56	33.46	37.47	37.34	37.44	38.07	38.23	37.78	37.7217	1.12737
C19orf10	chromosome 19 open reading frame 10	1051	36.33	36.5	34.89	36.7	37.8	33.8	36.0033	35.84	39.8	37.41	39.36	36.39	37.41	37.7017	1.04717
RBM38	RNA binding motif protein 38	2388	35.47	33.1	34.02	33.03	35.19	34.75	34.26	37.04	37.62	36.17	39.32	37.42	38.5	37.6783	1.09978
SMC4	structural maintenance of chromosomes 4	5733	37.48	35.99	34.96	33.74	34.97	33.08	35.0367	38.68	36.98	38.55	36.81	37.82	37.1	37.6567	1.07478
PSMD14	proteasome (prosome, macropain) 26S subunit, non-ATPase, 14	1717	33.98	36.53	36.15	34.05	38.98	37.7	36.2317	38.52	37.82	36.68	37.64	37.63	37.43	37.62	1.03832
CD151	CD151 molecule (Raph blood group)	1549	37.17	39.89	39.4	40.41	41.82	41.63	40.0533	37.69	37.21	36.18	39.31	36.49	38.76	37.6067	0.938915
PAWR	PRKC, apoptosis, WT1, regulator	1951	36.42	35.54	34.78	32.23	33.8	32.52	34.215	36.71	38.17	36.68	37.58	38.65	37.68	37.5783	1.0983
AIDA	axin interactor, dorsalization associated	3006	36.03	36.17	36.11	35.98	37.55	35.81	36.275	37.24	37.22	37.81	37.3	37.3	38.52	37.565	1.03556
ANP32E	acidic (leucine-rich) nuclear phosphoprotein 32 family, member E	3551	34.49	34.28	33.59	31.17	32.58	31.83	32.99	37.05	37.14	38.28	37.81	36.83	38.25	37.56	1.13853
YKT6	YKT6 v-SNARE homolog (S. cerevisiae)	2766	34.3	34.39	36.1	33.86	36.4	36.21	35.21	36.32	37.11	37.89	36.44	38.16	39.42	37.5567	1.06665
PKDCC	protein kinase domain containing, cytoplasmic	2501	21.42	22.73	21.43	22.38	22.03	23.32	22.2183	37.27	38.84	36.25	34.71	38.88	39.34	37.5483	1.68997
PPIG	peptidylprolyl isomerase G (cyclophilin G)	2706	37.61	34.64	35.1	33.19	32.95	33.73	34.5367	37.67	34.68	37.96	37.54	37.75	39.09	37.4483	1.08431
MRPL14	mitochondrial ribosomal protein L14	774	34.76	34.74	31.39	27.53	32.72	30.68	31.97	34.26	35.86	38.68	38.29	38.86	38.72	37.445	1.17125
HSPA1A	heat shock 70kDa protein 1A	2429	31.32	29.18	29.55	29.93	28.06	28.25	29.3817	36.27	36.96	37.4	36.85	36.91	40.07	37.41	1.27324
C11orf31	chromosome 11 open reading frame 31	1294	34.5	31.12	32.38	34.28	32.62	31.12	32.67	35.26	37.99	36.59	39.41	35.65	39.21	37.3517	1.1433
LAMC1	laminin, gamma 1 (formerly LAMB2)	7889	36.99	36.8	37.14	37.24	36.79	37.8	37.1267	37.47	37.74	37.03	37.53	37.34	36.97	37.3467	1.00593
NDUFA9	NADH dehydrogenase (ubiquinone) 1 alpha subcomplex, 9, 39kDa	1609	36.2	37.22	36.98	36.64	38.76	38.45	37.375	36.97	36.8	36.09	37.09	38.53	38.57	37.3417	0.999108
PTMS	parathymosin	1150	38.91	40.03	35.98	38.34	36.47	40.6	38.3883	33.5	37.38	38.66	37.24	38.16	39.09	37.3383	0.972648
PRPF31	pre-mRNA processing factor 31	2183	36.9	34.94	36.89	34.5	34.06	35.28	35.4283	37.21	35.66	35.89	38.77	38.24	38.24	37.335	1.05382
RHOT2	ras homolog family member T2	2542	34.21	35.67	34.24	36.55	35.94	36.9	35.585	37.6	37.35	36.13	37.63	36.63	38.67	37.335	1.04918
IGF2BP3	insulin-like growth factor 2 mRNA binding protein 3	4159	32.54	32.19	31.43	30.26	31.73	30.78	31.4883	37.83	35.95	37.14	37.5	37.77	37.63	37.3033	1.18467
ACTR3	ARP3 actin-related protein 3 homolog (yeast)	5881	34.88	34.79	36.1	35.53	36.31	36.64	35.7083	37.25	35.95	38.19	37.3	36.58	38.5	37.295	1.04443
CDC16	cell division cycle 16	2293	35.35	34.36	34.45	30.85	34.47	34.04	33.92	37.65	35.7	37.01	39.54	36.62	37.23	37.2917	1.0994
YY1	YY1 transcription factor	3159	33.18	35.52	33.01	31.26	32.25	30.3	32.5867	36.15	37.77	36.52	39.04	36.21	38.01	37.2833	1.14413
DDX18	DEAD (Asp-Glu-Ala-Asp) box polypeptide 18	3765	36.85	36	35.46	34.69	36.38	32.96	35.39	37.83	35.85	36.84	37.21	37.93	37.79	37.2417	1.05232
NXN	nucleoredoxin	3121	32.37	31.41	30.66	31.37	32.33	31.46	31.6	35.63	37.15	37.28	36.68	37.88	38.71	37.2217	1.1779
ICMT	isoprenylcysteine carboxyl methyltransferase	4815	32.97	32.88	32.98	31.24	33.84	32.1	32.6683	36.22	36.76	37.5	36.49	38.68	37.65	37.2167	1.13923
S100A6	S100 calcium binding protein A6	683	28.16	25.95	25.54	26.36	27.4	26.29	26.6167	33.39	36.1	37.87	38.27	35.46	42.12	37.2017	1.39768
AFG3L2	AFG3-like AAA ATPase 2	3209	35.35	32.9	34.73	31.09	33.94	33.13	33.5233	37.61	36.57	37.22	38.03	36.17	37.51	37.185	1.10923
AKAP1	A kinase (PRKA) anchor protein 1	4664	38.37	36.14	37.56	34.7	35.35	35.61	36.2883	36.73	36.3	36.73	38.06	37.36	37.88	37.1767	1.02448
YME1L1	YME1-like 1 ATPase	4398	35.06	34.85	35.01	32.3	35.6	34.36	34.53	36.9	36.6	37.88	36.8	36.64	38.23	37.175	1.0766
SH3BGRL3	SH3 domain binding glutamate-rich protein like 3	1115	29.86	28.8	30.14	33.61	30.38	33.35	31.0233	34.24	36.9	36.95	39.02	37.62	38.24	37.1617	1.19786
WDR45B	WD repeat domain 45B	2587	34.92	33.22	33.98	32.29	35.45	31.82	33.6133	36.1	36.91	37.23	36.61	37.51	38.36	37.12	1.10432
COPG1	coatomer protein complex, subunit gamma 1	3074	33.37	34.08	33.82	33.32	34.11	32.97	33.6117	37.38	36.3	36.95	37.18	35.75	39.08	37.1067	1.10398
PMPCA	peptidase (mitochondrial processing) alpha	2171	34.17	33.44	33.84	32.64	34.76	31.95	33.4667	36.08	34.8	37.55	38.92	36.58	38.67	37.1	1.10857
LOC101927746	uncharacterized LOC101927746	735	36.74	34.68	35.07	31.79	34.36	36.24	34.8133	36.43	38.09	36.04	38.8	34.2	38.85	37.0683	1.06477
DDX47	DEAD (Asp-Glu-Ala-Asp) box polypeptide 47	1817	35.78	35.01	35.87	33.69	37.28	36.46	35.6817	36.73	36.54	37.16	36.67	37.9	37.35	37.0583	1.03858
GFPT2	glutamine-fructose-6-phosphate transaminase 2	3011	37.91	38.91	38.48	38.65	40.7	37.7	38.725	37.94	37.05	36.97	37.06	36.04	37.21	37.045	0.956617
DAXX	death-domain associated protein	2615	33.11	32.66	32.98	32.3	33.44	32.91	32.9	37.11	36.77	37.29	35.84	37.3	37.86	37.0283	1.12548
MRPL21	mitochondrial ribosomal protein L21	709	32.29	30.25	30.42	30.95	30.46	31.29	30.9433	36.79	36.64	35.76	37.48	36.51	38.97	37.025	1.19654
LOC550643	uncharacterized LOC550643	694	32.19	32.27	33.25	36.51	30.57	34.03	33.1367	36.57	38.51	36.13	36.25	38.14	36.52	37.02	1.11719
ZFAND6	zinc finger, AN1-type domain 6	2146	35.56	34.49	34.32	32.31	36.5	34.82	34.6667	36.1	36.07	37.89	36.21	37.48	38.37	37.02	1.06788
FBXO2	F-box protein 2	1715	33.02	33.55	33.16	34.43	34.88	34.8	33.9733	33.87	37.36	35.49	41	37	37.25	36.995	1.08894
MRPS7	mitochondrial ribosomal protein S7	1415	36.02	36.14	34.18	35.93	35.82	32.04	35.0217	36.72	35.28	37.78	36.95	37.21	37.71	36.9417	1.05482
SEPN1	selenoprotein N, 1	4332	36.01	34.37	35.82	35.76	37.05	37.64	36.1083	36.81	37.46	36.14	37.43	37.31	36.32	36.9117	1.02225
NAPA	N-ethylmaleimide-sensitive factor attachment protein, alpha	1860	35.04	33.02	34.96	32.89	34.05	34.16	34.02	37.25	36.73	35.82	36.88	38.09	36.65	36.9033	1.08475
EMC6	ER membrane protein complex subunit 6	862	31.91	32	32.71	29.62	32.65	31.14	31.6717	36.61	34.52	38.19	37.8	36.18	37.94	36.8733	1.16424
ENSA	endosulfine alpha	4145	39.04	38.87	37.8	36.44	38.29	37.48	37.9867	36.23	36.19	37.63	37.22	36.07	37.5	36.8067	0.968936
ZMAT2	zinc finger, matrin-type 2	1512	35.09	34.55	31.78	29.8	31.83	30.5	32.2583	36.15	33.52	37.69	37.96	37.74	37.52	36.7633	1.13965
UBAP2	ubiquitin associated protein 2	4648	35.66	34.89	36.23	33.77	35.13	32.62	34.7167	37.26	36.03	36.91	34.91	38.04	37.38	36.755	1.05871
MRPS5	mitochondrial ribosomal protein S5	1661	36.92	35.99	35.2	33.02	34.97	31.33	34.5717	34.78	35.49	36.76	36.19	38.59	38.71	36.7533	1.06311
NUP153	nucleoporin 153kDa	6030	37.13	37.47	37.77	36.48	37.68	34.43	36.8267	37.18	36.01	36.66	37.53	36.43	36.57	36.73	0.997375
SON	SON DNA binding protein	10728	36.02	35.26	36.55	36.16	35.79	35.66	35.9067	37.27	37.24	36.12	36.32	36.43	36.83	36.7017	1.02214
HDAC3	histone deacetylase 3	1945	32.98	32.15	32.3	32.08	32.41	32.02	32.3233	36.91	34.32	34.76	36.33	39.14	38.52	36.6633	1.13427
SSR3	signal sequence receptor, gamma (translocon-associated protein gamma)	3716	33.29	32.5	34.49	32.68	35.38	32.33	33.445	35.57	35.67	36.84	38.07	37.27	36.56	36.6633	1.09623
NAT10	N-acetyltransferase 10 (GCN5-related)	4041	36.28	35.07	34.95	32.82	33.88	33.38	34.3967	36.41	35.48	36.42	37.36	37.41	36.76	36.64	1.06522
GABRB3	gamma-aminobutyric acid (GABA) A receptor, beta 3	6377	37.27	37.54	38.04	39.16	39.73	37.99	38.2883	36.36	35.74	37.21	36.79	36.91	36.73	36.6233	0.956514
C6orf48	chromosome 6 open reading frame 48	860	35.8	38.4	36.56	36.33	38.11	37.76	37.16	36.41	36.25	37.15	35.88	37.84	36.01	36.59	0.984661
PTRHD1	peptidyl-tRNA hydrolase domain containing 1	572	34.38	32.5	34.68	33.81	31.46	36.29	33.8533	36.25	37.08	35.57	36.62	36.31	37.56	36.565	1.0801
PYCR2	pyrroline-5-carboxylate reductase family, member 2	1771	30.5	30.58	30.03	30.07	32.34	30.24	30.6267	34.33	37.52	35.84	38.37	35.87	37.29	36.5367	1.19297
CASC3	cancer susceptibility candidate 3	4180	34.13	34.58	33.58	32.86	34.5	31.96	33.6017	36.66	36.46	36.23	36.1	36.44	37.31	36.5333	1.08725
SDHB	succinate dehydrogenase complex, subunit B, iron sulfur (Ip)	1149	34.3	33.77	34.56	33.75	34.8	32.78	33.9933	37.58	37.6	36.19	35.85	35.24	36.55	36.5017	1.07379
NCSTN	nicastrin	3074	33.9	32.98	33.88	32.32	35.3	32.78	33.5267	36.97	36.17	36.55	37.08	35.73	36.44	36.49	1.08839
WIBG	within bgcn homolog (Drosophila)	1276	35.65	34.43	35.01	32.58	35.57	35.84	34.8467	36.65	38.36	35.9	35	35.14	37.83	36.48	1.04687
SUPT4H1	suppressor of Ty 4 homolog 1 (S. cerevisiae)	1528	36	34.68	34.77	30.25	32.92	33.57	33.6983	35.92	34.54	36.72	36.68	35.94	38.66	36.41	1.08047
DNAJA2	DnaJ (Hsp40) homolog, subfamily A, member 2	3048	36.18	33.79	33.22	31.21	31.02	32.18	32.9333	36.12	34.97	36.69	35.8	35.91	38.67	36.36	1.10405
MYBBP1A	MYB binding protein (P160) 1a	4568	35.57	35.1	34.47	36.63	36.16	33.56	35.2483	36.21	36.61	36.35	35.52	36.48	36.91	36.3467	1.03116
FEN1	flap structure-specific endonuclease 1	2294	31.8	33.03	33.87	29.41	30.99	28.91	31.335	36.76	36.37	35.34	36.54	35.91	37.11	36.3383	1.15967
ELAC2	elaC ribonuclease Z 2	3804	35.66	34.72	35.78	35.56	35.28	35.54	35.4233	35.06	35.18	36.11	36.4	37.11	37.93	36.2983	1.0247
TAF10	TAF10 RNA polymerase II, TATA box binding protein (TBP)-associated factor, 30kDa	817	32.91	31.21	31.33	35.76	32.14	30.24	32.265	33.17	36.85	36.84	35.98	38.61	36.25	36.2833	1.12454
PTDSS1	phosphatidylserine synthase 1	2562	36.81	36.65	36.7	36.54	40.26	36.38	37.2233	35.58	36.03	35.06	37.16	37.35	36.44	36.27	0.974389
NCOR2	nuclear receptor corepressor 2	8881	32.66	32.78	33.18	34.37	32.19	34.63	33.3017	35.68	37.89	35.54	35.7	36.34	36.22	36.2283	1.08788
AP2A1	adaptor-related protein complex 2, alpha 1 subunit	3499	32.87	31.62	32.74	32.02	33.18	34.13	32.76	35.64	35.49	35.65	36.36	36.29	37.9	36.2217	1.10567
VMP1	vacuole membrane protein 1	2174	36.08	33.21	35.39	34.03	35.26	35.8	34.9617	36.19	35.63	36.23	37.49	36.26	35.42	36.2033	1.03552
KRTCAP2	keratinocyte associated protein 2	547	34	33.8	32.43	37.42	35	34.62	34.545	34.44	35.02	38.59	38.11	34.91	36.06	36.1883	1.04757
MCAM	melanoma cell adhesion molecule	3332	38.51	39.43	39.73	41.12	42.41	41.85	40.5083	36.25	35.99	35.62	37.28	36.74	35.18	36.1767	0.893067
SLC39A10	solute carrier family 39 (zinc transporter), member 10	5525	36.75	37.59	38.01	35.17	37.87	35.67	36.8433	36.62	34.33	36.6	36.17	37.14	36.05	36.1517	0.981227
E2F4	E2F transcription factor 4, p107/p130-binding	2100	35.63	34.59	36.79	37.47	36.76	38.68	36.6533	36.94	35.6	35.85	35.55	35.68	37.25	36.145	0.986131
FLOT2	flotillin 2	2632	34.68	33.95	34.86	34.44	34.25	33.49	34.2783	35.9	35.18	35.65	35.56	37.08	37.32	36.115	1.05358
NET1	neuroepithelial cell transforming 1	4303	41.05	38.77	37.95	34.42	37.02	34.84	37.3417	35.31	35.21	36.7	35.02	36.59	37.83	36.11	0.967016
EIF2AK4	eukaryotic translation initiation factor 2 alpha kinase 4	5534	31.06	31.86	31.93	31.42	31.75	30.79	31.4683	35.97	36.46	35.52	36.85	35.44	36.33	36.095	1.14703
POLD2	polymerase (DNA directed), delta 2, accessory subunit	2311	33.49	32.66	31.37	31.86	31.02	31.72	32.02	35.18	35.72	34.44	36.69	36.84	37.66	36.0883	1.12706
LOC100093631	general transcription factor II, i, pseudogene	3636	35.17	33.93	34.21	32.45	32.95	32.97	33.6133	36.63	35.06	35.98	36.03	36.34	36.44	36.08	1.07338
NCBP2	nuclear cap binding protein subunit 2, 20kDa	2170	35.27	32.97	32.8	32.28	31.93	29.9	32.525	35.85	35.43	35.8	36.59	35.78	36.99	36.0733	1.1091
EP300	E1A binding protein p300	8761	38.69	37.89	39.24	38.59	36.72	39.25	38.3967	36.85	37.3	36	35.24	35.27	35.69	36.0583	0.939101
YIPF3	Yip1 domain family, member 3	1576	35.65	33.43	34.4	34.6	32.74	37.48	34.7167	35.59	34.75	35.58	37.48	36.64	36.12	36.0267	1.03773
PEPD	peptidase D	2010	34.65	33.62	33.38	31.09	32.31	31.47	32.7533	36.51	33.22	35.6	37	36.32	37.51	36.0267	1.09994
SERINC5	serine incorporator 5	7018	38.77	38.97	40.32	38.61	39.77	38.38	39.1367	36.68	35.99	35.68	36.22	35.82	35.59	35.9967	0.919768
STRA13	stimulated by retinoic acid 13	796	33.42	32.57	32.8	36.7	32.9	29.33	32.9533	37.53	38.44	35.6	35.86	34.54	33.95	35.9867	1.09205
MIR6782	microRNA 6782	69	28.26	29.56	35.5	25.65	31.88	33.91	30.7933	35.21	30.72	34.34	34.34	44.49	36.81	35.985	1.1686
KIF1C	kinesin family member 1C	7917	34.34	32.93	33.96	32.55	32.9	32.51	33.1983	35.02	36.44	35.32	35.82	36.5	36.79	35.9817	1.08384
UXS1	UDP-glucuronate decarboxylase 1	2806	34.99	34.18	34.26	32.26	33.43	33.95	33.845	36.07	35.84	36.45	36.11	36.12	35.3	35.9817	1.06313
TBCB	tubulin folding cofactor B	1475	32.63	33.28	33.54	32.65	33.3	32.03	32.905	33.14	36.79	36.06	37.43	36.78	35.49	35.9483	1.09249
CFDP1	craniofacial development protein 1	1279	34.68	31.76	31.97	30.46	29.14	29.98	31.3317	35.75	35.5	35.8	36.8	34.43	37.16	35.9067	1.14602
WFDC2	WAP four-disulfide core domain 2	566	40.58	41.59	40.51	43.05	45.97	43.07	42.4617	34.31	36.27	34.71	35.33	35.79	38.99	35.9	0.845468
TMEM165	transmembrane protein 165	1975	36.92	34.79	35.39	36.34	37.27	36.09	36.1333	34.52	35.32	35.88	37.17	37.15	35.35	35.8983	0.993496
CNOT3	CCR4-NOT transcription complex, subunit 3	2887	35.36	32.64	34.03	33.91	32.18	32.1	33.37	36.07	35.52	35.67	35.59	35.61	36.84	35.8833	1.07532
XPO6	exportin 6	4626	34.39	34.7	35.07	34.67	35.56	35.82	35.035	35.84	36.24	35.12	35.01	35.99	37.07	35.8783	1.02407
NDUFA7	NADH dehydrogenase (ubiquinone) 1 alpha subcomplex, 7, 14.5kDa	585	32.75	30.59	29	28.13	28.25	33.28	30.3333	34.58	35.21	37.52	35	35.19	37.58	35.8467	1.18176
ARID3A	AT rich interactive domain 3A (BRIGHT-like)	2810	34.53	34.12	34.84	34.3	34.63	35.49	34.6517	34.39	36.92	35.12	35.62	36.88	35.95	35.8133	1.03352
WDR75	WD repeat domain 75	2674	34.71	33.86	34.43	33.44	34.06	34.41	34.1517	35.41	35.4	37.14	35	36.08	35.74	35.795	1.04812
PRNP	prion protein	2964	38.24	38.03	38.03	39.59	39.26	38	38.525	36.54	36.13	35.83	35.77	35.3	35.09	35.7767	0.928661
AIF1L	allograft inflammatory factor 1-like	3515	30.46	31.35	30.79	31.1	31.1	30.4	30.8667	35.3	34.89	35.98	34.72	36.29	37.35	35.755	1.15837
PIGT	phosphatidylinositol glycan anchor biosynthesis, class T	2246	35.03	33.53	33.61	35.63	35.21	36.91	34.9867	35.1	35.41	34.74	36.62	35.58	36.95	35.7333	1.02134
FAM127A	family with sequence similarity 127, member A	1243	31.11	32.15	31.35	32.36	33.9	33.82	32.4483	33.66	34.52	36.11	35.38	35.67	39.01	35.725	1.10098
STT3A	STT3A, subunit of the oligosaccharyltransferase complex (catalytic)	4314	34.99	35.3	37.1	35.89	38.72	37.38	36.5633	35.67	35.68	35.2	35.82	35.86	36.09	35.72	0.976935
RAD23A	RAD23 homolog A (S. cerevisiae)	1821	32.01	32.98	31.24	35.37	32.78	33.77	33.025	34.44	34.58	36.02	35.36	36.23	37.66	35.715	1.08145
ZMYND8	zinc finger, MYND-type containing 8	6404	34.51	33.36	32.66	33.73	31.78	31.1	32.8567	35.52	35.55	35.14	35.2	36.15	36.6	35.6933	1.08633
TM9SF2	transmembrane 9 superfamily member 2	3515	35.09	35.73	35.6	33.25	37.26	34.11	35.1733	35.3	34.74	36.71	36.29	35.38	35.74	35.6933	1.01478
ARPC5	actin related protein 2/3 complex, subunit 5, 16kDa	2086	32.56	33.26	33.36	32.7	34.56	32.9	33.2233	33.7	35.7	36.21	35.97	35.31	37.16	35.675	1.07379
PRPF6	pre-mRNA processing factor 6	3101	34.28	33.88	33.56	31.31	33	32.56	33.0983	35.26	34.78	35.17	36.83	35.37	36.63	35.6733	1.0778
SNW1	SNW domain containing 1	2125	35.12	31.95	33.18	30.26	32.48	28.95	31.99	34.58	34.59	35.89	35.89	36.96	35.97	35.6467	1.11431
RAVER1	ribonucleoprotein, PTB-binding 1	3592	32.54	32.33	32.03	35.21	31.98	32.61	32.7833	34.72	36.23	34.41	35.27	36.55	36.66	35.64	1.08714
NCLN	nicalin	3733	32.76	33.37	33.04	34.88	35.08	35.24	34.0617	34.78	35.61	34.36	37.4	35.51	36.06	35.62	1.04575
NOC2L	nucleolar complex associated 2 homolog (S. cerevisiae)	2800	33	33.26	32.38	31.32	31.92	29.85	31.955	35.51	34.84	35.52	35.52	35.85	36.17	35.5683	1.11308
CDC6	cell division cycle 6	3053	29.9	30.06	31.12	28.92	30.76	27.89	29.775	34.68	33.41	36.53	36.28	36.12	36.31	35.555	1.19412
RPL7L1	ribosomal protein L7-like 1	1275	32.71	32.2	32.19	30.41	30.69	30.78	31.4967	34.61	34.88	34.65	37.23	36.69	35.24	35.55	1.12869
PARL	presenilin associated, rhomboid-like	1412	31.73	31.4	33.4	30.24	33.91	29.06	31.6233	34.45	35.72	35.93	35.56	36.22	35.21	35.515	1.12306
VASH2	vasohibin 2	4469	38.29	36.43	37.27	38.27	37.38	34.81	37.075	35.44	34.91	35.55	34.4	36.51	36.23	35.5067	0.957698
NUP188	nucleoporin 188kDa	5695	34.85	34.9	35.52	34.97	36.64	34.23	35.185	36.65	35.33	34.6	35.73	35.1	35.61	35.5033	1.00905
GPATCH4	G patch domain containing 4	2155	33.05	33.82	32.01	28.97	29.48	29.41	31.1233	34.95	35.03	36.05	36.03	35.6	35.31	35.495	1.14046
TCERG1	transcription elongation regulator 1	4201	38.04	37.04	35.87	35.84	35.51	34.94	36.2067	34.2	35.45	35.47	36.29	35.66	35.78	35.475	0.979792
GLA	galactosidase, alpha	1418	38.41	37.59	38.16	36.97	38.5	36.36	37.665	36.43	34.28	35.47	34.91	36	35.75	35.4733	0.941812
UTP14A	UTP14, U3 small nucleolar ribonucleoprotein, homolog A (yeast)	2560	36.99	35.83	35.42	34.81	35.62	34.62	35.5483	35.77	34.53	35.36	34.91	35.64	36.58	35.465	0.997656
KDM5C	lysine (K)-specific demethylase 5C	6862	34.3	34.65	33.78	34.04	34.45	34.44	34.2767	35.48	35.89	34.29	35.72	35.72	35.6	35.45	1.03423
SNORD108	small nucleolar RNA, C/D box 108	69	30.57	42.02	38.4	36.37	24.05	46.23	36.2733	32.89	32.46	31.88	36.23	40.86	38.11	35.405	0.976061
NAA10	N(alpha)-acetyltransferase 10, NatA catalytic subunit	1118	32.81	30.74	30.48	30.58	30.61	31.39	31.1017	33.64	32.65	36.18	37.63	36.38	35.84	35.3867	1.13777
DYNC1H1	dynein, cytoplasmic 1, heavy chain 1	14340	40.32	41.06	42.89	42.1	41.39	42.54	41.7167	35.94	35.89	34.7	36.67	34.26	34.8	35.3767	0.848022
TAX1BP3	Tax1 (human T-cell leukemia virus type I) binding protein 3	1383	37.31	38.98	37.43	37.44	40.5	40.18	38.64	34.98	35.37	35.12	35.69	34.4	36.63	35.365	0.915243
PPL	periplakin	6238	31.99	32.69	33.22	33.32	33.77	32.9	32.9817	35.08	35.46	35.59	35.94	34.79	35.24	35.35	1.07181
CTBP1	C-terminal binding protein 1	2483	33.31	33.85	34.2	35.73	33.44	33.13	33.9433	35.59	35.36	34.14	36.38	32.93	37.63	35.3383	1.0411
CTSC	cathepsin C	7623	34.91	34.63	35.05	32.49	34.78	33.53	34.2317	34.54	35.03	34.91	36.07	35.31	36.05	35.3183	1.03174
DLGAP5	discs, large (Drosophila) homolog-associated protein 5	3084	32.76	32.04	32.24	30.17	31.12	28.55	31.1467	34.35	33.75	35.84	34.76	36.72	36.46	35.3133	1.13378
DCTN2	dynactin 2 (p50)	2119	32.52	31.68	32.3	31.51	32.61	31.46	32.0133	34.66	35.01	34.37	37.11	35.01	35.67	35.305	1.10282
ADH5	alcohol dehydrogenase 5 (class III), chi polypeptide	2651	32.01	33.01	34.3	32.51	35.69	32.29	33.3017	35.5	33.78	35.26	36.71	34.43	36.06	35.29	1.05971
CSNK1D	casein kinase 1, delta	3769	32.39	32.65	32.05	31.8	32.97	33.16	32.5033	34.86	34.9	34.82	34.33	36.51	36.14	35.26	1.08481
PNRC2	proline-rich nuclear receptor coactivator 2	2414	31.88	29.71	30.9	28.5	30.82	30.2	30.335	34.32	35.31	35.3	34.96	35.3	36.18	35.2283	1.16131
OSTC	oligosaccharyltransferase complex subunit (non-catalytic)	1152	33.73	33.46	35.24	32.48	37.36	34.46	34.455	34.91	33.39	35.9	35.64	35.17	36.34	35.225	1.02235
PITHD1	PITH (C-terminal proteasome-interacting domain of thioredoxin-like) domain containing 1	1622	34.3	32.83	31.38	28.38	31.68	30.34	31.485	34.09	35.56	33.9	36.12	36.09	35.48	35.2067	1.1182
DDT	D-dopachrome tautomerase	620	32.41	29.08	27.95	26.66	30.98	29.82	29.4833	33.19	32.43	35.2	36.64	37.53	36.24	35.205	1.19406
ATP5G3	ATP synthase, H+ transporting, mitochondrial Fo complex, subunit C3 (subunit 9)	3482	33.61	32.09	31.56	32.31	32.82	32.62	32.5017	34.74	34.44	35.34	33.76	36.24	36.55	35.1783	1.08235
CHTF8	CTF8, chromosome transmission fidelity factor 8 homolog (S. cerevisiae)	3004	31.91	32.06	31.19	31.2	31.87	32	31.705	35.25	34.05	35.46	35.38	34.64	36.11	35.1483	1.10861
DDRGK1	DDRGK domain containing 1	1254	38.46	33.46	32.71	30.32	33.59	35.98	34.0867	33.36	36.09	34.51	34.44	36.65	35.82	35.145	1.03105
C20orf24	chromosome 20 open reading frame 24	1142	30.43	31	31.29	31.15	33.09	33.49	31.7417	33.41	34.64	35.21	37.53	35.63	34.44	35.1433	1.10717
GRINA	glutamate receptor, ionotropic, N-methyl D-aspartate-associated protein 1 (glutamate binding)	1968	32.96	34.12	36.35	35.63	37.07	36.49	35.4367	35.13	35.51	33.83	36.37	34.71	35.23	35.13	0.991346
DDAH1	dimethylarginine dimethylaminohydrolase 1	4482	33.08	34.32	33.99	35.1	36.2	33.02	34.285	34.97	35.73	35.96	34.68	34.79	34.54	35.1117	1.02411
SENP3	SUMO1/sentrin/SMT3 specific peptidase 3	2494	32.75	33.27	32.85	31.7	31.95	32.55	32.5117	35.1	33.89	35.66	35.7	34.23	36.02	35.1	1.07961
SRSF6	serine/arginine-rich splicing factor 6	3746	35.03	34.47	34.1	35.53	34.34	36.1	34.9283	35.56	35.36	34.58	35.46	34.31	35.3	35.095	1.00477
VARS	valyl-tRNA synthetase	4292	33.29	33.11	33.07	32.98	34.5	33.07	33.3367	34.9	34.35	33.66	34.48	36.24	36.89	35.0867	1.05249
DNTTIP2	deoxynucleotidyltransferase, terminal, interacting protein 2	2722	33.6	33.94	32.74	33.5	32.03	33.08	33.1483	36.03	34.5	35.59	34.72	34.07	35.6	35.085	1.05842
PPRC1	peroxisome proliferator-activated receptor gamma, coactivator-related 1	5374	34.19	34.83	35.33	35.97	35.88	36.51	35.4517	34.8	35.57	33.98	34.99	35.42	35.65	35.0683	0.989187
TNPO1	transportin 1	8708	34.57	34.13	34.81	33.84	35.59	33.69	34.4383	35.02	35.01	34.36	35.24	35.78	34.8	35.035	1.01733
TMPO	thymopoietin	6993	33.25	32.26	31.78	31.36	30.51	29.93	31.515	34.12	34.53	34.89	35.47	35.18	35.99	35.03	1.11153
SIVA1	SIVA1, apoptosis-inducing factor	771	31.01	32.97	32.02	29.48	33.11	32.04	31.7717	32.28	35.12	33.41	38.3	34.82	36.18	35.0183	1.10219
PDCD11	programmed cell death 11	6416	34.77	33.55	34.91	34.13	34.96	33.7	34.3367	35.2	34.82	35.33	34.83	34.39	35.44	35.0017	1.01937
UBR4	ubiquitin protein ligase E3 component n-recognin 4	15882	42.14	43.32	45.42	44.34	43.14	44.95	43.885	35.72	36.55	34.62	35	34.19	33.87	34.9917	0.797349
NDUFA6	NADH dehydrogenase (ubiquinone) 1 alpha subcomplex, 6, 14kDa	1184	33.45	32.06	33.62	29.72	33.75	30.72	32.22	34.22	34.79	35.65	35.39	34.72	35.05	34.97	1.08535
HSPA1B	heat shock 70kDa protein 1B	2520	28.57	26.88	27.2	26.11	25.93	25.32	26.6683	34.22	33.99	34.36	35.68	34.69	36.87	34.9683	1.31123
PPM1B	protein phosphatase, Mg2+/Mn2+ dependent, 1B	5435	31.99	34.18	33.13	32.41	33.2	32.48	32.8983	35.31	34.06	35.24	35.46	34.51	35.2	34.9633	1.06277
PSMD12	proteasome (prosome, macropain) 26S subunit, non-ATPase, 12	1797	33.23	32.76	33.87	32.05	31.61	31.21	32.455	34.47	33.87	35.71	35.25	34.16	36.32	34.9633	1.07729
CTCF	CCCTC-binding factor (zinc finger protein)	3941	34.38	32.38	32.29	32.26	31.55	31.91	32.4617	35.32	34.04	34.43	35.45	34.18	36.3	34.9533	1.07676
PRODH	proline dehydrogenase (oxidase) 1	2408	35.8	36.74	36.82	41.83	39.64	38.33	38.1933	34.73	36.18	34.46	34.6	35.14	34.56	34.945	0.91495
LOC100996702	uncharacterized LOC100996702	1824	53.02	49.61	50.57	50.37	49.79	49.04	50.4	34.49	33.85	37.21	34.41	33.7	36.01	34.945	0.693353
KDM2B	lysine (K)-specific demethylase 2B	5747	36.62	36.34	35.38	35.17	35.62	35.53	35.7767	35.41	34.03	35.06	34.36	34.43	36.32	34.935	0.976474
RAB10	RAB10, member RAS oncogene family	3785	33.71	33.35	33.08	32.3	32.87	33.23	33.09	34.41	33.45	35.29	35.2	35.59	35.49	34.905	1.05485
MRPL45	mitochondrial ribosomal protein L45	1705	32.7	31.31	32.99	30.9	32.75	32.79	32.24	34.8	33.98	34.33	34.58	35.03	36.54	34.8767	1.08178
ACAA2	acetyl-CoA acyltransferase 2	1934	31.79	31.11	30.88	31.2	32.82	32.91	31.785	34.96	34.18	35.08	35.54	33.31	36.07	34.8567	1.09664
YTHDF2	YTH domain family, member 2	3063	32.42	33.24	33.09	32.82	33.73	32.77	33.0117	35.46	34.14	34.61	33.95	35.16	35.81	34.855	1.05584
CD320	CD320 molecule	1251	33.31	33.56	31.13	34.76	34.55	32.82	33.355	34.63	34.42	35.04	36.34	34.98	33.62	34.8383	1.04447
PSMC1	proteasome (prosome, macropain) 26S subunit, ATPase, 1	1586	34.19	31.56	32.81	32.57	33.25	32.85	32.8717	34.44	33.77	35.39	35	35.05	35.23	34.8133	1.05907
MAPK6	mitogen-activated protein kinase 6	4225	34.13	32.64	34.05	31.95	33.49	32.41	33.1117	34.32	34.68	35.08	34.07	34.8	35.77	34.7867	1.05059
DDR1	discoidin domain receptor tyrosine kinase 1	4205	30.63	30.79	31.57	33.77	33.36	31.83	31.9917	34.85	35.89	34.29	34.63	35.08	33.78	34.7533	1.08632
ZC3H18	zinc finger CCCH-type containing 18	3727	32.52	30.3	31.04	31.04	29.4	31.2	30.9167	34.11	34.53	33.71	35.27	34.88	35.98	34.7467	1.12388
SMARCD2	SWI/SNF related, matrix associated, actin dependent regulator of chromatin, subfamily d, member 2	2770	33.82	31.76	32.71	30.41	32.18	32.09	32.1617	34.22	33.49	34.03	35.71	34.95	36.07	34.745	1.08032
SPIN1	spindlin 1	4534	36.24	34.76	34.2	34.92	35.08	34.73	34.9883	35.58	33.68	35.1	34.17	35.21	34.65	34.7317	0.992664
ACO2	aconitase 2, mitochondrial	2741	32.02	31	31.09	32.95	31.8	31.96	31.8033	34.83	33.84	34.37	35.22	34.46	35.64	34.7267	1.09192
SNORD44	small nucleolar RNA, C/D box 44	61	32.78	32.78	33.77	33.27	39.83	40	35.405	26.39	33.6	35.4	40.98	35.4	36.22	34.665	0.979099
PMAIP1	phorbol-12-myristate-13-acetate-induced protein 1	1936	37.56	35.26	33.04	33.15	33.86	32.44	34.2183	33.57	33.78	35.39	35.17	35.01	35.01	34.655	1.01276
ENAH	enabled homolog (Drosophila)	13172	31.77	31.94	31.42	30.59	31.63	31.18	31.4217	34.17	34.5	35.12	34.59	35	34.54	34.6533	1.10285
USP44	ubiquitin specific peptidase 44	4383	34.96	33.56	33.94	32.02	34.59	32.17	33.54	35.28	33.56	34.72	33.71	35.41	35.11	34.6317	1.03255
TRAF7	TNF receptor-associated factor 7, E3 ubiquitin protein ligase	3667	30.79	30.73	30.34	31.6	30.76	30.76	30.83	34.43	35.45	32.29	35.05	34.87	35.67	34.6267	1.12315
NMT1	N-myristoyltransferase 1	4884	31.34	30.38	31.43	30.7	31.28	32.3	31.2383	35.02	33.98	34.38	33.76	35.5	34.95	34.5983	1.10756
MDH1	malate dehydrogenase 1, NAD (soluble)	1883	30.07	30.69	32.03	30.43	31.98	30.26	30.91	34.49	34.78	33.94	35.83	33.39	35.15	34.5967	1.11927
UBE2V2	ubiquitin-conjugating enzyme E2 variant 2	1524	31.08	32.36	29.91	27.34	32.86	30	30.5917	34.15	32.98	34.56	35	34.42	36.24	34.5583	1.12966
WEE1	WEE1 G2 checkpoint kinase	4047	33.93	33.06	35.54	35.95	37.02	37.57	35.5117	34.58	34.24	34.69	35.98	33.66	34.18	34.555	0.97306
CSNK1G2	casein kinase 1, gamma 2	2904	33.47	31.06	32	31.35	31.88	33.56	32.22	32.75	35.97	33	34	34.97	36.38	34.5117	1.07113
DDX54	DEAD (Asp-Glu-Ala-Asp) box polypeptide 54	4381	31.98	30.92	30.2	31.11	29.35	30.82	30.73	32.51	34.73	33.9	35.29	35.22	35.4	34.5083	1.12295
SBDS	Shwachman-Bodian-Diamond syndrome	1605	34.31	34	32.79	33.47	33.66	33.68	33.6517	34.95	34.65	35.29	33.53	32.99	35.59	34.5	1.02521
LDB1	LIM domain binding 1	2667	31.2	29.84	30.37	31.42	29.76	30.6	30.5317	33.75	33.97	35.48	34.29	34.56	34.87	34.4867	1.12954
ZNF770	zinc finger protein 770	5448	37.74	37.67	37.69	35.79	36.6	34.92	36.735	34.27	33.03	34.65	34.92	34.57	35.46	34.4833	0.938705
KIF23	kinesin family member 23	3723	35.16	34.64	34.93	33.04	34.17	33.58	34.2533	34.96	32.75	34.95	35.17	33.62	35.39	34.4733	1.00642
NOTCH3	notch 3	8071	27.61	28.73	29.44	29.83	31.08	28.81	29.25	34.31	36.01	33.65	35.08	33.63	34.09	34.4617	1.17818
ECH1	enoyl CoA hydratase 1, peroxisomal	1263	31.77	31.68	30.65	30.79	32.84	30.32	31.3417	33.26	34.03	33.08	35.97	34.33	36.1	34.4617	1.09955
NLRP2	NLR family, pyrin domain containing 2	3669	31.83	30.85	32.63	29.39	32.36	31.34	31.4	34.46	34.59	33.82	33.75	34.22	35.81	34.4417	1.09687
MID1IP1	MID1 interacting protein 1	3783	32.82	32.79	32.93	33.42	34.12	32.93	33.1683	33.77	34.24	34.52	33.72	35.02	35.37	34.44	1.03834
CHAC1	ChaC, cation transport regulator homolog 1 (E. coli)	1560	29.76	32.2	32.28	33.01	33.03	35.71	32.665	34.48	34.44	33.25	34.23	35.42	34.26	34.3467	1.05148
HSPH1	heat shock 105kDa/110kDa protein 1	5727	29.1	29.81	30.14	28.06	29.08	27.46	28.9417	34.87	33.67	33.8	33.79	34.14	35.8	34.345	1.1867
FXR1	fragile X mental retardation, autosomal homolog 1	8909	31.66	30.55	30.5	28.99	29.9	28.51	30.0183	34.55	34.28	34.15	34.06	33.96	34.84	34.3067	1.14286
TRPC4AP	transient receptor potential cation channel, subfamily C, member 4 associated protein	3170	33.07	31.96	34.23	29.78	32.66	31.64	32.2233	33.33	34.19	34.56	34.27	33.76	35.62	34.2883	1.06408
MAPKAP1	mitogen-activated protein kinase associated protein 1	3692	31.44	30.23	31.45	29.89	30.53	28.89	30.405	34.46	33.38	34.92	34.26	34.26	34.35	34.2717	1.12717
ENO2	enolase 2 (gamma, neuronal)	2423	28.94	31.79	30.89	31.51	33.04	32.96	31.5217	35.19	34.89	34.13	35.11	33.44	32.86	34.27	1.08719
PTPRZ1	protein tyrosine phosphatase, receptor-type, Z polypeptide 1	8159	38.18	37.28	36.72	37.02	35.78	34.96	36.6567	34.91	33.94	34.6	33.1	34.19	34.82	34.26	0.934619
GUK1	guanylate kinase 1	1280	28.57	30.68	31.52	31.5	29.64	32.45	30.7267	33.21	33.5	35.6	34.64	33.48	35.12	34.2583	1.11494
CSTF2	cleavage stimulation factor, 3' pre-RNA, subunit 2, 64kDa	2016	32.89	30.79	32.56	29.91	32.41	29.41	31.3283	34.1	33.32	32.94	35.37	35.06	34.73	34.2533	1.09337
TIMMDC1	translocase of inner mitochondrial membrane domain containing 1	1593	32.3	30.26	32.55	30.38	32.91	29.56	31.3267	34.5	33.11	33.62	33.91	34.72	35.39	34.2083	1.09199
CIRH1A	cirrhosis, autosomal recessive 1A (cirhin)	2254	32.08	33.05	32.51	33.27	34.1	32.69	32.95	34.31	33.99	33.23	34.31	33.52	35.85	34.2017	1.03799
VOPP1	vesicular, overexpressed in cancer, prosurvival protein 1	3341	32.18	33.46	35.27	33.34	35.51	35.8	34.26	34.41	33.59	34.22	34.35	34.18	34.22	34.1617	0.99713
PSMC6	proteasome (prosome, macropain) 26S subunit, ATPase, 6	1593	32.83	32.09	31	30.58	31.3	29.66	31.2433	34.09	34.1	34.06	33.86	34.13	34.65	34.1483	1.09298
TSR1	TSR1, 20S rRNA accumulation, homolog (S. cerevisiae)	4880	32.6	29.45	32.68	30.99	31.95	29.73	31.2333	33.82	33.64	33.65	34.49	34.56	34.72	34.1467	1.09328
CTPS1	CTP synthase 1	3199	31.87	32.47	31.57	32.51	33.51	29.14	31.845	34.12	34.27	33.29	34.47	33.24	35.49	34.1467	1.07228
PTP4A1	protein tyrosine phosphatase type IVA, member 1	5089	31.19	31.42	31.77	31.36	32.34	30.52	31.4333	34.44	32.97	35.4	33.49	34.33	34.14	34.1283	1.08574
GRAMD1A	GRAM domain containing 1A	2640	36.6	34.04	33.84	36.77	34.05	36.76	35.3433	33.89	34.52	34.07	35.37	32.35	34.52	34.12	0.965387
TMEM97	transmembrane protein 97	2568	32.71	33.01	32.87	32.32	35.02	31.72	32.9417	33.71	34.94	34.28	34.21	33.53	33.85	34.0867	1.03476
TRIP10	thyroid hormone receptor interactor 10	2230	32.36	30.81	29.15	28.98	29.47	28.86	29.9383	33.5	32.45	33.66	35.75	35.17	33.95	34.08	1.13834
COX17	COX17 cytochrome c oxidase copper chaperone	423	31.82	35.08	30.16	29.29	30.26	30.8	31.235	30.96	34.94	35.39	33.82	33.42	35.95	34.08	1.09108
MKNK2	MAP kinase interacting serine/threonine kinase 2	3785	36.22	35.85	34.72	35.46	33.94	33.38	34.9283	33.08	33.05	33.15	35.66	33.57	35.87	34.0633	0.975235
ACSL3	acyl-CoA synthetase long-chain family member 3	4361	35.21	34.42	34.1	33.17	35.15	32.44	34.0817	33.74	33.78	33.76	34.47	34.41	33.97	34.0217	0.99824
PRKAR1A	protein kinase, cAMP-dependent, regulatory, type I, alpha	5235	33.31	32.62	32.16	30.01	32.15	28.46	31.4517	33.53	33.29	35.24	33.6	33.52	34.76	33.99	1.08071
COL7A1	collagen, type VII, alpha 1	9169	37.71	43.28	40.43	45.66	44.19	46.18	42.9083	34.31	35.03	33.61	35.97	32.92	32	33.9733	0.791765
RABL6	RAB, member RAS oncogene family-like 6	3890	29.35	27.74	29.26	28.47	28.17	28.08	28.5117	33.68	33.76	33.02	35.43	33.45	34.47	33.9683	1.19138
KIAA0100	KIAA0100	7435	36.29	36.14	37.44	36.45	36.02	36.18	36.42	33.25	34.25	33.37	34.52	33.69	34.71	33.965	0.932592
LSM6	LSM6 homolog, U6 small nuclear RNA associated (S. cerevisiae)	787	32.77	31.37	28.76	25.47	26.4	26.44	28.535	34.09	33.62	34.59	32.99	35.42	33.04	33.9583	1.19006
AKIRIN2	akirin 2	1932	32.98	31.87	31.82	33.22	32.16	35.16	32.8683	34.61	33.63	33.5	34.17	33.34	34.49	33.9567	1.03311
UTP6	UTP6, small subunit (SSU) processome component, homolog (yeast)	2065	33.91	33.82	35.23	30.8	33.56	32.15	33.245	33.67	33.36	33.53	33.41	34.2	35.49	33.9433	1.02101
PPIL1	peptidylprolyl isomerase (cyclophilin)-like 1	1736	33.08	31.19	30.79	31.61	31.41	30.55	31.4383	33.41	33.89	33.77	33.12	34.25	35.15	33.9317	1.07931
LAMTOR4	late endosomal/lysosomal adaptor, MAPK and MTOR activator 4	612	33.21	33.13	32.61	28.74	33.1	34.08	32.4783	32.82	32.94	34.41	34.06	32.36	37	33.9317	1.04475
RBM3	RNA binding motif (RNP1, RRM) protein 3	4432	32.97	32.23	32.93	31.45	33.12	31.44	32.3567	33.42	33.57	33.94	34.66	33.79	34.18	33.9267	1.04852
MRFAP1L1	Morf4 family associated protein 1-like 1	1592	33.07	30.06	31	27.29	30.55	27.71	29.9467	33.66	33.1	33.75	34.27	33.17	35.55	33.9167	1.13257
COPS3	COP9 signalosome subunit 3	1988	31.15	31.3	32.17	28.82	31.99	31.3	31.1217	33.75	32.97	34.5	33.57	33.14	35.56	33.915	1.08976
TJP2	tight junction protein 2	6663	38.66	35.53	36.69	36.94	36.68	36.16	36.7767	33.72	33.38	34.2	34.08	33.86	34.17	33.9017	0.921825
KDR	kinase insert domain receptor (a type III receptor tyrosine kinase)	6055	51.08	47.12	47.18	45.19	46.1	43.39	46.6767	34.35	32.93	33.95	34.28	33.17	34.71	33.8983	0.726237
LPHN2	latrophilin 2	5706	28.36	29.4	29.12	29.09	28.86	27.94	28.795	33.73	33.52	34.11	34.63	33.72	33.6	33.885	1.17677
SZRD1	SUZ RNA binding domain containing 1	3695	32.24	31.45	32.25	32.63	32.84	33.94	32.5583	32.57	33.2	33.87	32.69	35.21	35.72	33.8767	1.04049
PPAN	peter pan homolog (Drosophila)	1728	30.71	30.23	30.16	29.24	29.95	28.17	29.7433	34.47	33.81	33.3	33.81	34.28	33.58	33.875	1.13891
IMP3	IMP3, U3 small nucleolar ribonucleoprotein	1239	31.52	31.15	31.61	29.18	31.78	28.83	30.6783	32.77	33.21	33.2	35.98	34.14	33.8	33.85	1.10338
WDR74	WD repeat domain 74	1367	30.05	32.21	31.74	32.09	31.08	30.03	31.2	33.02	33.35	33.54	35.09	31.97	36.02	33.8317	1.08435
PIN1	peptidylprolyl cis/trans isomerase, NIMA-interacting 1	1120	31.23	28	30.03	26.95	31.41	28.39	29.335	32.75	33.03	34.09	35.24	32.98	34.81	33.8167	1.15278
AKAP8L	A kinase (PRKA) anchor protein 8-like	2213	32.72	32.02	31.73	33.13	31.4	32.66	32.2767	33.03	34.22	33.5	33.35	35.22	33.53	33.8083	1.04745
ACADVL	acyl-CoA dehydrogenase, very long chain	2519	33.71	34.58	33.05	35.73	34	34.67	34.29	33.52	34.95	33.59	33.02	34.2	33.56	33.8067	0.985905
GOLPH3	golgi phosphoprotein 3 (coat-protein)	2676	31.12	29.88	30.57	29.91	31.43	32.41	30.8867	33.87	33.09	33.74	33.74	33.78	34.59	33.8017	1.09438
NOP14	NOP14 nucleolar protein	2917	34.34	31.53	31.49	30.23	30.36	28.98	31.155	33.94	33.38	33.39	34.61	33.98	33.45	33.7917	1.08463
TIMM10	translocase of inner mitochondrial membrane 10 homolog (yeast)	674	34.77	29.1	33.33	29.98	28.81	28.48	30.745	34.88	32.41	34.27	35.62	33.13	32.34	33.775	1.09855
CXXC5	CXXC finger protein 5	1447	33.9	33.16	33.58	37.48	37.92	35.19	35.205	34.21	33.32	34.58	34.02	32.79	33.62	33.7567	0.95886
SULF2	sulfatase 2	4451	31.93	31.13	31.04	33.47	32.23	33.72	32.2533	32.8	33.04	33.78	34.21	34.92	33.73	33.7467	1.0463
GDI1	GDP dissociation inhibitor 1	2481	30.79	28.47	31.01	32.59	31.11	30.8	30.795	33.8	34.83	33.37	33.37	33.86	33.16	33.7317	1.09536
H1FX	H1 histone family, member X	1507	28.22	27.41	25.7	26.97	27.22	27.46	27.1633	31.78	33.21	34.58	33.66	33.99	35.12	33.7233	1.2415
PPP6R1	protein phosphatase 6, regulatory subunit 1	3637	32.07	31.35	31.27	31.51	31.41	31.27	31.48	33.2	33.78	33.36	33.62	32.98	35.38	33.72	1.07116
ZNF589	zinc finger protein 589	3364	33.49	32.28	30.83	31.29	31.29	29.69	31.4783	33.98	33.21	34.56	33.54	33.15	33.81	33.7083	1.07084
EPHA1	EPH receptor A1	3363	38.18	37.32	36.11	36.86	38.15	36.52	37.19	33.04	32.95	33.06	34.23	33.56	35.37	33.7017	0.906202
MACF1	microtubule-actin crosslinking factor 1	17689	43.21	43.3	44.53	43.5	42.31	43.51	43.3933	34.19	34.87	33.56	33.94	32.55	33.07	33.6967	0.77654
KDELR2	KDEL (Lys-Asp-Glu-Leu) endoplasmic reticulum protein retention receptor 2	2860	31.75	31.28	32.29	30.78	34.05	30.44	31.765	33.73	33.47	32.73	33.8	34.24	34.16	33.6883	1.06055
ERRFI1	ERBB receptor feedback inhibitor 1	3129	36.04	37.08	36.09	36.28	37.44	37.56	36.7483	33.44	32.53	33.69	35	32.28	35.04	33.6633	0.916051
PDCD6	programmed cell death 6	1135	33.47	32.69	33.58	28.64	32.53	30.96	31.9783	32.3	33.62	33.9	33.82	33.48	34.6	33.62	1.05134
SNRPA1	small nuclear ribonucleoprotein polypeptide A'	1059	29.84	27.99	29.17	25.18	29.85	27.65	28.28	31.54	32.7	33.2	35.79	33.99	34.48	33.6167	1.18871
PRPF40A	PRP40 pre-mRNA processing factor 40 homolog A (S. cerevisiae)	7528	32.81	31.59	31.8	29.69	30.42	30	31.0517	33.3	32.82	34.12	33.35	33.33	34.55	33.5783	1.08137
CLPTM1L	CLPTM1-like	2147	29.3	29.72	31.34	30.72	32.28	31.66	30.8367	33.51	33.91	32.15	34.28	32.9	34.34	33.515	1.08686
KIF20A	kinesin family member 20A	3471	32.04	31.58	32.45	31.1	30.73	31.54	31.5733	33.62	31.69	33.95	33.39	33.7	34.71	33.51	1.06134
LYAR	Ly1 antibody reactive	1605	33.2	31.42	30.08	29.57	30.46	27.27	30.3333	32.32	33.02	33.28	32.85	34.76	34.8	33.505	1.10456
USP28	ubiquitin specific peptidase 28	4632	34.47	34.21	35.86	35.1	33.46	32.44	34.2567	34.02	33.13	33.44	33.76	33.06	33.53	33.49	0.97762
BCLAF1	BCL2-associated transcription factor 1	7263	31.82	31	31.26	29.66	29.56	30.11	30.5683	33.28	33.26	33.88	33.12	33.33	33.82	33.4483	1.09422
STK25	serine/threonine kinase 25	3164	31.03	31.9	31.37	31.31	32.1	31.6	31.5517	33.35	33.71	32.7	33.89	33.21	33.77	33.4383	1.0598
PAK1IP1	PAK1 interacting protein 1	1495	31.43	30.46	30.6	28.18	31.03	29.5	30.2	32.67	32.18	34.51	33.81	33.55	33.91	33.4383	1.10723
LRRC47	leucine rich repeat containing 47	2648	32.74	32.79	32.11	31.98	33.32	34.91	32.975	33.28	33.19	32.54	34.06	33.34	34.19	33.4333	1.0139
YTHDF1	YTH domain family, member 1	3252	30.78	29.69	30.23	30.12	30.23	29.94	30.165	33.37	33.94	33.16	32.32	34.43	33.36	33.43	1.10824
RN7SL1	RNA, 7SL, cytoplasmic 1	299	44.04	54.68	37.55	24.28	28.49	29.26	36.3833	22.5	36.35	22.54	48.99	46.38	23.77	33.4217	0.918598
GSR	glutathione reductase	3160	32.67	32.69	32.87	32.16	31.76	30.78	32.155	33.19	32.8	34.02	34.27	32.72	33.48	33.4133	1.03913
MMP14	matrix metallopeptidase 14 (membrane-inserted)	3594	33.77	32.88	30.46	33.33	31.87	32.55	32.4767	32.18	32.09	33.34	34.5	34.92	33.45	33.4133	1.02884
FAM50A	family with sequence similarity 50, member A	1352	31.07	30.22	30.6	30.08	29.12	31.13	30.37	32.25	31.36	34.66	33.5	33.03	35.59	33.3983	1.09971
MIR6501	microRNA 6501	67	39.85	39.4	41.94	36.56	38.8	28.05	37.4333	30.59	33.43	33.88	40.89	29.85	31.49	33.355	0.891051
NIPSNAP1	nipsnap homolog 1 (C. elegans)	2236	27.58	26.07	25.76	28.95	27.33	26.99	27.1133	32.61	34.72	32.47	33.81	33.11	33.29	33.335	1.22947
TMED10	transmembrane emp24-like trafficking protein 10 (yeast)	4144	30.08	30.51	30.71	31.15	33.4	31.01	31.1433	32.91	33.2	33.6	33.7	33.71	32.86	33.33	1.07021
AKR1A1	aldo-keto reductase family 1, member A1 (aldehyde reductase)	1580	29.34	28.9	30.26	29.63	29.6	29.22	29.4917	32.58	32.24	33.35	33.18	34.43	34.12	33.3167	1.1297
ATP1B1	ATPase, Na+/K+ transporting, beta 1 polypeptide	2200	33.09	33.4	33.47	34.87	35.06	35.4	34.215	32.11	32.33	33.7	35.2	32.78	33.65	33.295	0.973111
RNF26	ring finger protein 26	2815	32.44	32.09	31.65	28.52	32.83	32.25	31.63	32.65	33.54	33.07	32.92	33.98	33.53	33.2817	1.05222
RTN3	reticulon 3	4976	30.41	29.66	29.91	29.87	30.56	29.48	29.9817	33.31	32.85	33.17	33.91	32.69	33.73	33.2767	1.1099
COA1	cytochrome c oxidase assembly factor 1 homolog (S. cerevisiae)	927	32.55	29.2	31.33	29.84	32.47	28.96	30.725	33.26	33.58	32.91	31.85	34.13	33.51	33.2067	1.08077
POLR2C	polymerase (RNA) II (DNA directed) polypeptide C, 33kDa	1804	30.85	28.19	31.07	30.24	33.08	32.61	31.0067	33.18	32.62	33.58	33.23	31.46	35.09	33.1933	1.07052
MRPS27	mitochondrial ribosomal protein S27	2823	30.22	31.72	29.87	28.29	30.36	29	29.91	33.2	33.93	32.91	32.81	33.68	32.5	33.1717	1.10905
DIAPH1	diaphanous-related formin 1	5790	32.42	32.57	33.24	33.95	34.04	33.16	33.23	33.66	32.32	33.06	34.49	32.98	32.35	33.1433	0.997392
GRWD1	glutamate-rich WD repeat containing 1	2456	31.7	30.32	31.65	30.83	31.06	32.82	31.3967	33.96	32.3	32.18	33.52	33.29	33.49	33.1233	1.055
BMPR1A	bone morphogenetic protein receptor, type IA	3616	31.52	34.17	33.05	34.05	35.05	34.2	33.6733	33.75	32.13	33.33	33.38	33.16	32.98	33.1217	0.983617
PNP	purine nucleoside phosphorylase	2421	35.65	34.61	34.58	33.62	36.64	35.78	35.1467	33.13	31.88	33.66	33.27	33.1	33.43	33.0783	0.941151
TMEM8A	transmembrane protein 8A	3656	36.4	36.44	37.8	37.03	39.01	39.28	37.66	33.71	32.89	31.68	33.96	32.81	33.36	33.0683	0.878076
NDUFS2	NADH dehydrogenase (ubiquinone) Fe-S protein 2, 49kDa (NADH-coenzyme Q reductase)	2275	30.12	30.59	29.75	27.67	30.54	29.35	29.67	33.47	32.54	32.43	33.12	32.96	33.77	33.0483	1.11386
C16orf80	chromosome 16 open reading frame 80	1291	32.37	30.64	31.04	31.03	30.68	30.65	31.0683	32.11	31.83	33.77	32.64	34.09	33.67	33.0183	1.06276
NUP205	nucleoporin 205kDa	6265	32	32.87	33.06	31.5	34.06	31.31	32.4667	33.08	32.98	32.68	33.04	33.51	32.67	32.9933	1.01622
DCAF13	DDB1 and CUL4 associated factor 13	2641	31.15	32.14	31.18	30.44	32.46	28.4	30.9617	33.03	32.22	32.88	34.15	32.06	33.61	32.9917	1.06556
PPID	peptidylprolyl isomerase D	1834	32.02	28.78	30.2	29.59	26.6	25.73	28.82	32.29	32.71	32.92	32.24	33.78	33.8	32.9567	1.14353
RPL39L	ribosomal protein L39-like	703	32.85	30.78	30.65	32.74	31.1	35.97	32.3483	31.18	31.42	34.45	33.42	34.99	32.13	32.9317	1.01803
TUBG1	tubulin, gamma 1	1951	33.02	30.51	31.27	31.66	31.19	32.1	31.625	32.42	32.69	32.59	32.22	33.27	34.24	32.905	1.04047
WDR77	WD repeat domain 77	2408	31.92	33.71	33.82	33.62	37.22	34.21	34.0833	33.34	32.28	33.08	34.36	31.52	32.8	32.8967	0.965183
HEXB	hexosaminidase B (beta polypeptide)	1901	36.81	35.32	35.22	35.75	36.54	37.28	36.1533	31.66	30.84	33.34	34.35	32.96	34.18	32.8883	0.90969
PACSIN2	protein kinase C and casein kinase substrate in neurons 2	3515	32.98	31.93	32.25	32.24	33.21	32.67	32.5467	32.74	32.39	33.16	32.05	32.84	34.14	32.8867	1.01045
SPRY4	sprouty homolog 4 (Drosophila)	4992	54.1	48.51	50.48	49.89	49.09	48.94	50.1683	33.08	31.77	33.39	32.81	33.13	32.96	32.8567	0.654928
DSP	desmoplakin	9730	41.38	41.08	42.01	40.99	40.25	41.28	41.165	32.92	33.12	32.57	33.25	32.16	33.12	32.8567	0.79817
NELFE	negative elongation factor complex member E	1561	31.11	30.22	30.01	28.64	30.49	28.7	29.8617	30.28	31.67	32.87	31.87	34.17	36.16	32.8367	1.09963
MED28	mediator complex subunit 28	1281	30.49	31.24	30.24	30.19	30.38	29.32	30.31	32.52	30.35	32.91	33.77	31.6	35.8	32.825	1.08298
SURF6	surfeit 6	2330	34.39	33.13	32.76	31.15	31.82	31.67	32.4867	31.93	33.29	31.75	32.97	32.55	34.41	32.8167	1.01016
CUL1	cullin 1	3209	29.55	30.3	30	26.69	29.95	30.19	29.4467	34.14	32.79	32.37	31.35	32.37	33.69	32.785	1.11337
TMEM50A	transmembrane protein 50A	2302	32.47	32.42	32.49	28.68	31.93	31.35	31.5567	31.2	31.74	33.59	33.95	34.56	31.66	32.7833	1.03887
ADD1	adducin 1 (alpha)	5017	31.6	30.47	31.1	30.64	30.47	28.24	30.42	32.01	32.7	32.88	33.78	33	32.13	32.75	1.07659
LTV1	LTV1 ribosome biogenesis factor	1814	31.48	29.61	29.39	27.81	29.79	30.68	29.7933	30.69	32.29	33.05	32.75	32.85	34.65	32.7133	1.09801
C9orf78	chromosome 9 open reading frame 78	1818	30.7	31.54	30.45	25.87	28.38	25.12	28.6767	29.71	32.67	32.99	33.4	34.16	33.21	32.69	1.13995
NANS	N-acetylneuraminic acid synthase	1240	33.36	32.52	30.92	31.08	31.55	30.15	31.5967	31.79	31.76	31.56	33.63	34.18	33.08	32.6667	1.03386
MRPL23	mitochondrial ribosomal protein L23	742	29.02	29.58	28.4	25.57	26.83	23.7	27.1833	32.96	30.63	30.86	34.17	32.25	34.97	32.64	1.20074
TAB2	TGF-beta activated kinase 1/MAP3K7 binding protein 2	4395	32.18	31.45	31.11	30.31	31.4	31.47	31.32	32.25	32.36	32.93	31.93	33.2	33.16	32.6383	1.04209
BRD7	bromodomain containing 7	2312	32.27	30.88	30.62	30.65	29.63	29.6	30.6083	32.41	33.19	31.47	32.56	32.72	33.45	32.6333	1.06616
TES	testis derived transcript (3 LIM domains)	2858	31.65	33.5	35.3	33.37	36.44	36.36	34.4367	33.17	31.12	34.42	32.42	32.34	32.27	32.6233	0.947343
MIR6733	microRNA 6733	61	23.77	35.4	32.62	30.65	34.09	25.57	30.35	29.67	35.24	29.5	27.21	34.26	39.67	32.5917	1.07386
SSNA1	Sjogren syndrome nuclear autoantigen 1	941	30.04	28.59	30.59	28.78	29.41	32.48	29.9817	31.11	32.59	32.85	32.82	33.85	32.09	32.5517	1.08572
UBTF	upstream binding transcription factor, RNA polymerase I	4943	28.96	27.36	27.83	26.93	27.06	27.76	27.65	32.67	31.45	32.79	32.36	32.93	33.06	32.5433	1.17697
MIR4721	microRNA 4721	89	25.61	31.68	29.1	34.04	37.3	30.78	31.4183	28.98	34.49	34.38	31.91	29.43	36.06	32.5417	1.03575
CERS4	ceramide synthase 4	1816	34.16	34.54	33.59	34.98	33.73	33.3	34.05	32.92	33.84	32.13	32.8	32.3	31.15	32.5233	0.955164
RAB4B-EGLN2	RAB4B-EGLN2 readthrough (NMD candidate)	2849	28.96	30.2	30.2	28.06	28.97	30.32	29.4517	32.27	32.43	31.55	33.75	32.11	33.01	32.52	1.10418
MAGED1	melanoma antigen family D, 1	2973	29.09	29.4	27.79	29.52	28.44	28.99	28.8717	32.63	31.32	32.55	32.58	31.83	33.87	32.4633	1.1244
CAPZA1	capping protein (actin filament) muscle Z-line, alpha 1	2740	30.64	32.05	32.37	32.19	32.72	31.02	31.8317	32.87	30.93	33.14	32.29	32.76	32.71	32.45	1.01943
NARR	nine-amino acid residue-repeats	839	30.13	32.52	30.5	28.12	27.23	31.75	30.0417	30.11	32.96	31.51	33.79	32.58	33.74	32.4483	1.08011
HSD17B12	hydroxysteroid (17-beta) dehydrogenase 12	2545	33.67	35.44	36.4	33.43	39.92	35.17	35.6717	33.02	32.34	32.36	33.01	31.81	32	32.4233	0.908938
SAP18	Sin3A-associated protein, 18kDa	2301	33.19	29.75	30.48	29.33	29.17	30.7	30.4367	30.52	31.84	33.79	32.8	33.62	31.83	32.4	1.06451
SRP54	signal recognition particle 54kDa	2281	30.21	30.87	29.85	29.64	29.71	28.09	29.7283	32.9	31.67	32.63	31.01	32.45	33.69	32.3917	1.08959
ATP6V0B	ATPase, H+ transporting, lysosomal 21kDa, V0 subunit b	1022	30.27	31.66	34.06	33.61	34.4	35.77	33.295	32.7	31.15	31.86	32.94	32	33.63	32.38	0.972518
SPNS1	spinster homolog 1 (Drosophila)	2213	32.05	32.83	32.52	31.01	34.88	33.95	32.8733	32.43	33.79	32.59	31.69	33.16	30.58	32.3733	0.98479
TRMT1	tRNA methyltransferase 1 homolog (S. cerevisiae)	2362	32.77	31.48	31.74	33.4	32.02	33.28	32.4483	33.31	31.09	32.72	32.38	32.14	32.48	32.3533	0.997072
WDR82	WD repeat domain 82	4292	29.6	30.06	29.41	27.18	30.17	28.07	29.0817	33.06	30.97	31.7	31.78	32.98	33.42	32.3183	1.1113
GULP1	GULP, engulfment adaptor PTB domain containing 1	3509	29.15	30.64	30.19	28.77	29.76	27.5	29.335	31.59	32.83	32.55	31.1	32.09	33.66	32.3033	1.10119
MAP1LC3B	microtubule-associated protein 1 light chain 3 beta	2288	32.23	31.63	32.28	31.15	32.4	31.37	31.8433	31.28	30.16	33.47	32.72	33.56	32.6	32.2983	1.01429
ATAD3A	ATPase family, AAA domain containing 3A	2807	29.67	29.81	29.11	29.52	28.63	28.64	29.23	31.01	32.09	32.42	32.71	32.08	33.36	32.2783	1.10429
MIR3064	microRNA 3064	66	31.21	32.72	40.15	29.24	37.27	31.21	33.6333	37.87	21.36	31.66	37.42	28.33	36.96	32.2667	0.959366
PIP5K1A	phosphatidylinositol-4-phosphate 5-kinase, type I, alpha	3807	29.89	31.09	30.84	29.55	31.12	31.05	30.59	32.39	31.81	32.31	31.53	32.08	33.42	32.2567	1.05448
SETD5	SET domain containing 5	6827	32.39	32.53	32.72	32.98	32.72	32.53	32.645	33.03	32.15	31.91	31.6	31.98	32.84	32.2517	0.987951
MRPL15	mitochondrial ribosomal protein L15	1749	29.21	29.78	31.86	28.65	31.94	30.49	30.3217	31.28	33.99	32.01	31.04	30.89	34.23	32.24	1.06327
SNRNP40	small nuclear ribonucleoprotein 40kDa (U5)	1624	30.73	32.48	31.21	32.14	33.59	30.15	31.7167	31.4	33.92	32.54	31.71	31.67	32.15	32.2317	1.01624
VPS72	vacuolar protein sorting 72 homolog (S. cerevisiae)	1564	33.11	30.72	31.03	30.9	29	32.24	31.1667	31.22	31.18	34.06	31.37	32.41	32.88	32.1867	1.03273
RPA1	replication protein A1, 70kDa	4345	29.33	28.35	28.48	28.17	28.15	27.18	28.2767	32.06	32.73	31.55	31.24	32.72	32.79	32.1817	1.1381
BCAP31	B-cell receptor-associated protein 31	2396	30.9	30.53	31.73	30.63	30.77	32.18	31.1233	31.24	31.39	32.51	32.07	32.19	33.56	32.16	1.03331
TLN1	talin 1	8434	30.3	30.83	32.16	32.33	32.1	33.17	31.815	31.75	32.45	31.48	32.44	31.98	32.77	32.145	1.01037
SERP1	stress-associated endoplasmic reticulum protein 1	3172	27.95	27.77	29.4	27.88	29.75	28.77	28.5867	31.33	32.97	32.26	32.58	31.78	31.91	32.1383	1.12424
SSR4	signal sequence receptor, delta	1000	30.18	31.57	30.84	29.8	33.29	34.9	31.7633	30.39	33.19	32.22	30.18	31.57	35.28	32.1383	1.01181
ZNF217	zinc finger protein 217	5635	33.32	31.68	31.3	29.24	30.46	28.54	30.7567	32.25	31.26	32.35	31.54	32.58	32.78	32.1267	1.04454
LSM14B	LSM14B, SCD6 homolog B (S. cerevisiae)	2594	29.08	28.32	28.56	28.38	27.75	26.17	28.0433	32.5	31.47	31.74	31.28	32.76	32.97	32.12	1.14537
JMJD1C	jumonji domain containing 1C	9347	35.58	34.49	35.69	33.5	33.67	32.77	34.2833	32.75	31.94	32.44	31.28	32.47	31.71	32.0983	0.936266
DHFR	dihydrofolate reductase	3917	27.49	26.34	25.74	27.35	26.77	26.93	26.77	32.36	31.12	32.34	32.21	32.83	31.67	32.0883	1.19867
TEX10	testis expressed 10	3274	31.18	31.1	31.64	29.9	32.8	31.17	31.2983	31.71	31.62	32.37	32.2	32.86	31.69	32.075	1.02481
ARPC5L	actin related protein 2/3 complex, subunit 5-like	1025	29.81	28.86	30.3	28.47	28.98	28.64	29.1767	30.82	31.37	31.67	33.2	31.62	33.75	32.0717	1.09922
FAM3C	family with sequence similarity 3, member C	2542	30.83	29.46	31.4	29.54	31.56	30.12	30.485	31.58	32.25	32.83	32.84	31.16	31.31	31.995	1.04953
DNM2	dynamin 2	3805	30.53	29.82	29.97	30.1	29.87	29.25	29.9233	31.44	31.7	31.62	32.49	31.56	33.06	31.9783	1.06868
CDCA5	cell division cycle associated 5	2576	30.52	30.5	30.19	28.92	31.92	30.19	30.3733	32.46	30.72	30.99	31.77	32.58	33.26	31.9633	1.05235
NDUFA4	NADH dehydrogenase (ubiquinone) 1 alpha subcomplex, 4, 9kDa	2058	31.33	32.52	29.43	27.95	32.88	30.83	30.8233	31.09	31.53	32.2	33.73	30.51	32.71	31.9617	1.03693
MGC32805	uncharacterized LOC153163	1424	37.05	35.32	34.05	31.17	30.47	34.38	33.74	31.26	31.81	32.14	32.12	33.23	31.09	31.9417	0.9467
AP1S2	adaptor-related protein complex 1, sigma 2 subunit	2329	24.35	26.5	25.21	23.73	26.6	23.56	24.9917	31.81	32.57	31.09	30.45	31.6	34.01	31.9217	1.27729
C14orf1	chromosome 14 open reading frame 1	1540	31.37	33.88	32.34	33.12	35.27	33.77	33.2917	32.77	32.34	31.14	31.37	30.85	33.04	31.9183	0.958748
SMPD4	sphingomyelin phosphodiesterase 4, neutral membrane (neutral sphingomyelinase-3)	3920	29.52	28.48	29.66	29.76	30.98	28.01	29.4017	31.97	32.15	31.71	31.35	31.16	33.12	31.91	1.08531
HDGFRP3	hepatoma-derived growth factor, related protein 3	2434	30.46	29.44	28.75	27.19	27.21	27.46	28.4183	31.26	32.4	32.84	30.14	31.83	32.78	31.875	1.12164
PCMT1	protein-L-isoaspartate (D-aspartate) O-methyltransferase	1849	27.8	27.66	28.86	27.72	30.12	27.88	28.34	30.99	31.14	32.07	32.55	31.57	32.75	31.845	1.12368
NDUFS7	NADH dehydrogenase (ubiquinone) Fe-S protein 7, 20kDa (NADH-coenzyme Q reductase)	786	30.17	28.07	27.22	28.82	30.52	32.77	29.595	32.23	31.18	31.03	32.69	31.87	31.93	31.8217	1.07524
LIN28B	lin-28 homolog B (C. elegans)	5505	30.16	30.05	29.84	27.59	29.99	28.46	29.3483	32.04	31.28	32.35	30.71	31.97	32.51	31.81	1.08388
TMEM66	transmembrane protein 66	2155	29.61	30.03	32.1	28.34	32.03	29.8	30.3183	31.16	31.7	30.88	33.2	31.26	32.49	31.7817	1.04827
NDUFC2-KCTD14	NDUFC2-KCTD14 readthrough	2436	30.54	28.2	29.13	27.83	28.09	27.44	28.5383	31.18	31.74	31.94	32.6	31.19	32.02	31.7783	1.11353
DESI2	desumoylating isopeptidase 2	4092	29.47	29.57	29.56	29.06	30.87	30.17	29.7833	31.48	31.59	32.13	30.89	31.52	33.02	31.7717	1.06676
CIZ1	CDKN1A interacting zinc finger protein 1	3518	31.46	30.36	30.6	30.22	29.21	30.36	30.3683	30.98	30.86	32.23	32.04	31.35	33.08	31.7567	1.04572
GDF3	growth differentiation factor 3	1224	32.77	29.42	31.6	30.78	31.81	32.68	31.51	31.68	30.56	32.67	31.72	31.07	32.73	31.7383	1.00725
GOLGA4	golgin A4	7952	39.1	36.08	37.03	34.43	33.32	34.06	35.67	32.37	31.92	31.76	30.43	32	31.92	31.7333	0.889636
UPF3B	UPF3 regulator of nonsense transcripts homolog B (yeast)	2404	30.2	27.95	29.9	27.38	28.11	27.5	28.5067	31.53	31.87	31.85	31.89	30.71	32.4	31.7083	1.11231
AP1B1	adaptor-related protein complex 1, beta 1 subunit	4178	29.87	29.73	30.24	29.23	30.03	30.61	29.9517	32.03	31.47	31.33	31.8	31.41	32.05	31.6817	1.05776
ATRAID	all-trans retinoic acid-induced differentiation factor	1398	30.2	28.36	28.84	30.09	30.58	28.54	29.435	31.4	31.81	30.85	31.77	31.98	32.21	31.67	1.07593
ARL6IP4	ADP-ribosylation-like factor 6 interacting protein 4	1871	31.12	28.49	30.74	30.3	30.09	31.29	30.3383	31.62	31.4	31.66	32.93	30.9	31.43	31.6567	1.04345
DYNLT1	dynein, light chain, Tctex-type 1	772	29.32	32.5	27.27	25.97	29.8	28.97	28.9717	31.7	30.54	35.27	30.51	28.4	33.36	31.63	1.09176
CNPY3	canopy FGF signaling regulator 3	1765	31.65	29.79	29.83	29.21	29.98	31.96	30.4033	30.58	30.06	32.52	31.31	32.6	32.62	31.615	1.03985
CHD8	chromodomain helicase DNA binding protein 8	8383	32.92	31.61	32.12	31.27	31.27	30.33	31.5867	31.76	31.06	32.11	31.74	31.91	31.08	31.61	1.00074
TMEM256	transmembrane protein 256	481	30.83	31.2	32.43	30.6	30.31	30.22	30.9317	30.39	30.22	33.01	34.05	29.43	32.49	31.5983	1.02155
CHPF	chondroitin polymerizing factor	3176	30.89	30.38	31.57	34.42	33.89	33.52	32.445	31.5	31.34	30.38	33.57	30.68	32.05	31.5867	0.973545
NUP93	nucleoporin 93kDa	3716	29.77	30.43	30.2	27.99	31.17	30.08	29.94	31.79	31.49	30.44	31.85	31.17	32.54	31.5467	1.05366
THAP4	THAP domain containing 4	2318	28.58	27.57	28.15	30.51	29.99	29.13	28.9883	30.59	31.51	30.64	32.81	31.59	32.06	31.5333	1.08779
POLR2K	polymerase (RNA) II (DNA directed) polypeptide K, 7.0kDa	971	30.65	32.49	31.02	34.31	33.18	32.36	32.335	30.36	27.43	32.89	32.64	32.83	33	31.525	0.97495
ISCU	iron-sulfur cluster assembly enzyme	1173	29.42	31.03	30.2	24.35	28.18	27.1	28.38	31.85	31.51	31.93	29.42	30.29	34.14	31.5233	1.11076
TNFRSF21	tumor necrosis factor receptor superfamily, member 21	3642	32.94	32.16	32.8	36.32	35.15	37	34.395	31.88	32.13	31.74	30.57	31.79	30.97	31.5133	0.916218
FBLN1	fibulin 1	4857	35.21	34.13	34.87	35.77	35.75	36.39	35.3533	31.32	31.26	31.69	32.46	31.2	31.07	31.5	0.891005
SRP68	signal recognition particle 68kDa	3058	29.43	30.26	28.42	28.11	29.34	29.59	29.1917	31.03	30.25	31.37	33.09	31.73	31.45	31.4867	1.07862
KDM4A	lysine (K)-specific demethylase 4A	4509	29.97	30.18	31.53	30.69	30.58	30.78	30.6217	31.5	30.39	31.84	31.44	30.69	33.01	31.4783	1.02798
TMEM14C	transmembrane protein 14C	1187	28.1	29.24	30	26.41	29.32	28.4	28.5783	33.15	32.75	30.23	30.7	31.13	30.89	31.475	1.10136
C21orf59	chromosome 21 open reading frame 59	1427	28.64	27.58	27.18	27.25	26.34	26.04	27.1717	31.86	30.31	31.79	31.48	31.54	31.82	31.4667	1.15807
2017-09-11	septin 11	5555	30.97	30.94	30.72	30.02	30.88	29.52	30.5083	32.3	30.49	30.99	31.57	31.04	32.07	31.41	1.02955
ST14	suppression of tumorigenicity 14 (colon carcinoma)	3300	27.67	28.72	28.64	28.61	29.12	29.3	28.6767	30.73	31.18	30.75	32.51	31.7	31.58	31.4083	1.09526
CMSS1	cms1 ribosomal small subunit homolog (yeast)	1299	33.07	29.76	33.4	30.64	29.36	27.59	30.6367	30.6	31.45	32.01	31.95	29.7	32.6	31.385	1.02443
C19orf48	chromosome 19 open reading frame 48	2246	28.47	29.89	28.27	31.45	30.74	30.36	29.8633	31.3	32.8	30.56	30.84	30.48	32.27	31.375	1.05062
CACYBP	calcyclin binding protein	3315	27.28	26.11	27.86	26.63	28.28	27.6	27.2933	32.48	30.54	31.24	31.37	30.95	31.63	31.3683	1.1493
ATP5SL	ATP5S-like	1829	29.24	28.92	27.41	28.22	28.87	29.63	28.715	31.25	31.01	31.7	30.37	30.36	33.49	31.3633	1.09223
TBRG4	transforming growth factor beta regulator 4	2276	29.92	30.37	29.72	31.29	32.58	31.92	30.9667	30.98	30.71	30.53	32.21	31.03	32.68	31.3567	1.01259
EXTL3	exostosin-like glycosyltransferase 3	6340	32.78	33.69	34.61	34.59	36.93	37.08	34.9467	31.34	31.08	31.36	32.27	30.49	31.51	31.3417	0.896843
POLDIP3	polymerase (DNA-directed), delta interacting protein 3	3492	30.55	28.06	28.8	28.38	29.8	28.6	29.0317	30.88	31.28	30.71	30.88	31.18	32.76	31.2817	1.0775
APMAP	adipocyte plasma membrane associated protein	2221	31.36	32.14	31.42	30.86	31.52	30.46	31.2933	30.86	30.41	32.47	30.67	30.33	32.9	31.2733	0.999361
HYPK	huntingtin interacting protein K	1333	29.58	27.78	25.2	26.06	25.06	24.97	26.4417	30.24	30.56	31.17	30.98	33.15	31.52	31.27	1.1826
PFKL	phosphofructokinase, liver	3412	28.58	28.39	28.55	28.67	28.44	27.69	28.3867	31.08	30.03	30.07	31.19	32.42	32.77	31.26	1.10122
ABCE1	ATP-binding cassette, sub-family E (OABP), member 1	4194	30.31	29.77	31.58	29.07	31.19	29.39	30.2183	31.18	30.94	31.57	30.55	31.89	31.42	31.2583	1.03442
ADD2	adducin 2 (beta)	5943	30.16	29.35	30.1	29.93	28.68	29.39	29.6017	31.82	30.56	31.24	30.95	31.14	31.82	31.255	1.05585
GNPDA1	glucosamine-6-phosphate deaminase 1	2297	29.3	30.33	29.02	29.85	31.59	31.71	30.3	31.67	30.65	30.86	32.08	31.44	30.62	31.22	1.03036
MIR3652	microRNA 3652	131	25.11	30.91	28.62	26.79	31.52	26.1	28.175	31.67	28.16	28.77	32.29	32.44	33.96	31.215	1.1079
ADSS	adenylosuccinate synthase	2782	30.36	31.98	30.98	27.8	32.2	28.85	30.3617	30.6	30.76	31.18	32.14	31.08	31.53	31.215	1.02811
SPTLC1	serine palmitoyltransferase, long chain base subunit 1	3363	30.73	30.97	30.6	29.63	30.45	30.79	30.5283	29.85	30.72	31.52	32.01	30.66	32.43	31.1983	1.02195
NT5C2	5'-nucleotidase, cytosolic II	3534	29.19	28.72	29.7	29.32	30.03	29.32	29.38	31.74	30.42	31.51	31.24	30.74	31.45	31.1833	1.06138
TRAPPC1	trafficking protein particle complex 1	869	28.27	27.36	28.73	29.45	31.17	31.47	29.4083	31.38	30.7	30.17	31.28	30.56	33.01	31.1833	1.06036
RRP9	ribosomal RNA processing 9, small subunit (SSU) processome component, homolog (yeast)	1582	30.44	29.32	29.45	28.88	27.7	27.78	28.9283	31.06	30.15	31.84	30.35	33.26	30.41	31.1783	1.07778
UPF1	UPF1 regulator of nonsense transcripts homolog (yeast)	5345	30.31	29.83	30	30.41	29.87	30.36	30.13	30.54	31.58	31.12	30.95	30.97	31.9	31.1767	1.03474
CLUH	clustered mitochondria (cluA/CLU1) homolog	5224	27.46	26.91	26.4	26.31	26.93	27.32	26.8883	30.49	31	30.16	32	31.67	31.64	31.16	1.15887
PIH1D1	PIH1 domain containing 1	1246	27.54	28.64	29.18	25.47	26.74	27.84	27.5683	30.04	29.73	32.52	31.02	31.48	31.92	31.1183	1.12877
SNF8	SNF8, ESCRT-II complex subunit	1214	27.86	25.6	28.62	25.56	26.49	24.3	26.405	30.86	31.52	30.62	31.53	30.84	31.28	31.1083	1.17812
MYO10	myosin X	11430	28.46	27.15	27.93	26.92	26.22	26.12	27.1333	31.56	30.99	30.89	29.92	31.48	31.81	31.1083	1.1465
SCAMP2	secretory carrier membrane protein 2	1291	32.21	33.23	32.78	33.6	34.78	35.04	33.6067	30.2	31.82	31.16	31.33	31.54	30.54	31.0983	0.925362
TYMS	thymidylate synthetase	1583	27.42	28.11	29.28	29.57	28.57	27.34	28.3817	31.38	29.57	29.57	31.42	31.59	32.95	31.08	1.09507
COPB1	coatomer protein complex, subunit beta 1	3527	30.19	31.2	30.81	31.48	31.78	30.6	31.01	30.57	29.93	30.92	31.7	30.92	32.09	31.0217	1.00038
SUCLA2	succinate-CoA ligase, ADP-forming, beta subunit	2164	38.97	36.91	38.9	35.97	39.2	37.62	37.9283	32.05	29.96	30.89	30.79	30.97	31.32	30.9967	0.817243
TMEM167A	transmembrane protein 167A	4587	29.04	27.74	27.78	27.48	28.79	26.3	27.855	30.9	30.39	31.38	31.07	31.08	30.94	30.96	1.11147
HMGA2	high mobility group AT-hook 2	4609	24.63	24.45	23.42	24.01	24.56	24.02	24.1817	29.93	30.48	31	31.19	31.72	31.42	30.9567	1.28017
SDHA	succinate dehydrogenase complex, subunit A, flavoprotein (Fp)	2389	29.4	28.53	29.28	28.84	29.24	27.25	28.7567	30.91	31.49	30.91	29.36	32.05	30.86	30.93	1.07558
UXT	ubiquitously-expressed, prefoldin-like chaperone	777	29.79	30.39	28.71	27.91	29.13	30.33	29.3767	29.24	30.43	29	32.54	32.75	31.55	30.9183	1.05248
HAT1	histone acetyltransferase 1	1670	30.65	28.78	30.74	31.29	28.88	30.14	30.08	30.87	29.64	32.42	31.65	28.89	32.01	30.9133	1.0277
POLDIP2	polymerase (DNA-directed), delta interacting protein 2	2737	29.21	28.67	28.49	26.91	29.04	28.99	28.5517	30.8	29.95	30.68	31.29	31.73	31.01	30.91	1.0826
MRPS35	mitochondrial ribosomal protein S35	1897	29.95	32.87	31.32	30.9	32.29	29.19	31.0867	30.79	29.65	31.17	31.81	30.25	31.74	30.9017	0.994049
JADE1	jade family PHD finger 1	8817	31.71	31.86	31.67	31.52	31.49	31.56	31.635	30.92	30.88	31.33	30.36	30.19	31.48	30.86	0.975502
TLE1	transducin-like enhancer of split 1 (E(sp1) homolog, Drosophila)	3269	31.16	28.11	28.51	26.94	28.65	28.68	28.675	30.3	30.48	30.32	31.58	30.52	31.85	30.8417	1.07556
LUC7L2	LUC7-like 2 (S. cerevisiae)	3019	30.2	28.4	28.84	27.5	25.96	26.51	27.9017	30.41	30.53	31.38	30.72	30.49	31.5	30.8383	1.10525
GLRX5	glutaredoxin 5	1171	26.93	28.24	27.74	29.03	27.63	28.34	27.985	30.71	29.86	30.79	31.68	30.78	31.03	30.8083	1.10089
USP48	ubiquitin specific peptidase 48	5188	31.07	31.23	31.28	29.46	30.5	29.51	30.5083	31.21	30.42	31.02	30.53	29.95	31.68	30.8017	1.00961
UBE4B	ubiquitination factor E4B	5879	27.82	26.8	27.7	26.01	26.62	26.35	26.8833	31.37	31.07	30.72	29.57	30.9	31.14	30.795	1.14551
NAA15	N(alpha)-acetyltransferase 15, NatA auxiliary subunit	5554	29.93	29.59	31.01	27.48	30.28	28.72	29.5017	31.06	29.85	30.91	30.74	30.15	32.06	30.795	1.04384
MRPS18B	mitochondrial ribosomal protein S18B	1534	27.46	27.47	29.75	29.53	29.9	30.39	29.0833	30.34	29.23	30.29	31.34	32.29	31.27	30.7933	1.0588
LINC01057	long intergenic non-protein coding RNA 1057	1331	41.57	39.55	39.53	43.49	35.25	40.69	40.0133	30.45	31.14	32.56	28.58	31.53	30.42	30.78	0.769244
CCNB1IP1	cyclin B1 interacting protein 1, E3 ubiquitin protein ligase	1686	32.17	31.29	32.84	31.96	31.7	31.35	31.885	30.56	30.36	30.73	31.59	29.92	31.26	30.7367	0.963985
NUP107	nucleoporin 107kDa	3124	30.32	29.78	30.31	27.38	30.36	28.87	29.5033	31.06	29.95	31.12	30.08	30.59	31.35	30.6917	1.04028
NNAT	neuronatin	1302	30.79	27.82	28.42	32.16	30.59	31.92	30.2833	30.25	28.66	30.09	30.89	31.85	32.33	30.6783	1.01304
PTK2	protein tyrosine kinase 2	4670	30.24	28.93	29.38	26.7	29.53	27.22	28.6667	30.65	30.2	30.68	30.71	30.9	30.9	30.6733	1.07
BCOR	BCL6 corepressor	6746	29.9	28.6	28.37	29.11	29.35	30.72	29.3417	30.7	30.91	31.01	30.12	30.32	30.96	30.67	1.04527
C7orf55-LUC7L2	C7orf55-LUC7L2 readthrough	2747	30.2	28.48	28.21	26.51	25.51	26.53	27.5733	30.29	30.55	31.2	30.18	30.33	31.43	30.6633	1.11206
ID3	inhibitor of DNA binding 3, dominant negative helix-loop-helix protein	1239	35.85	34.81	39.15	37.7	41.81	43.35	38.7783	29.06	28.4	31.82	31.79	30.91	31.93	30.6517	0.790433
SMPDL3B	sphingomyelin phosphodiesterase, acid-like 3B	2271	28.34	26.4	26.76	27.49	26.56	26.72	27.045	30.87	31.07	28.91	31.92	28.94	32.11	30.6367	1.1328
NOSIP	nitric oxide synthase interacting protein	1367	28.09	28.4	26.77	29.02	27.52	29.89	28.2817	30.73	31.08	29.45	30.16	29.85	32.54	30.635	1.08321
XPO7	exportin 7	4863	29.23	29.3	30.7	28.57	29.95	28	29.2917	31.26	30.05	31.18	30	30.03	31.25	30.6283	1.04563
MOB1A	MOB kinase activator 1A	1329	26.15	28.66	29.2	28.1	30.75	27.11	28.3283	29.9	31.72	30.6	29.67	29.4	32.46	30.625	1.08107
CORO1B	coronin, actin binding protein, 1B	1979	25.61	25.5	26.51	26.93	26.09	26.52	26.1933	30.53	29.66	29.74	31.49	31.22	31.03	30.6117	1.16868
CCNC	cyclin C	2307	29.94	29.95	29.84	30.1	30.19	30.42	30.0733	30.15	28.98	31.12	31.63	30.68	31.04	30.6	1.01751
HM13	histocompatibility (minor) 13	3489	30.31	28.78	30.2	31.79	31.05	30.11	30.3733	29.52	29.79	30.99	31.39	30.48	31.02	30.5317	1.00521
RAB6A	RAB6A, member RAS oncogene family	3560	30.3	29.86	30.01	29.36	31.35	29.51	30.065	29.49	30.17	29.99	30.75	30.63	31.8	30.4717	1.01353
WDR18	WD repeat domain 18	1551	26.29	26.4	26.02	27.41	26.82	27.74	26.78	29.17	30.28	29.01	32.33	30.69	31.23	30.4517	1.1371
THOP1	thimet oligopeptidase 1	2550	26.85	27.85	29.08	28.83	28.26	28.4	28.2117	29.89	30.82	30.03	29.85	30.82	31.28	30.4483	1.07928
SNORD76	small nucleolar RNA, C/D box 76	81	29.62	34.07	26.29	33.08	24.81	40.98	31.475	31.97	28.27	31.6	30.49	31.23	29.13	30.4483	0.967382
WDR12	WD repeat domain 12	2282	29.63	29.29	26.77	26.18	27.65	28.52	28.0067	30.51	29.62	29.96	30.58	31.08	30.85	30.4333	1.08665
GPT2	glutamic pyruvate transaminase (alanine aminotransferase) 2	4211	25.03	25.96	26.09	25.18	26.94	27.05	26.0417	30.22	30.03	30.28	30.8	30.45	30.69	30.4117	1.16781
NPLOC4	nuclear protein localization 4 homolog (S. cerevisiae)	4381	28.22	29.36	29.23	29.29	29.9	28.54	29.09	30.91	29.95	30.62	29.92	29.68	31.25	30.3883	1.04463
CRMP1	collapsin response mediator protein 1	4587	31.63	30.45	31.22	31.05	31.42	34.2	31.6617	30.08	29.89	30.64	30.32	30.17	31.1	30.3667	0.959099
HDAC2	histone deacetylase 2	6656	29.26	27.53	28.1	26.99	27.56	26.52	27.66	29.31	29.21	30.47	31.38	30.62	31.18	30.3617	1.09767
PDCD10	programmed cell death 10	1569	29.03	27.39	28.01	26.5	27.53	26.36	27.47	29.43	31.85	30.1	28.69	30.57	31.35	30.3317	1.10417
CHERP	calcium homeostasis endoplasmic reticulum protein	4095	30.06	29.19	28.33	28.29	28.62	28.31	28.8	29.51	31	29.68	30.75	30.06	30.89	30.315	1.0526
RALY	RALY heterogeneous nuclear ribonucleoprotein	4773	28.86	28.23	27.73	27.41	29.1	27.13	28.0767	29.39	30.86	29.75	30.62	30.38	30.86	30.31	1.07954
LRP1	low density lipoprotein receptor-related protein 1	14888	30.95	30.03	31.52	31.63	30.1	32.41	31.1067	30.27	30.86	29.78	31.23	28.99	30.49	30.27	0.973103
RAPGEF1	Rap guanine nucleotide exchange factor (GEF) 1	6308	30.95	30.78	31.28	31.38	31.38	31.11	31.1467	30.24	30.74	29.74	29.84	29.87	31.01	30.24	0.97089
LIMK1	LIM domain kinase 1	3526	29.11	28.26	27.4	27.61	28.77	29.13	28.38	30.4	29.55	30.04	30.56	29.04	31.84	30.2383	1.06548
[truncated: 24,243 more rows]
